# Supplementary material for: A comprehensive landscape of the Gossypium arboreum circRNAome under multiple abiotic stresses
Source: Front Plant Sci. 2026 Mar 10;17:1791897. doi: 10.3389/fpls.2026.1791897 (PMC13008959; doi:10.3389/fpls.2026.1791897)
Supplement: Supplementary file 4 [file Table1.xlsx]

## Sheet: Sheet1
Supplemental Table 1. Summary of post-RNase R treatment ssRNA-seq experiments and circRNAs annotation.
Sample	Replicates	Number of raw paired-end reads	Read length	Mapping rate	Chimeric reads	Back spliced reads	Annotated circRNAs
CK	rep1	209175976	100	0.982	37462	5729	719
	rep2	213839540	100	0.9724	45250	5782	581
cold	rep1	209694448	100	0.975	34631	5210	1203
	rep2	207283410	100	0.9766	37532	4323	862
hot	rep1	204514160	100	0.9532	49040	4147	484
	rep2	210805532	100	0.9859	24393	3729	399
salt	rep1	210388382	100	0.9777	22018	3282	442
	rep2	211264178	100	0.9823	37370	5755	727
UV	rep1	212880544	100	0.972	41638	7006	793
	rep2	209307164	100	0.9806	22670	4405	595
