# Supplementary material for: A comprehensive landscape of the Gossypium arboreum circRNAome under multiple abiotic stresses
Source: Front Plant Sci. 2026 Mar 10;17:1791897. doi: 10.3389/fpls.2026.1791897 (PMC13008959; doi:10.3389/fpls.2026.1791897)
Supplement: Supplementary file 5 [file Table2.xlsx]

## Sheet: All annotated circRNAs
Supplemental Table 2. List of all annotated circular RNAs
Chromosome	Start site	End site	Strand	ID	Whether to be detected in both replicates	Type	Parent sequence	Parent sequence ID	Inferred exon numbers	Inferred circRNA length	Inferred exon start sites	Inferred exon end sites
Chr01	131549	132352	-	Circ-Ga01g001	yes	multi-exonic	gene	Ga01g00017	5	420	131549,131712,131861,132024,132245,	131620,131786,131923,132125,132352,
Chr01	133843	134157	-	Circ-Ga01g002	no	multi-exonic	gene	Ga01g00017	2	147	133843,134083,	133914,134157,
Chr01	134320	134917	-	Circ-Ga01g003	no	multi-exonic	gene	Ga01g00017	3	339	134320,134547,134804,	134445,134645,134917,
Chr01	134804	134917	-	Circ-Ga01g004	no	single-exonic	gene	Ga01g00017	1	114	134804,	134917,
Chr01	194347	194857	-	Circ-Ga01g005	no	multi-exonic	gene	Ga01g00027	3	283	194347,194564,194834,	194422,194746,194857,
Chr01	227564	228036	+	Circ-Ga01g006	yes	multi-exonic	gene	Ga01g00034	2	274	227564,227940,	227740,228036,
Chr01	272748	273580	+	Circ-Ga01g007	no	multi-exonic	gene	Ga01g00038	4	363	272748,273000,273186,273434,	272864,273050,273233,273580,
Chr01	295206	296627	+	Circ-Ga01g008	no	multi-exonic	gene	Ga01g00041	4	521	295206,295633,295896,296488,	295300,295780,296033,296627,
Chr01	295633	296919	+	Circ-Ga01g009	yes	multi-exonic	gene	Ga01g00041	4	474	295633,295896,296488,296872,	295780,296033,296627,296919,
Chr01	388988	390185	+	Circ-Ga01g010	no	multi-exonic	gene	Ga01g00054	3	743	388988,389177,389912,	389082,389550,390185,
Chr01	571280	573941	+	Circ-Ga01g011	no	multi-exonic	gene	Ga01g00080	8	678	571280,571457,572028,572617,572904,573110,573250,573895,	571381,571513,572093,572793,572990,573174,573326,573941,
Chr01	643347	644381	+	Circ-Ga01g012	no	multi-exonic	gene	Ga01g00091	2	394	643347,644274,	643632,644381,
Chr01	654038	654314	+	Circ-Ga01g013	no	multi-exonic	gene	Ga01g00092	2	183	654038,654198,	654103,654314,
Chr01	766901	767655	-	Circ-Ga01g014	no	intronic	gene	Ga01g00110	0	755	,	,
Chr01	790747	791064	+	Circ-Ga01g015	no	single-exonic	gene	Ga01g00115	1	318	790747,	791064,
Chr01	1135360	1136234	+	Circ-Ga01g016	no	multi-exonic	gene	Ga01g00158	3	255	1135360,1136009,1136151,	1135461,1136077,1136234,
Chr01	1230975	1231476	-	Circ-Ga01g017	yes	multi-exonic	gene	Ga01g00174	2	233	1230975,1231311,	1231041,1231476,
Chr01	1230975	1233084	-	Circ-Ga01g018	yes	multi-exonic	gene	Ga01g00174	4	432	1230975,1231311,1232406,1233037,	1231041,1231476,1232556,1233084,
Chr01	1231311	1231476	-	Circ-Ga01g019	no	single-exonic	gene	Ga01g00174	1	166	1231311,	1231476,
Chr01	1795641	1796216	+	Circ-Ga01g020	no	multi-exonic	gene	Ga01g00235	2	144	1795641,1796145,	1795712,1796216,
Chr01	1797794	1798465	-	Circ-Ga01g021	no	multi-exonic	gene	Ga01g00236	4	386	1797794,1798008,1798217,1798427,	1797900,1798122,1798341,1798465,
Chr01	1849805	1850233	+	Circ-Ga01g022	no	multi-exonic	gene	Ga01g00241	2	141	1849805,1850148,	1849859,1850233,
Chr01	1894983	1895151	-	Circ-Ga01g023	no	intronic	gene	Ga01g00246	0	169	,	,
Chr01	1895152	1895739	-	Circ-Ga01g024	no	multi-exonic	gene	Ga01g00246	2	492	1895152,1895413,	1895316,1895739,
Chr01	1914143	1914894	+	Circ-Ga01g025	no	multi-exonic	gene	Ga01g00248	2	311	1914143,1914719,	1914277,1914894,
Chr01	1948948	1949940	+	Circ-Ga01g026	no	multi-exonic	gene	Ga01g00251	4	315	1948948,1949148,1949688,1949854,	1949053,1949224,1949732,1949940,
Chr01	1953380	1954279	+	Circ-Ga01g027	no	multi-exonic	gene	Ga01g00251	4	364	1953380,1953566,1953997,1954193,	1953483,1953651,1954083,1954279,
Chr01	2083578	2084517	-	Circ-Ga01g028	no	multi-exonic	gene	Ga01g00270	5	549	2083578,2083798,2083940,2084139,2084345,	2083701,2083850,2084035,2084241,2084517,
Chr01	2085272	2085697	-	Circ-Ga01g029	no	multi-exonic	gene	Ga01g00270	2	272	2085272,2085550,	2085395,2085697,
Chr01	2229313	2230424	-	Circ-Ga01g030	no	multi-exonic	gene	Ga01g00280	2	582	2229313,2230235,	2229704,2230424,
Chr01	2310977	2311259	+	Circ-Ga01g031	yes	multi-exonic	gene	Ga01g00298	2	169	2310977,2311142,	2311027,2311259,
Chr01	2364375	2365519	+	Circ-Ga01g032	no	multi-exonic	gene	Ga01g00304	3	611	2364375,2364639,2365443,	2364527,2365019,2365519,
Chr01	2421702	2422964	+	Circ-Ga01g033	no	multi-exonic	gene	Ga01g00314	4	412	2421702,2421967,2422691,2422841,	2421820,2422069,2422756,2422964,
Chr01	2423121	2425601	+	Circ-Ga01g034	no	multi-exonic	gene	Ga01g00314	10	1358	2423121,2423464,2423629,2423923,2424170,2424375,2424605,2424848,2425138,2425317,	2423255,2423524,2423705,2424078,2424298,2424507,2424732,2425030,2425208,2425601,
Chr01	2423256	2423437	+	Circ-Ga01g035	yes	intronic	gene	Ga01g00314	0	182	,	,
Chr01	2424375	2424732	+	Circ-Ga01g036	no	multi-exonic	gene	Ga01g00314	2	261	2424375,2424605,	2424507,2424732,
Chr01	2443843	2444145	+	Circ-Ga01g037	no	multi-exonic	gene	Ga01g00319	2	222	2443843,2444044,	2443962,2444145,
Chr01	2444146	2444806	+	Circ-Ga01g038	yes	intronic	gene	Ga01g00319	0	661	,	,
Chr01	2600803	2601981	+	Circ-Ga01g039	no	multi-exonic	gene	Ga01g00332	5	391	2600803,2600988,2601339,2601800,2601931,	2600879,2601110,2601446,2601831,2601981,
Chr01	2912453	2912685	+	Circ-Ga01g040	no	intronic	gene	Ga01g00352	0	233	,	,
Chr01	3063852	3064085	+	Circ-Ga01g042	yes	intronic	gene	Ga01g00367	0	234	,	,
Chr01	3063852	3064086	+	Circ-Ga01g043	yes	intronic	gene	Ga01g00367	0	235	,	,
Chr01	3257445	3257901	-	Circ-Ga01g044	yes	multi-exonic	gene	Ga01g00374	2	220	3257445,3257843,	3257605,3257901,
Chr01	4353951	4354350	+	Circ-Ga01g050	no	multi-exonic	gene	Ga01g00430	2	301	4353951,4354222,	4354122,4354350,
Chr01	4720327	4720529	-	Circ-Ga01g051	no	intronic	gene	Ga01g00462	0	203	,	,
Chr01	4723744	4724047	-	Circ-Ga01g052	no	intronic	gene	Ga01g00463	0	304	,	,
Chr01	4728719	4730900	-	Circ-Ga01g053	no	multi-exonic	gene	Ga01g00463	4	457	4728719,4729670,4730495,4730786,	4728807,4729820,4730596,4730900,
Chr01	5326412	5326738	-	Circ-Ga01g054	no	intronic	gene	Ga01g00481	0	327	,	,
Chr01	5433485	5434200	-	Circ-Ga01g055	no	multi-exonic	gene	Ga01g00489	3	316	5433485,5433790,5434029,	5433556,5433861,5434200,
Chr01	5773179	5774477	-	Circ-Ga01g056	no	multi-exonic	gene	Ga01g00506	2	429	5773179,5774342,	5773471,5774477,
Chr01	6461406	6462112	-	Circ-Ga01g057	no	multi-exonic	gene	Ga01g00528	2	550	6461406,6461836,	6461678,6462112,
Chr01	6473791	6474660	+	Circ-Ga01g058	yes	multi-exonic	gene	Ga01g00529	3	365	6473791,6474239,6474536,	6473880,6474388,6474660,
Chr01	6593110	6593899	+	Circ-Ga01g059	no	multi-exonic	gene	Ga01g00543	3	406	6593110,6593393,6593818,	6593244,6593581,6593899,
Chr01	7509858	7510069	+	Circ-Ga01g060	no	intronic	gene	Ga01g00571	0	212	,	,
Chr01	7541156	7541396	+	Circ-Ga01g061	no	multi-exonic	gene	Ga01g00574	2	115	7541156,7541310,	7541183,7541396,
Chr01	8180406	8180791	+	Circ-Ga01g063	no	intronic	gene	Ga01g00612	0	386	,	,
Chr01	8465278	8465647	-	Circ-Ga01g064	no	multi-exonic	gene	Ga01g00625	2	261	8465278,8465555,	8465445,8465647,
Chr01	8466823	8466998	-	Circ-Ga01g065	no	intronic	gene	Ga01g00625	0	176	,	,
Chr01	8714704	8715514	+	Circ-Ga01g066	no	multi-exonic	gene	Ga01g00645	2	451	8714704,8715301,	8714940,8715514,
Chr01	9106858	9107467	+	Circ-Ga01g067	yes	multi-exonic	gene	Ga01g00669	2	505	9106858,9107322,	9107216,9107467,
Chr01	9582887	9583428	+	Circ-Ga01g068	no	multi-exonic	gene	Ga01g00687	2	378	9582887,9583215,	9583050,9583428,
Chr01	9765138	9765554	+	Circ-Ga01g069	no	multi-exonic	gene	Ga01g00697	3	190	9765138,9765258,9765456,	9765172,9765313,9765554,
Chr01	9874541	9874691	+	Circ-Ga01g070	no	intronic	gene	Ga01g00703	0	151	,	,
Chr01	9917012	9917529	+	Circ-Ga01g071	no	multi-exonic	gene	Ga01g00704	2	423	9917012,9917421,	9917325,9917529,
Chr01	10006743	10007096	-	Circ-Ga01g072	no	intronic	gene	Ga01g00711	0	354	,	,
Chr01	10009851	10010556	-	Circ-Ga01g073	no	multi-exonic	gene	Ga01g00711	3	460	10009851,10010141,10010349,	10009979,10010263,10010556,
Chr01	10123100	10123755	+	Circ-Ga01g074	no	multi-exonic	gene	Ga01g00714	3	381	10123100,10123437,10123613,	10123266,10123507,10123755,
Chr01	11115956	11116129	+	Circ-Ga01g075	no	intronic	gene	Ga01g00733	0	174	,	,
Chr01	11714682	11714931	-	Circ-Ga01g076	no	intronic	gene	Ga01g00756	0	250	,	,
Chr01	11797974	11799005	+	Circ-Ga01g077	yes	multi-exonic	gene	Ga01g00763	3	219	11797974,11798790,11798943,	11798062,11798856,11799005,
Chr01	12246402	12247202	+	Circ-Ga01g078	no	multi-exonic	gene	Ga01g00778	3	376	12246402,12246834,12247150,	12246565,12246992,12247202,
Chr01	12355556	12357800	-	Circ-Ga01g079	no	multi-exonic	gene	Ga01g00782	6	561	12355556,12355788,12356164,12356516,12357212,12357709,	12355702,12355879,12356252,12356559,12357308,12357800,
Chr01	13571680	13572414	+	Circ-Ga01g080	no	multi-exonic	gene	Ga01g00847	5	288	13571680,13571841,13572078,13572224,13572353,	13571748,13571898,13572133,13572266,13572414,
Chr01	13572078	13573178	+	Circ-Ga01g081	no	multi-exonic	gene	Ga01g00847	6	428	13572078,13572224,13572353,13572702,13572929,13573129,	13572133,13572266,13572414,13572815,13573031,13573178,
Chr01	13586510	13586953	+	Circ-Ga01g082	yes	multi-exonic	gene	Ga01g00851	2	275	13586510,13586863,	13586693,13586953,
Chr01	13678790	13679353	-	Circ-Ga01g083	no	multi-exonic	gene	Ga01g00858	3	349	13678790,13678956,13679151,	13678834,13679056,13679353,
Chr01	14708071	14708407	+	Circ-Ga01g084	no	single-exonic	gene	Ga01g00898	1	337	14708071,	14708407,
Chr01	14970027	14970590	-	Circ-Ga01g085	no	multi-exonic	gene	Ga01g00916	2	460	14970027,14970460,	14970355,14970590,
Chr01	14983691	14984127	-	Circ-Ga01g086	yes	multi-exonic	gene	Ga01g00917	3	237	14983691,14983858,14984062,	14983777,14983941,14984127,
Chr01	15316078	15316527	+	Circ-Ga01g087	no	multi-exonic	gene	Ga01g00939	3	258	15316078,15316290,15316476,	15316194,15316378,15316527,
Chr01	15389379	15389801	-	Circ-Ga01g088	no	multi-exonic	gene	Ga01g00946	2	308	15389379,15389638,	15389522,15389801,
Chr01	16031440	16032719	-	Circ-Ga01g089	no	multi-exonic	gene	Ga01g00958	2	513	16031440,16032483,	16031715,16032719,
Chr01	18184307	18185918	-	Circ-Ga01g090	no	multi-exonic	gene	Ga01g00977	2	343	18184307,18185808,	18184538,18185918,
Chr01	18257118	18257535	-	Circ-Ga01g091	no	multi-exonic	gene	Ga01g00980	2	339	18257118,18257458,	18257378,18257535,
Chr01	18923787	18924300	+	Circ-Ga01g092	no	multi-exonic	gene	Ga01g00995	2	149	18923787,18924211,	18923845,18924300,
Chr01	18932536	18933615	+	Circ-Ga01g093	yes	multi-exonic	gene	Ga01g00995	2	270	18932536,18933463,	18932652,18933615,
Chr01	18932536	18934570	+	Circ-Ga01g094	yes	multi-exonic	gene	Ga01g00995	3	413	18932536,18933463,18934428,	18932652,18933615,18934570,
Chr01	19270191	19270471	-	Circ-Ga01g095	no	multi-exonic	gene	Ga01g01004	2	202	19270191,19270370,	19270290,19270471,
Chr01	19770181	19773346	+	Circ-Ga01g096	no	multi-exonic	gene	Ga01g01013	4	452	19770181,19770416,19771397,19773296,	19770324,19770484,19771584,19773346,
Chr01	20009767	20010829	-	Circ-Ga01g097	no	multi-exonic	gene	Ga01g01021	3	881	20009767,20010477,20010694,	20010366,20010621,20010829,
Chr01	20011052	20011368	-	Circ-Ga01g098	no	multi-exonic	gene	Ga01g01021	2	229	20011052,20011261,	20011172,20011368,
Chr01	20011052	20011552	-	Circ-Ga01g099	no	multi-exonic	gene	Ga01g01021	3	304	20011052,20011261,20011478,	20011172,20011368,20011552,
Chr01	20077202	20077567	-	Circ-Ga01g100	yes	multi-exonic	lncRNA	Lnc-Ga01g0198	2	268	20077202,20077362,	20077263,20077567,
Chr01	20077202	20077567	+	Circ-Ga01g101	yes	multi-exonic	gene	Ga01g01022	2	268	20077202,20077362,	20077263,20077567,
Chr01	20119070	20119273	+	Circ-Ga01g102	no	intronic	gene	Ga01g01024	0	204	,	,
Chr01	20120027	20121952	+	Circ-Ga01g103	no	multi-exonic	gene	Ga01g01025	4	457	20120027,20121218,20121586,20121715,	20120150,20121275,20121622,20121952,
Chr01	20121586	20121952	+	Circ-Ga01g104	no	multi-exonic	gene	Ga01g01025	2	275	20121586,20121715,	20121622,20121952,
Chr01	20121715	20122562	+	Circ-Ga01g105	no	multi-exonic	gene	Ga01g01025	3	445	20121715,20122270,20122464,	20121952,20122377,20122562,
Chr01	20828062	20828624	+	Circ-Ga01g106	no	multi-exonic	gene	Ga01g01053	3	203	20828062,20828238,20828567,	20828110,20828333,20828624,
Chr01	20828334	20828534	+	Circ-Ga01g107	yes	intronic	gene	Ga01g01053	0	201	,	,
Chr01	20928317	20928653	+	Circ-Ga01g108	no	single-exonic	gene	Ga01g01058	1	337	20928317,	20928653,
Chr01	20976080	20977112	+	Circ-Ga01g109	no	multi-exonic	gene	Ga01g01059	3	376	20976080,20976537,20976962,	20976187,20976653,20977112,
Chr01	20978486	20979671	+	Circ-Ga01g110	no	multi-exonic	gene	Ga01g01059	3	282	20978486,20979348,20979570,	20978569,20979443,20979671,
Chr01	20979672	20980122	+	Circ-Ga01g111	no	intronic	gene	Ga01g01059	0	451	,	,
Chr01	21368803	21369767	-	Circ-Ga01g113	no	multi-exonic	gene	Ga01g01072	2	351	21368803,21369636,	21369021,21369767,
Chr01	22369498	22369824	-	Circ-Ga01g114	no	multi-exonic	gene	Ga01g01098	2	234	22369498,22369674,	22369580,22369824,
Chr01	22375284	22375678	-	Circ-Ga01g115	no	intronic	gene	Ga01g01099	0	395	,	,
Chr01	22489014	22489361	+	Circ-Ga01g116	no	multi-exonic	gene	Ga01g01101	2	204	22489014,22489281,	22489136,22489361,
Chr01	22665311	22665815	+	Circ-Ga01g117	yes	multi-exonic	gene	Ga01g01104	2	375	22665311,22665513,	22665382,22665815,
Chr01	24158713	24158935	+	Circ-Ga01g118	no	intronic	gene	Ga01g01136	0	223	,	,
Chr01	25613746	25614099	-	Circ-Ga01g119	no	multi-exonic	gene	Ga01g01150	2	204	25613746,25613988,	25613837,25614099,
Chr01	25637926	25638213	+	Circ-Ga01g120	no	intronic	gene	Ga01g01152	0	288	,	,
Chr01	26061876	26062250	-	Circ-Ga01g121	no	multi-exonic	gene	Ga01g01159	2	278	26061876,26062125,	26062027,26062250,
Chr01	26415297	26415553	-	Circ-Ga01g122	no	intronic	lncRNA	Lnc-Ga01g0234	0	257	,	,
Chr01	28536883	28538811	-	Circ-Ga01g123	no	multi-exonic	gene	Ga01g01172	3	302	28536883,28537044,28538697,	28536960,28537152,28538811,
Chr01	28682514	28682956	-	Circ-Ga01g124	no	multi-exonic	gene	Ga01g01174	2	271	28682514,28682864,	28682691,28682956,
Chr01	28772903	28773158	+	Circ-Ga01g125	yes	intronic	gene	Ga01g01177	0	256	,	,
Chr01	29736236	29736674	-	Circ-Ga01g126	yes	multi-exonic	gene	Ga01g01188	3	290	29736236,29736393,29736573,	29736314,29736501,29736674,
Chr01	29736393	29737511	-	Circ-Ga01g127	yes	multi-exonic	gene	Ga01g01188	4	445	29736393,29736573,29737109,29737331,	29736501,29736674,29737161,29737511,
Chr01	29787874	29788179	+	Circ-Ga01g128	no	multi-exonic	gene	Ga01g01189	2	225	29787874,29788088,	29788006,29788179,
Chr01	29790755	29790901	+	Circ-Ga01g129	no	intronic	gene	Ga01g01189	0	147	,	,
Chr01	30216285	30216506	-	Circ-Ga01g130	no	intronic	gene	Ga01g01198	0	222	,	,
Chr01	30469264	30470997	+	Circ-Ga01g132	no	multi-exonic	gene	Ga01g01202	2	1258	30469264,30470782,	30470305,30470997,
Chr01	30788506	30789153	+	Circ-Ga01g133	no	multi-exonic	gene	Ga01g01206	3	378	30788506,30788857,30789067,	30788735,30788917,30789153,
Chr01	30788506	30791025	+	Circ-Ga01g134	no	multi-exonic	gene	Ga01g01206	6	816	30788506,30788857,30789067,30790407,30790734,30790936,	30788735,30788917,30789153,30790639,30790848,30791025,
Chr01	30796767	30797183	+	Circ-Ga01g135	no	multi-exonic	gene	Ga01g01206	2	334	30796767,30797071,	30796987,30797183,
Chr01	31047147	31048150	+	Circ-Ga01g136	yes	multi-exonic	gene	Ga01g01207	3	288	31047147,31047793,31048038,	31047198,31047915,31048150,
Chr01	31047793	31048471	+	Circ-Ga01g137	no	multi-exonic	gene	Ga01g01207	3	399	31047793,31048038,31048309,	31047915,31048150,31048471,
Chr01	31054873	31056246	+	Circ-Ga01g138	no	multi-exonic	gene	Ga01g01207	5	555	31054873,31055412,31055633,31055817,31056185,	31054976,31055514,31055728,31056006,31056246,
Chr01	31063057	31063595	+	Circ-Ga01g139	no	multi-exonic	gene	Ga01g01207	2	411	31063057,31063387,	31063258,31063595,
Chr01	31085894	31087085	+	Circ-Ga01g140	no	multi-exonic	gene	Ga01g01208	4	278	31085894,31086690,31086880,31087042,	31085961,31086781,31086953,31087085,
Chr01	31087086	31088011	+	Circ-Ga01g141	no	intronic	gene	Ga01g01208	0	926	,	,
Chr01	31098819	31099421	+	Circ-Ga01g142	no	multi-exonic	gene	Ga01g01208	3	389	31098819,31099051,31099232,	31098921,31099146,31099421,
Chr01	31098819	31099692	+	Circ-Ga01g143	yes	multi-exonic	gene	Ga01g01208	4	451	31098819,31099051,31099232,31099631,	31098921,31099146,31099421,31099692,
Chr01	31099051	31099421	+	Circ-Ga01g144	no	multi-exonic	gene	Ga01g01208	2	286	31099051,31099232,	31099146,31099421,
Chr01	31099051	31099692	+	Circ-Ga01g145	no	multi-exonic	gene	Ga01g01208	3	348	31099051,31099232,31099631,	31099146,31099421,31099692,
Chr01	31103695	31104115	+	Circ-Ga01g146	no	multi-exonic	gene	Ga01g01208	3	264	31103695,31103900,31104029,	31103819,31103951,31104115,
Chr01	32226468	32226681	+	Circ-Ga01g147	no	single-exonic	gene	Ga01g01217	1	214	32226468,	32226681,
Chr01	32643931	32645751	-	Circ-Ga01g148	no	multi-exonic	gene	Ga01g01222	5	976	32643931,32644220,32644887,32645266,32645671,	32644141,32644304,32645153,32645597,32645751,
Chr01	32648435	32648701	-	Circ-Ga01g149	yes	intronic	gene	Ga01g01222	0	267	,	,
Chr01	32649298	32649484	-	Circ-Ga01g150	no	intronic	gene	Ga01g01222	0	187	,	,
Chr01	37348273	37348905	-	Circ-Ga01g151	yes	multi-exonic	gene	Ga01g01242	3	461	37348273,37348451,37348623,	37348364,37348536,37348905,
Chr01	39334627	39335333	-	Circ-Ga01g152	no	multi-exonic	gene	Ga01g01268	3	336	39334627,39334865,39335272,	39334764,39335000,39335333,
Chr01	39387589	39388061	+	Circ-Ga01g153	yes	multi-exonic	gene	Ga01g01271	2	386	39387589,39387817,	39387729,39388061,
Chr01	39487056	39488003	+	Circ-Ga01g154	no	multi-exonic	gene	Ga01g01275	5	414	39487056,39487273,39487457,39487691,39487908,	39487166,39487356,39487504,39487765,39488003,
Chr01	39634079	39634573	+	Circ-Ga01g155	yes	multi-exonic	gene	Ga01g01278	2	358	39634079,39634431,	39634293,39634573,
Chr01	39918975	39919484	-	Circ-Ga01g156	no	multi-exonic	gene	Ga01g01283	2	430	39918975,39919251,	39919170,39919484,
Chr01	39924016	39925457	-	Circ-Ga01g157	no	multi-exonic	gene	Ga01g01283	3	454	39924016,39925073,39925394,	39924195,39925282,39925457,
Chr01	46827539	46828085	+	Circ-Ga01g158	no	multi-exonic	gene	Ga01g01332	3	285	46827539,46827750,46827987,	46827622,46827851,46828085,
Chr01	47251567	47251762	-	Circ-Ga01g159	no	single-exonic	gene	Ga01g01340	1	196	47251567,	47251762,
Chr01	47728428	47729365	-	Circ-Ga01g160	no	multi-exonic	gene	Ga01g01352	3	285	47728428,47728892,47729272,	47728521,47728988,47729365,
Chr01	47771774	47772342	-	Circ-Ga01g161	no	multi-exonic	gene	Ga01g01353	2	168	47771774,47772248,	47771846,47772342,
Chr01	47817071	47817331	-	Circ-Ga01g162	no	multi-exonic	gene	Ga01g01355	2	182	47817071,47817278,	47817198,47817331,
Chr01	48072856	48073281	-	Circ-Ga01g163	no	intronic	gene	Ga01g01358	0	426	,	,
Chr01	53144300	53145467	-	Circ-Ga01g164	yes	multi-exonic	gene	Ga01g01393	3	469	53144300,53145075,53145359,	53144479,53145254,53145467,
Chr01	57894122	57894736	+	Circ-Ga01g165	no	multi-exonic	gene	Ga01g01407	4	281	57894122,57894285,57894479,57894685,	57894175,57894370,57894567,57894736,
Chr01	58555706	58555939	-	Circ-Ga01g166	yes	multi-exonic	gene	Ga01g01423	2	155	58555706,58555874,	58555794,58555939,
Chr01	67641655	67643542	-	Circ-Ga01g167	yes	multi-exonic	gene	Ga01g01461	2	233	67641655,67643415,	67641759,67643542,
Chr01	72616854	72619780	+	Circ-Ga01g168	no	multi-exonic	gene	Ga01g01481	5	430	72616854,72618396,72618702,72619466,72619684,	72616915,72618477,72618812,72619543,72619780,
Chr01	72643791	72643997	+	Circ-Ga01g169	no	intronic	gene	Ga01g01481	0	207	,	,
Chr01	73205316	73205520	+	Circ-Ga01g170	no	intronic	gene	Ga01g01484	0	205	,	,
Chr01	73205316	73205522	+	Circ-Ga01g171	no	intronic	gene	Ga01g01484	0	207	,	,
Chr01	74198701	74199039	-	Circ-Ga01g172	no	intronic	lncRNA	Lnc-Ga01g0332	0	339	,	,
Chr01	77318787	77320532	+	Circ-Ga01g173	no	multi-exonic	gene	Ga01g01520	4	311	77318787,77319013,77319449,77320433,	77318846,77319065,77319546,77320532,
Chr01	79933921	79934170	-	Circ-Ga01g174	no	single-exonic	gene	Ga01g01549	1	250	79933921,	79934170,
Chr01	83190750	83191257	+	Circ-Ga01g175	no	multi-exonic	gene	Ga01g01588	3	295	83190750,83190934,83191173,	83190806,83191086,83191257,
Chr01	83190934	83191257	+	Circ-Ga01g176	no	multi-exonic	gene	Ga01g01588	2	238	83190934,83191173,	83191086,83191257,
Chr01	83952001	83953463	-	Circ-Ga01g177	no	multi-exonic	gene	Ga01g01600	5	587	83952001,83952210,83952396,83953041,83953335,	83952095,83952307,83952538,83953162,83953463,
Chr01	85125203	85125577	+	Circ-Ga01g178	no	multi-exonic	gene	Ga01g01623	2	189	85125203,85125482,	85125295,85125577,
Chr01	85298425	85299806	+	Circ-Ga01g179	yes	multi-exonic	gene	Ga01g01626	4	435	85298425,85298659,85298893,85299712,	85298587,85298727,85299000,85299806,
Chr01	85503359	85504292	+	Circ-Ga01g180	no	multi-exonic	gene	Ga01g01629	4	250	85503359,85503587,85504048,85504236,	85503412,85503613,85504159,85504292,
Chr01	85658005	85658337	+	Circ-Ga01g181	yes	multi-exonic	gene	Ga01g01637	2	254	85658005,85658182,	85658102,85658337,
Chr01	85659153	85659455	+	Circ-Ga01g182	no	multi-exonic	gene	Ga01g01637	2	216	85659153,85659332,	85659244,85659455,
Chr01	89214876	89215134	+	Circ-Ga01g183	no	multi-exonic	gene	Ga01g01667	2	164	89214876,89215020,	89214924,89215134,
Chr01	90798937	90799243	+	Circ-Ga01g184	no	multi-exonic	gene	Ga01g01686	2	198	90798937,90799193,	90799083,90799243,
Chr01	92645560	92646031	+	Circ-Ga01g185	no	intronic	gene	Ga01g01704	0	472	,	,
Chr01	92645560	92646043	+	Circ-Ga01g186	no	intronic	gene	Ga01g01704	0	484	,	,
Chr01	92773144	92774648	+	Circ-Ga01g187	no	multi-exonic	gene	Ga01g01710	4	882	92773144,92773785,92774160,92774478,	92773329,92774082,92774386,92774648,
Chr01	93267843	93268704	+	Circ-Ga01g188	no	multi-exonic	gene	Ga01g01726	3	545	93267843,93268085,93268415,	93267931,93268250,93268704,
Chr01	93416112	93416243	-	Circ-Ga01g189	no	intronic	gene	Ga01g01728	0	132	,	,
Chr01	93419203	93419542	-	Circ-Ga01g190	no	multi-exonic	gene	Ga01g01728	2	243	93419203,93419390,	93419292,93419542,
Chr01	94034294	94035925	-	Circ-Ga01g191	yes	multi-exonic	gene	Ga01g01741	4	549	94034294,94035081,94035518,94035764,	94034378,94035248,94035651,94035925,
Chr01	94035081	94035925	-	Circ-Ga01g192	yes	multi-exonic	gene	Ga01g01741	3	464	94035081,94035518,94035764,	94035248,94035651,94035925,
Chr01	95737412	95738081	-	Circ-Ga01g193	no	multi-exonic	gene	Ga01g01772	2	347	95737412,95737921,	95737597,95738081,
Chr01	96361350	96361600	-	Circ-Ga01g194	yes	single-exonic	gene	Ga01g01782	1	251	96361350,	96361600,
Chr01	96369558	96370379	+	Circ-Ga01g195	no	multi-exonic	gene	Ga01g01784	3	526	96369558,96369998,96370204,	96369826,96370078,96370379,
Chr01	96369558	96372734	+	Circ-Ga01g196	no	multi-exonic	gene	Ga01g01784	7	865	96369558,96369998,96370204,96371626,96372252,96372493,96372658,	96369826,96370078,96370379,96371716,96372374,96372540,96372734,
Chr01	96371626	96372734	+	Circ-Ga01g197	no	multi-exonic	gene	Ga01g01784	4	339	96371626,96372252,96372493,96372658,	96371716,96372374,96372540,96372734,
Chr01	96595469	96597478	-	Circ-Ga01g198	yes	multi-exonic	gene	Ga01g01790	3	320	96595469,96595646,96597359,	96595552,96595761,96597478,
Chr01	96604892	96606784	-	Circ-Ga01g199	no	multi-exonic	gene	Ga01g01790	4	305	96604892,96605070,96605451,96606703,	96604977,96605156,96605500,96606784,
Chr01	96610035	96611611	-	Circ-Ga01g200	yes	multi-exonic	gene	Ga01g01790	4	435	96610035,96610522,96610740,96611522,	96610163,96610639,96610837,96611611,
Chr01	96610035	96612859	-	Circ-Ga01g201	no	multi-exonic	gene	Ga01g01790	6	672	96610035,96610522,96610740,96611522,96612404,96612749,	96610163,96610639,96610837,96611611,96612529,96612859,
Chr01	96611522	96613246	-	Circ-Ga01g202	no	multi-exonic	gene	Ga01g01790	4	439	96611522,96612404,96612749,96613135,	96611611,96612529,96612859,96613246,
Chr01	96612404	96612859	-	Circ-Ga01g203	no	multi-exonic	gene	Ga01g01790	2	237	96612404,96612749,	96612529,96612859,
Chr01	96612404	96613246	-	Circ-Ga01g204	no	multi-exonic	gene	Ga01g01790	3	349	96612404,96612749,96613135,	96612529,96612859,96613246,
Chr01	97226636	97228425	-	Circ-Ga01g205	no	multi-exonic	gene	Ga01g01798	4	511	97226636,97227141,97227444,97228291,	97226736,97227317,97227541,97228425,
Chr01	98171261	98171611	+	Circ-Ga01g206	no	intronic	gene	Ga01g01817	0	351	,	,
Chr01	98233541	98234367	+	Circ-Ga01g207	no	multi-exonic	gene	Ga01g01820	4	232	98233541,98234009,98234170,98234308,	98233605,98234061,98234223,98234367,
Chr01	98234009	98235002	+	Circ-Ga01g208	no	multi-exonic	gene	Ga01g01820	5	336	98234009,98234170,98234308,98234742,98234881,	98234061,98234223,98234367,98234788,98235002,
Chr01	98381136	98381934	-	Circ-Ga01g209	no	multi-exonic	gene	Ga01g01828	3	369	98381136,98381553,98381696,	98381223,98381594,98381934,
Chr01	98426552	98427135	+	Circ-Ga01g210	no	multi-exonic	gene	Ga01g01830	2	174	98426552,98427021,	98426610,98427135,
Chr01	98427021	98428156	+	Circ-Ga01g211	no	multi-exonic	gene	Ga01g01830	4	307	98427021,98427257,98427827,98428101,	98427135,98427294,98427924,98428156,
Chr01	99455035	99455588	+	Circ-Ga01g212	no	multi-exonic	gene	Ga01g01857	2	416	99455035,99455283,	99455144,99455588,
Chr01	100029513	100030315	-	Circ-Ga01g213	no	multi-exonic	gene	Ga01g01862	4	451	100029513,100029677,100029862,100030141,	100029584,100029760,100029981,100030315,
Chr01	100142506	100142864	+	Circ-Ga01g214	no	multi-exonic	gene	Ga01g01864	2	211	100142506,100142768,	100142619,100142864,
Chr01	100265961	100266232	-	Circ-Ga01g215	yes	intronic	gene	Ga01g01866	0	272	,	,
Chr01	100326982	100327221	+	Circ-Ga01g216	no	multi-exonic	gene	Ga01g01867	2	163	100326982,100327108,	100327030,100327221,
Chr01	100757133	100757363	-	Circ-Ga01g217	no	multi-exonic	gene	Ga01g01886	2	155	100757133,100757298,	100757221,100757363,
Chr01	100757133	100758234	-	Circ-Ga01g218	no	multi-exonic	gene	Ga01g01886	4	419	100757133,100757298,100757872,100758052,	100757221,100757363,100757952,100758234,
Chr01	100896578	100897225	-	Circ-Ga01g219	yes	multi-exonic	gene	Ga01g01890	2	359	100896578,100897100,	100896810,100897225,
Chr01	100995902	100996208	-	Circ-Ga01g220	no	multi-exonic	gene	Ga01g01900	2	168	100995902,100996092,	100995952,100996208,
Chr01	102338039	102339453	-	Circ-Ga01g221	no	multi-exonic	gene	Ga01g01930	7	720	102338039,102338257,102338531,102338807,102338979,102339184,102339362,	102338171,102338338,102338660,102338899,102339101,102339250,102339453,
Chr01	102511763	102512647	+	Circ-Ga01g222	no	multi-exonic	gene	Ga01g01933	3	440	102511763,102511985,102512483,	102511848,102512173,102512647,
Chr01	102514000	102514585	-	Circ-Ga01g223	no	multi-exonic	gene	Ga01g01934	3	162	102514000,102514199,102514533,	102514069,102514237,102514585,
Chr01	102797019	102797332	-	Circ-Ga01g224	no	intronic	gene	Ga01g01948	0	314	,	,
Chr01	103037845	103038225	+	Circ-Ga01g225	no	intronic	gene	Ga01g01960	0	381	,	,
Chr01	103038235	103038853	+	Circ-Ga01g226	yes	multi-exonic	gene	Ga01g01960	2	526	103038235,103038480,	103038386,103038853,
Chr01	103140125	103140651	+	Circ-Ga01g227	yes	multi-exonic	gene	Ga01g01963	2	438	103140125,103140524,	103140434,103140651,
Chr01	103141872	103142775	+	Circ-Ga01g228	no	multi-exonic	gene	Ga01g01963	2	794	103141872,103142670,	103142559,103142775,
Chr01	103305331	103306419	-	Circ-Ga01g229	no	multi-exonic	gene	Ga01g01969	3	450	103305331,103305781,103306210,	103305432,103305918,103306419,
Chr01	103474874	103475481	-	Circ-Ga01g230	no	multi-exonic	gene	Ga01g01978	3	427	103474874,103475223,103475415,	103475139,103475316,103475481,
Chr01	103677244	103678195	+	Circ-Ga01g231	no	multi-exonic	gene	Ga01g01987	2	215	103677244,103678099,	103677361,103678195,
Chr01	103679984	103680401	+	Circ-Ga01g232	yes	multi-exonic	gene	Ga01g01987	2	277	103679984,103680248,	103680106,103680401,
Chr01	104100871	104101244	-	Circ-Ga01g234	no	multi-exonic	gene	Ga01g02010	2	282	104100871,104101192,	104101099,104101244,
Chr01	104656920	104657639	+	Circ-Ga01g235	no	multi-exonic	gene	Ga01g02024	4	288	104656920,104657170,104657433,104657574,	104657016,104657253,104657473,104657639,
Chr01	104725125	104725435	-	Circ-Ga01g236	no	intronic	gene	Ga01g02027	0	311	,	,
Chr01	104725176	104725435	-	Circ-Ga01g237	no	intronic	gene	Ga01g02027	0	260	,	,
Chr01	104938986	104939319	-	Circ-Ga01g238	no	multi-exonic	gene	Ga01g02039	2	267	104938986,104939177,	104939109,104939319,
Chr01	104938986	104939551	-	Circ-Ga01g239	no	multi-exonic	gene	Ga01g02039	3	403	104938986,104939177,104939416,	104939109,104939319,104939551,
Chr01	105163374	105163739	+	Circ-Ga01g240	no	intronic	gene	Ga01g02055	0	366	,	,
Chr01	105616752	105617205	+	Circ-Ga01g241	no	multi-exonic	gene	Ga01g02075	2	353	105616752,105617177,	105617075,105617205,
Chr01	106194593	106194849	+	Circ-Ga01g242	no	single-exonic	lncRNA	Lnc-Ga01g0467	1	257	106194593,	106194849,
Chr01	106561575	106563398	-	Circ-Ga01g243	no	multi-exonic	gene	Ga01g02122	6	788	106561575,106561790,106562337,106562528,106563045,106563266,	106561666,106562113,106562401,106562609,106563136,106563398,
Chr01	106736393	106736941	+	Circ-Ga01g244	yes	multi-exonic	gene	Ga01g02128	3	366	106736393,106736646,106736861,	106736558,106736764,106736941,
Chr01	106778884	106779936	+	Circ-Ga01g245	no	multi-exonic	gene	Ga01g02133	3	323	106778884,106779573,106779865,	106779043,106779663,106779936,
Chr01	106883015	106883664	-	Circ-Ga01g246	yes	multi-exonic	gene	Ga01g02144	2	471	106883015,106883527,	106883347,106883664,
Chr01	107031089	107031705	+	Circ-Ga01g247	no	multi-exonic	gene	Ga01g02150	4	312	107031089,107031238,107031431,107031621,	107031148,107031327,107031507,107031705,
Chr01	107331193	107331409	+	Circ-Ga01g248	no	multi-exonic	gene	Ga01g02157	2	129	107331193,107331379,	107331290,107331409,
Chr01	107365546	107365757	+	Circ-Ga01g249	no	intronic	gene	Ga01g02160	0	212	,	,
Chr01	107391726	107392073	+	Circ-Ga01g250	yes	multi-exonic	gene	Ga01g02162	2	238	107391726,107391908,	107391797,107392073,
Chr01	107934509	107934982	+	Circ-Ga01g251	no	intronic	gene	Ga01g02185	0	474	,	,
Chr01	107997974	107998380	-	Circ-Ga01g252	yes	multi-exonic	gene	Ga01g02190	2	319	107997974,107998280,	107998191,107998380,
Chr01	108029719	108030389	+	Circ-Ga01g253	no	multi-exonic	gene	Ga01g02193	3	499	108029719,108029952,108030131,	108029869,108030040,108030389,
Chr01	108091505	108091964	-	Circ-Ga01g254	yes	multi-exonic	gene	Ga01g02197	2	319	108091505,108091782,	108091640,108091964,
Chr01	108234813	108235122	+	Circ-Ga01g255	no	intronic	gene	Ga01g02205	0	310	,	,
Chr01	108236027	108236136	+	Circ-Ga01g256	no	intronic	gene	Ga01g02205	0	110	,	,
Chr01	108262378	108263930	+	Circ-Ga01g257	no	multi-exonic	gene	Ga01g02209	3	713	108262378,108263339,108263748,	108262757,108263488,108263930,
Chr01	108265305	108265686	+	Circ-Ga01g258	no	multi-exonic	gene	Ga01g02209	2	276	108265305,108265565,	108265458,108265686,
Chr01	108532427	108532887	+	Circ-Ga01g259	no	multi-exonic	gene	Ga01g02229	2	256	108532427,108532735,	108532529,108532887,
Chr01	108549291	108549879	+	Circ-Ga01g260	no	multi-exonic	gene	Ga01g02231	2	252	108549291,108549754,	108549416,108549879,
Chr01	108549417	108549724	+	Circ-Ga01g261	yes	intronic	gene	Ga01g02231	0	308	,	,
Chr01	108561143	108561339	+	Circ-Ga01g262	no	intronic	gene	Ga01g02232	0	197	,	,
Chr01	108592272	108592532	-	Circ-Ga01g263	no	single-exonic	gene	Ga01g02237	1	261	108592272,	108592532,
Chr01	108636568	108637507	+	Circ-Ga01g264	yes	multi-exonic	gene	Ga01g02242	3	296	108636568,108637176,108637365,	108636653,108637242,108637507,
Chr01	108778237	108779218	-	Circ-Ga01g265	no	multi-exonic	gene	Ga01g02253	4	556	108778237,108778433,108778701,108778990,	108778329,108778539,108778827,108779218,
Chr01	109022601	109025739	-	Circ-Ga01g266	no	multi-exonic	gene	Ga01g02267	7	528	109022601,109022764,109022925,109024526,109024743,109025320,109025642,	109022666,109022827,109022993,109024617,109024805,109025395,109025739,
Chr01	109026261	109027052	-	Circ-Ga01g267	no	multi-exonic	gene	Ga01g02267	4	273	109026261,109026654,109026825,109026961,	109026308,109026728,109026882,109027052,
Chr01	109026654	109027052	-	Circ-Ga01g268	yes	multi-exonic	gene	Ga01g02267	3	225	109026654,109026825,109026961,	109026728,109026882,109027052,
Chr01	109362349	109363173	-	Circ-Ga01g269	no	multi-exonic	gene	Ga01g02281	3	579	109362349,109362731,109363010,	109362599,109362894,109363173,
Chr01	109396351	109396703	+	Circ-Ga01g270	no	multi-exonic	gene	Ga01g02283	2	256	109396351,109396571,	109396473,109396703,
Chr01	109731863	109732409	+	Circ-Ga01g271	yes	multi-exonic	gene	Ga01g02315	3	313	109731863,109732084,109732331,	109731942,109732237,109732409,
Chr01	109803263	109803701	-	Circ-Ga01g272	no	multi-exonic	gene	Ga01g02322	2	305	109803263,109803609,	109803474,109803701,
Chr01	109803840	109804243	-	Circ-Ga01g273	no	multi-exonic	gene	Ga01g02322	2	316	109803840,109804108,	109804019,109804243,
Chr01	109804257	109804567	-	Circ-Ga01g274	no	intronic	gene	Ga01g02322	0	311	,	,
Chr01	110084456	110084766	+	Circ-Ga01g275	no	intronic	gene	Ga01g02339	0	311	,	,
Chr01	110209619	110210411	+	Circ-Ga01g276	yes	multi-exonic	gene	Ga01g02349	3	611	110209619,110209867,110210062,	110209755,110209990,110210411,
Chr01	110209867	110210411	+	Circ-Ga01g277	no	multi-exonic	gene	Ga01g02349	2	474	110209867,110210062,	110209990,110210411,
Chr01	110302880	110304846	-	Circ-Ga01g278	no	multi-exonic	gene	Ga01g02354	3	671	110302880,110303048,110304759,	110302933,110303576,110304846,
Chr01	110304868	110305058	-	Circ-Ga01g279	no	intronic	gene	Ga01g02354	0	191	,	,
Chr01	110304879	110305058	-	Circ-Ga01g280	no	intronic	gene	Ga01g02354	0	180	,	,
Chr01	110497264	110498113	+	Circ-Ga01g281	no	multi-exonic	gene	Ga01g02361	3	436	110497264,110497701,110497955,	110497396,110497844,110498113,
Chr01	111251136	111251438	+	Circ-Ga01g282	yes	multi-exonic	gene	Ga01g02418	2	219	111251136,111251303,	111251218,111251438,
Chr01	111288966	111289385	+	Circ-Ga01g283	no	multi-exonic	gene	Ga01g02423	3	258	111288966,111289123,111289329,	111289037,111289251,111289385,
Chr01	111499024	111499689	-	Circ-Ga01g284	no	multi-exonic	gene	Ga01g02434	3	491	111499024,111499178,111499328,	111499095,111499234,111499689,
Chr01	111558124	111559187	+	Circ-Ga01g285	yes	multi-exonic	gene	Ga01g02440	2	263	111558124,111559108,	111558306,111559187,
Chr01	111559188	111559380	+	Circ-Ga01g286	no	intronic	gene	Ga01g02440	0	193	,	,
Chr01	111599599	111600303	+	Circ-Ga01g287	no	multi-exonic	gene	Ga01g02445	4	393	111599599,111599870,111600029,111600194,	111599731,111599940,111600107,111600303,
Chr01	111638740	111639426	+	Circ-Ga01g288	no	multi-exonic	gene	Ga01g02449	4	373	111638740,111638992,111639164,111639288,	111638834,111639081,111639212,111639426,
Chr01	111638992	111639426	+	Circ-Ga01g289	no	multi-exonic	gene	Ga01g02449	3	278	111638992,111639164,111639288,	111639081,111639212,111639426,
Chr01	112097427	112097636	-	Circ-Ga01g290	no	multi-exonic	lncRNA	Lnc-Ga01g0542	2	141	112097427,112097559,	112097489,112097636,
Chr01	112097427	112097636	+	Circ-Ga01g291	no	multi-exonic	gene	Ga01g02492	2	141	112097427,112097559,	112097489,112097636,
Chr01	112151495	112152642	+	Circ-Ga01g292	no	multi-exonic	gene	Ga01g02501	6	428	112151495,112151626,112152102,112152263,112152454,112152575,	112151528,112151748,112152164,112152356,112152499,112152642,
Chr01	112177560	112178412	-	Circ-Ga01g293	no	multi-exonic	gene	Ga01g02505	3	461	112177560,112178095,112178341,	112177792,112178250,112178412,
Chr01	112178095	112178570	-	Circ-Ga01g294	yes	multi-exonic	gene	Ga01g02505	3	293	112178095,112178341,112178506,	112178250,112178412,112178570,
Chr01	112199663	112199977	+	Circ-Ga01g295	yes	multi-exonic	gene	Ga01g02507	2	229	112199663,112199839,	112199752,112199977,
Chr01	112200264	112200471	-	Circ-Ga01g296	no	multi-exonic	lncRNA	Lnc-Ga01g0546	2	120	112200264,112200405,	112200316,112200471,
Chr01	112256923	112258162	+	Circ-Ga01g297	no	multi-exonic	gene	Ga01g02517	3	368	112256923,112257228,112258038,	112256972,112257420,112258162,
Chr01	112350949	112352793	+	Circ-Ga01g298	no	multi-exonic	gene	Ga01g02520	5	680	112350949,112351094,112351294,112351591,112352551,	112351016,112351224,112351365,112351756,112352793,
Chr01	112594521	112595254	+	Circ-Ga01g299	no	multi-exonic	gene	Ga01g02537	3	269	112594521,112594742,112595139,	112594591,112594823,112595254,
Chr01	112828991	112829866	+	Circ-Ga01g300	yes	multi-exonic	gene	Ga01g02555	3	713	112828991,112829213,112829465,	112829125,112829388,112829866,
Chr01	112829213	112829866	+	Circ-Ga01g301	yes	multi-exonic	gene	Ga01g02555	2	578	112829213,112829465,	112829388,112829866,
Chr01	112899796	112900054	+	Circ-Ga01g302	no	multi-exonic	gene	Ga01g02559	2	151	112899796,112899989,	112899880,112900054,
Chr02	52178	73686	-	Circ-Ga02g001	no	multi-exonic	gene	Ga02g00001	3	21314	52178,52922,72897,	52809,72813,73686,
Chr02	208452	208813	+	Circ-Ga02g002	no	multi-exonic	gene	Ga02g00009	2	270	208452,208709,	208616,208813,
Chr02	259428	265911	+	Circ-Ga02g003	no	multi-exonic	gene	Ga02g00021	17	3215	259428,259720,259978,260085,261416,261596,261805,263299,263479,263837,264001,264719,264838,264997,265356,265667,265839,	259620,259885,259993,260305,261485,261658,263223,263377,263630,263895,264198,264763,264891,265205,265493,265726,265911,
Chr02	264719	266311	+	Circ-Ga02g004	no	multi-exonic	gene	Ga02g00021	7	563	264719,264838,264997,265356,265667,265839,266226,	264763,264891,265103,265493,265726,265911,266311,
Chr02	301810	301928	+	Circ-Ga02g005	no	intronic	gene	Ga02g00027	0	119	,	,
Chr02	310639	311805	-	Circ-Ga02g006	no	multi-exonic	gene	Ga02g00029	4	335	310639,310915,311502,311678,	310695,310972,311593,311805,
Chr02	311502	311805	-	Circ-Ga02g007	no	multi-exonic	gene	Ga02g00029	2	220	311502,311678,	311593,311805,
Chr02	311678	312412	-	Circ-Ga02g008	no	multi-exonic	gene	Ga02g00029	3	378	311678,312053,312247,	311805,312136,312412,
Chr02	330680	331484	-	Circ-Ga02g009	no	multi-exonic	gene	Ga02g00033	4	379	330680,330788,331121,331287,	330704,330883,331180,331484,
Chr02	418205	418649	-	Circ-Ga02g010	no	intronic	gene	Ga02g00051	0	445	,	,
Chr02	458021	458279	-	Circ-Ga02g011	no	single-exonic	gene	Ga02g00056	1	259	458021,	458279,
Chr02	511076	511873	+	Circ-Ga02g012	no	multi-exonic	gene	Ga02g00065	4	446	511076,511300,511477,511802,	511211,511379,511634,511873,
Chr02	608634	609161	-	Circ-Ga02g013	no	intronic	gene	Ga02g00080	0	528	,	,
Chr02	824289	824891	-	Circ-Ga02g014	yes	multi-exonic	gene	Ga02g00110	3	279	824289,824452,824778,	824362,824542,824891,
Chr02	937520	938798	-	Circ-Ga02g015	no	multi-exonic	gene	Ga02g00122	6	410	937520,937944,938201,938364,938528,938715,	937585,938018,938254,938402,938619,938798,
Chr02	1034915	1035558	-	Circ-Ga02g016	yes	intronic	gene	Ga02g00137	0	644	,	,
Chr02	1197903	1198275	-	Circ-Ga02g017	no	multi-exonic	gene	Ga02g00152	2	288	1197903,1198129,	1198043,1198275,
Chr02	1663292	1663673	-	Circ-Ga02g018	no	intronic	gene	Ga02g00184	0	382	,	,
Chr02	1696602	1697021	+	Circ-Ga02g019	no	multi-exonic	gene	Ga02g00186	3	247	1696602,1696783,1696935,	1696701,1696842,1697021,
Chr02	1791084	1792437	-	Circ-Ga02g020	no	multi-exonic	gene	Ga02g00199	4	438	1791084,1791319,1791998,1792361,	1791235,1791421,1792103,1792437,
Chr02	1791456	1791997	-	Circ-Ga02g021	no	intronic	gene	Ga02g00199	0	542	,	,
Chr02	2114546	2114722	+	Circ-Ga02g022	no	intronic	gene	Ga02g00219	0	177	,	,
Chr02	2283977	2287254	+	Circ-Ga02g023	no	multi-exonic	gene	Ga02g00235	7	722	2283977,2284180,2284862,2285855,2286249,2286492,2287180,	2284080,2284226,2285012,2285918,2286407,2286613,2287254,
Chr02	2503696	2504016	+	Circ-Ga02g024	no	intronic	gene	Ga02g00254	0	321	,	,
Chr02	2654559	2655009	+	Circ-Ga02g025	no	intronic	gene	Ga02g00264	0	451	,	,
Chr02	2681143	2681354	-	Circ-Ga02g026	no	single-exonic	gene	Ga02g00268	1	212	2681143,	2681354,
Chr02	3539766	3540162	-	Circ-Ga02g028	no	intronic	gene	Ga02g00309	0	397	,	,
Chr02	3553840	3555510	-	Circ-Ga02g029	yes	multi-exonic	gene	Ga02g00310	5	773	3553840,3554249,3554420,3554674,3555257,	3553940,3554333,3554573,3554852,3555510,
Chr02	3554420	3554852	-	Circ-Ga02g030	no	multi-exonic	gene	Ga02g00310	2	333	3554420,3554674,	3554573,3554852,
Chr02	3602622	3602876	+	Circ-Ga02g031	no	intronic	gene	Ga02g00311	0	255	,	,
Chr02	3758311	3758565	-	Circ-Ga02g032	no	single-exonic	gene	Ga02g00319	1	255	3758311,	3758565,
Chr02	3758311	3759137	-	Circ-Ga02g033	yes	multi-exonic	gene	Ga02g00319	3	542	3758311,3758646,3758969,	3758565,3758763,3759137,
Chr02	3758646	3759137	-	Circ-Ga02g034	yes	multi-exonic	gene	Ga02g00319	2	287	3758646,3758969,	3758763,3759137,
Chr02	4156407	4157478	+	Circ-Ga02g035	no	multi-exonic	gene	Ga02g00335	4	500	4156407,4156921,4157148,4157365,	4156570,4157044,4157245,4157478,
Chr02	4157871	4158336	+	Circ-Ga02g036	no	multi-exonic	gene	Ga02g00335	2	211	4157871,4158187,	4157931,4158336,
Chr02	4164541	4165084	-	Circ-Ga02g037	no	multi-exonic	gene	Ga02g00336	3	364	4164541,4164843,4165014,	4164744,4164931,4165084,
Chr02	4283629	4284360	+	Circ-Ga02g038	yes	multi-exonic	gene	Ga02g00339	3	551	4283629,4283962,4284196,	4283873,4284102,4284360,
Chr02	4631730	4633476	-	Circ-Ga02g039	no	multi-exonic	gene	Ga02g00358	6	558	4631730,4631964,4632154,4632333,4633130,4633344,	4631800,4632029,4632225,4632476,4633201,4633476,
Chr02	4678376	4678576	-	Circ-Ga02g040	no	intronic	gene	Ga02g00360	0	201	,	,
Chr02	5235275	5235582	+	Circ-Ga02g041	no	single-exonic	gene	Ga02g00372	1	308	5235275,	5235582,
Chr02	5274613	5275753	-	Circ-Ga02g042	yes	multi-exonic	gene	Ga02g00377	5	388	5274613,5274757,5275274,5275492,5275665,	5274661,5274823,5275389,5275558,5275753,
Chr02	5275274	5275753	-	Circ-Ga02g043	no	multi-exonic	gene	Ga02g00377	3	272	5275274,5275492,5275665,	5275389,5275558,5275753,
Chr02	5295118	5298897	-	Circ-Ga02g044	yes	multi-exonic	gene	Ga02g00381	0	3780	,	,
Chr02	5295305	5299079	-	Circ-Ga02g045	no	multi-exonic	gene	Ga02g00381	0	3775	,	,
Chr02	6847975	6848743	-	Circ-Ga02g046	no	multi-exonic	gene	Ga02g00426	5	386	6847975,6848166,6848352,6848517,6848663,	6848064,6848264,6848406,6848577,6848743,
Chr02	6849755	6850190	-	Circ-Ga02g047	no	multi-exonic	gene	Ga02g00426	3	233	6849755,6849935,6850117,	6849843,6850004,6850190,
Chr02	6851303	6851804	-	Circ-Ga02g048	yes	multi-exonic	gene	Ga02g00426	3	261	6851303,6851512,6851694,	6851372,6851591,6851804,
Chr02	6857491	6859150	-	Circ-Ga02g049	no	multi-exonic	gene	Ga02g00426	2	222	6857491,6859030,	6857591,6859150,
Chr02	6859030	6860553	-	Circ-Ga02g050	no	multi-exonic	gene	Ga02g00426	3	424	6859030,6859404,6860418,	6859150,6859570,6860553,
Chr02	6899344	6899489	+	Circ-Ga02g051	no	multi-exonic	gene	Ga02g00427	1	146	6899344,	6899489,
Chr02	7731160	7732598	-	Circ-Ga02g052	no	multi-exonic	gene	Ga02g00458	5	409	7731160,7731368,7732182,7732338,7732462,	7731248,7731440,7732256,7732372,7732598,
Chr02	7732182	7733628	-	Circ-Ga02g053	no	multi-exonic	gene	Ga02g00458	6	620	7732182,7732338,7732462,7733062,7733226,7733492,	7732256,7732372,7732598,7733138,7733384,7733628,
Chr02	7788928	7789644	+	Circ-Ga02g054	no	multi-exonic	gene	Ga02g00461	3	526	7788928,7789208,7789542,	7789123,7789434,7789644,
Chr02	9763939	9764737	-	Circ-Ga02g055	no	multi-exonic	gene	Ga02g00505	2	212	9763939,9764598,	9764010,9764737,
Chr02	10001346	10001690	+	Circ-Ga02g056	no	single-exonic	gene	Ga02g00514	1	345	10001346,	10001690,
Chr02	10001346	10001842	+	Circ-Ga02g057	no	multi-exonic	gene	Ga02g00514	2	413	10001346,10001775,	10001690,10001842,
Chr02	10123846	10124877	+	Circ-Ga02g058	no	multi-exonic	gene	Ga02g00516	5	445	10123846,10124251,10124416,10124609,10124788,	10123954,10124316,10124514,10124689,10124877,
Chr02	10125458	10126272	+	Circ-Ga02g059	no	multi-exonic	gene	Ga02g00516	3	331	10125458,10125620,10126206,	10125538,10125802,10126272,
Chr02	10126929	10127469	+	Circ-Ga02g060	yes	multi-exonic	gene	Ga02g00516	3	381	10126929,10127140,10127365,	10127066,10127277,10127469,
Chr02	10288188	10289509	-	Circ-Ga02g061	no	multi-exonic	gene	Ga02g00521	3	318	10288188,10288393,10289343,	10288256,10288474,10289509,
Chr02	13070333	13070670	+	Circ-Ga02g062	yes	single-exonic	gene	Ga02g00533	1	338	13070333,	13070670,
Chr02	13072115	13072502	-	Circ-Ga02g063	yes	multi-exonic	gene	Ga02g00534	2	302	13072115,13072387,	13072300,13072502,
Chr02	13072115	13074258	-	Circ-Ga02g064	yes	multi-exonic	gene	Ga02g00534	3	417	13072115,13072387,13074144,	13072300,13072502,13074258,
Chr02	14025662	14026153	-	Circ-Ga02g065	no	multi-exonic	gene	Ga02g00541	3	221	14025662,14025841,14026078,	14025732,14025914,14026153,
Chr02	14025662	14026395	-	Circ-Ga02g066	yes	multi-exonic	gene	Ga02g00541	4	299	14025662,14025841,14026078,14026318,	14025732,14025914,14026153,14026395,
Chr02	14583141	14583449	+	Circ-Ga02g067	no	single-exonic	gene	Ga02g00544	1	309	14583141,	14583449,
Chr02	14584198	14584771	+	Circ-Ga02g068	no	multi-exonic	gene	Ga02g00544	2	481	14584198,14584684,	14584590,14584771,
Chr02	14983960	14986709	-	Circ-Ga02g069	yes	multi-exonic	gene	Ga02g00547	6	575	14983960,14984273,14984881,14985364,14985543,14986617,	14984124,14984403,14984952,14985450,14985569,14986709,
Chr02	14983960	14987317	-	Circ-Ga02g070	yes	multi-exonic	gene	Ga02g00547	7	664	14983960,14984273,14984881,14985364,14985543,14986617,14987229,	14984124,14984403,14984952,14985450,14985569,14986709,14987317,
Chr02	17291126	17293728	+	Circ-Ga02g071	no	multi-exonic	gene	Ga02g00557	3	261	17291126,17291795,17293635,	17291194,17291892,17293728,
Chr02	19953905	19954252	+	Circ-Ga02g072	yes	single-exonic	gene	Ga02g00566	1	348	19953905,	19954252,
Chr02	20906337	20907170	+	Circ-Ga02g073	no	multi-exonic	gene	Ga02g00585	2	469	20906337,20907091,	20906725,20907170,
Chr02	21281846	21282495	-	Circ-Ga02g074	yes	multi-exonic	gene	Ga02g00588	3	430	21281846,21282167,21282367,	21282076,21282236,21282495,
Chr02	21284863	21287576	-	Circ-Ga02g075	yes	multi-exonic	gene	Ga02g00588	4	427	21284863,21285611,21285838,21287471,	21284995,21285726,21285909,21287576,
Chr02	21285611	21287576	-	Circ-Ga02g076	no	multi-exonic	gene	Ga02g00588	3	294	21285611,21285838,21287471,	21285726,21285909,21287576,
Chr02	22230067	22231586	-	Circ-Ga02g077	no	multi-exonic	gene	Ga02g00605	2	406	22230067,22231405,	22230290,22231586,
Chr02	22500360	22500589	-	Circ-Ga02g078	no	intronic	gene	Ga02g00611	0	230	,	,
Chr02	23067494	23067733	-	Circ-Ga02g079	no	intronic	gene	Ga02g00616	0	240	,	,
Chr02	23542883	23543544	-	Circ-Ga02g080	no	multi-exonic	gene	Ga02g00623	3	371	23542883,23543188,23543404,	23542983,23543316,23543544,
Chr02	23544497	23544853	-	Circ-Ga02g081	no	multi-exonic	gene	Ga02g00623	2	163	23544497,23544781,	23544586,23544853,
Chr02	23544969	23545217	-	Circ-Ga02g082	no	multi-exonic	gene	Ga02g00623	2	160	23544969,23545132,	23545042,23545217,
Chr02	23812060	23812615	+	Circ-Ga02g083	yes	multi-exonic	gene	Ga02g00625	2	396	23812060,23812288,	23812127,23812615,
Chr02	27302754	27304857	-	Circ-Ga02g084	no	multi-exonic	gene	Ga02g00659	3	421	27302754,27303966,27304648,	27302872,27304057,27304857,
Chr02	27304651	27305344	-	Circ-Ga02g085	no	multi-exonic	gene	Ga02g00659	2	327	27304651,27305225,	27304857,27305344,
Chr02	27305225	27305599	-	Circ-Ga02g086	no	multi-exonic	gene	Ga02g00659	2	219	27305225,27305501,	27305344,27305599,
Chr02	27880381	27880913	-	Circ-Ga02g087	no	single-exonic	gene	Ga02g00664	1	533	27880381,	27880913,
Chr02	28675381	28675559	-	Circ-Ga02g088	no	intronic	gene	Ga02g00670	0	179	,	,
Chr02	30843698	30844142	-	Circ-Ga02g089	yes	multi-exonic	gene	Ga02g00681	2	294	30843698,30844047,	30843895,30844142,
Chr02	30899431	30899751	-	Circ-Ga02g090	no	multi-exonic	gene	Ga02g00682	2	228	30899431,30899601,	30899507,30899751,
Chr02	31799459	31801544	+	Circ-Ga02g091	yes	multi-exonic	gene	Ga02g00685	2	543	31799459,31801311,	31799767,31801544,
Chr02	33247556	33247740	+	Circ-Ga02g092	no	single-exonic	gene	Ga02g00691	1	185	33247556,	33247740,
Chr02	37031808	37032815	-	Circ-Ga02g093	yes	multi-exonic	gene	Ga02g00710	3	330	37031808,37032476,37032675,	37031870,37032601,37032815,
Chr02	37032476	37033200	-	Circ-Ga02g094	no	multi-exonic	gene	Ga02g00710	4	426	37032476,37032675,37032899,37033053,	37032601,37032815,37032909,37033200,
Chr02	37033053	37040244	-	Circ-Ga02g095	no	multi-exonic	gene	Ga02g00710	2	277	37033053,37040116,	37033200,37040244,
Chr02	40274523	40274750	-	Circ-Ga02g096	no	intronic	lncRNA	Lnc-Ga02g0150	0	228	,	,
Chr02	46913112	46913619	+	Circ-Ga02g097	no	multi-exonic	gene	Ga02g00737	2	201	46913112,46913533,	46913225,46913619,
Chr02	46913533	46914143	+	Circ-Ga02g098	no	multi-exonic	gene	Ga02g00737	3	224	46913533,46913931,46914078,	46913619,46914001,46914143,
Chr02	54331577	54333481	-	Circ-Ga02g099	no	multi-exonic	gene	Ga02g00789	2	279	54331577,54333398,	54331771,54333481,
Chr02	57661503	57662101	-	Circ-Ga02g100	yes	multi-exonic	gene	Ga02g00804	2	233	57661503,57661992,	57661625,57662101,
Chr02	59642868	59643997	-	Circ-Ga02g101	no	multi-exonic	gene	Ga02g00835	3	354	59642868,59643637,59643929,	59642975,59643813,59643997,
Chr02	61003336	61003795	+	Circ-Ga02g102	no	multi-exonic	gene	Ga02g00843	2	329	61003336,61003697,	61003565,61003795,
Chr02	61793294	61793882	-	Circ-Ga02g103	no	multi-exonic	gene	Ga02g00855	2	284	61793294,61793732,	61793426,61793882,
Chr02	61793528	61793731	-	Circ-Ga02g104	no	intronic	gene	Ga02g00855	0	204	,	,
Chr02	65472633	65472991	+	Circ-Ga02g106	no	multi-exonic	gene	Ga02g00868	2	257	65472633,65472784,	65472681,65472991,
Chr02	65472784	65473276	+	Circ-Ga02g107	no	multi-exonic	gene	Ga02g00868	2	380	65472784,65473105,	65472991,65473276,
Chr02	65475123	65475616	+	Circ-Ga02g108	yes	multi-exonic	gene	Ga02g00868	2	414	65475123,65475330,	65475249,65475616,
Chr02	65481514	65482073	+	Circ-Ga02g109	no	multi-exonic	gene	Ga02g00869	3	368	65481514,65481764,65482000,	65481669,65481901,65482073,
Chr02	65483217	65483424	+	Circ-Ga02g110	no	intronic	gene	Ga02g00869	0	208	,	,
Chr02	71577441	71577951	+	Circ-Ga02g111	no	multi-exonic	gene	Ga02g00886	2	386	71577441,71577801,	71577675,71577951,
Chr02	78000168	78002221	+	Circ-Ga02g112	no	multi-exonic	lncRNA	Lnc-Ga02g0207	5	594	78000168,78000423,78000770,78001049,78002156,	78000296,78000584,78000890,78001164,78002221,
Chr02	80868642	80869619	-	Circ-Ga02g113	no	multi-exonic	gene	Ga02g00934	2	261	80868642,80869536,	80868818,80869619,
Chr02	80871439	80871972	-	Circ-Ga02g114	yes	intronic	gene	Ga02g00934	0	534	,	,
Chr02	81601568	81602015	-	Circ-Ga02g115	no	multi-exonic	gene	Ga02g00945	2	292	81601568,81601872,	81601715,81602015,
Chr02	81790422	81791761	+	Circ-Ga02g116	no	multi-exonic	gene	Ga02g00950	5	616	81790422,81790779,81791121,81791373,81791626,	81790509,81790867,81791260,81791535,81791761,
Chr02	81792184	81792967	+	Circ-Ga02g117	no	multi-exonic	gene	Ga02g00950	3	309	81792184,81792679,81792849,	81792313,81792738,81792967,
Chr02	83292111	83292247	-	Circ-Ga02g118	no	single-exonic	gene	Ga02g00960	1	137	83292111,	83292247,
Chr02	86838143	86838453	+	Circ-Ga02g119	no	multi-exonic	gene	Ga02g01019	2	204	86838143,86838372,	86838264,86838453,
Chr02	86838862	86839318	+	Circ-Ga02g120	no	multi-exonic	gene	Ga02g01019	3	275	86838862,86839053,86839211,	86838953,86839127,86839318,
Chr02	86838862	86839486	+	Circ-Ga02g121	no	multi-exonic	gene	Ga02g01019	4	353	86838862,86839053,86839211,86839409,	86838953,86839127,86839318,86839486,
Chr02	86985555	86985895	-	Circ-Ga02g122	no	multi-exonic	gene	Ga02g01026	2	275	86985555,86985758,	86985691,86985895,
Chr02	87224556	87224727	+	Circ-Ga02g123	no	single-exonic	gene	Ga02g01035	1	172	87224556,	87224727,
Chr02	87267708	87268492	+	Circ-Ga02g124	yes	multi-exonic	gene	Ga02g01036	4	324	87267708,87267976,87268161,87268441,	87267782,87268047,87268285,87268492,
Chr02	87496247	87497950	-	Circ-Ga02g125	yes	multi-exonic	gene	Ga02g01044	6	616	87496247,87496485,87496626,87497261,87497538,87497877,	87496381,87496538,87496706,87497356,87497713,87497950,
Chr02	87499958	87500474	-	Circ-Ga02g126	no	multi-exonic	gene	Ga02g01044	2	166	87499958,87500420,	87500068,87500474,
Chr02	87500498	87500862	-	Circ-Ga02g127	no	intronic	gene	Ga02g01044	0	365	,	,
Chr02	88582698	88583137	+	Circ-Ga02g129	no	multi-exonic	gene	Ga02g01072	2	332	88582698,88583048,	88582939,88583137,
Chr02	88626926	88627183	+	Circ-Ga02g130	no	intronic	gene	Ga02g01076	0	258	,	,
Chr02	88679226	88679978	-	Circ-Ga02g131	no	multi-exonic	gene	Ga02g01081	4	402	88679226,88679448,88679701,88679883,	88679309,88679561,88679808,88679978,
Chr02	89714797	89715074	+	Circ-Ga02g133	no	multi-exonic	gene	Ga02g01138	2	177	89714797,89714976,	89714874,89715074,
Chr02	90303638	90303931	-	Circ-Ga02g134	no	intronic	gene	Ga02g01173	0	294	,	,
Chr02	90508811	90509664	-	Circ-Ga02g135	no	intronic	gene	Ga02g01178	0	854	,	,
Chr02	90874808	90875367	+	Circ-Ga02g136	no	multi-exonic	gene	Ga02g01184	2	310	90874808,90875170,	90874919,90875367,
Chr02	91109828	91110753	-	Circ-Ga02g137	no	multi-exonic	gene	Ga02g01193	3	246	91109828,91109978,91110671,	91109890,91110077,91110753,
Chr02	91575120	91575576	+	Circ-Ga02g138	no	intronic	gene	Ga02g01206	0	457	,	,
Chr02	91578907	91579207	+	Circ-Ga02g139	no	multi-exonic	gene	Ga02g01207	1	301	91578907,	91579207,
Chr02	92104901	92105231	+	Circ-Ga02g140	no	intronic	gene	Ga02g01221	0	331	,	,
Chr02	92106054	92106467	+	Circ-Ga02g141	no	multi-exonic	gene	Ga02g01221	2	270	92106054,92106294,	92106149,92106467,
Chr02	92108888	92109340	+	Circ-Ga02g142	no	multi-exonic	gene	Ga02g01221	2	381	92108888,92109152,	92109079,92109340,
Chr02	92241649	92241894	-	Circ-Ga02g143	no	multi-exonic	gene	Ga02g01227	2	113	92241649,92241842,	92241708,92241894,
Chr02	92683482	92683844	+	Circ-Ga02g144	yes	multi-exonic	gene	Ga02g01243	2	276	92683482,92683779,	92683691,92683844,
Chr02	92684090	92684699	+	Circ-Ga02g145	no	multi-exonic	gene	Ga02g01243	3	278	92684090,92684253,92684581,	92684172,92684328,92684699,
Chr02	93196190	93196617	-	Circ-Ga02g146	no	multi-exonic	gene	Ga02g01269	2	241	93196190,93196461,	93196273,93196617,
Chr02	93552445	93554074	+	Circ-Ga02g147	yes	multi-exonic	gene	Ga02g01285	4	557	93552445,93552902,93553137,93554005,	93552655,93553023,93553290,93554074,
Chr02	93783278	93785318	+	Circ-Ga02g148	no	multi-exonic	gene	Ga02g01293	4	453	93783278,93784623,93785066,93785213,	93783435,93784752,93785124,93785318,
Chr02	93786200	93787401	+	Circ-Ga02g149	yes	multi-exonic	gene	Ga02g01293	3	411	93786200,93786999,93787204,	93786296,93787114,93787401,
Chr02	93788642	93788881	+	Circ-Ga02g150	no	single-exonic	gene	Ga02g01293	1	240	93788642,	93788881,
Chr02	93791929	93792996	+	Circ-Ga02g151	no	multi-exonic	gene	Ga02g01293	5	597	93791929,93792143,93792449,93792657,93792898,	93792024,93792340,93792523,93792785,93792996,
Chr02	94003811	94004114	-	Circ-Ga02g152	no	intronic	gene	Ga02g01296	0	304	,	,
Chr02	94011895	94012722	-	Circ-Ga02g153	yes	multi-exonic	gene	Ga02g01296	2	477	94011895,94012465,	94012113,94012722,
Chr02	94805245	94805725	-	Circ-Ga02g154	no	intronic	gene	Ga02g01346	0	481	,	,
Chr02	94818663	94821965	+	Circ-Ga02g155	no	multi-exonic	gene	Ga02g01347	8	726	94818663,94819128,94819838,94820124,94820392,94821133,94821420,94821858,	94818746,94819199,94819909,94820164,94820458,94821324,94821509,94821965,
Chr02	94891532	94891873	+	Circ-Ga02g156	no	multi-exonic	gene	Ga02g01350	2	185	94891532,94891799,	94891641,94891873,
Chr02	94894340	94894611	+	Circ-Ga02g157	yes	multi-exonic	gene	Ga02g01350	2	178	94894340,94894543,	94894448,94894611,
Chr02	94988649	94989101	-	Circ-Ga02g158	no	multi-exonic	gene	Ga02g01355	2	314	94988649,94988887,	94988747,94989101,
Chr02	95250974	95251196	+	Circ-Ga02g159	no	intronic	gene	Ga02g01367	0	223	,	,
Chr02	96418404	96419729	+	Circ-Ga02g161	yes	multi-exonic	gene	Ga02g01420	4	641	96418404,96418664,96418978,96419644,	96418577,96418871,96419150,96419729,
Chr02	96841633	96841974	+	Circ-Ga02g162	no	multi-exonic	gene	Ga02g01445	2	241	96841633,96841864,	96841762,96841974,
Chr02	96843399	96843604	+	Circ-Ga02g163	no	intronic	gene	Ga02g01445	0	206	,	,
Chr02	97114333	97114725	+	Circ-Ga02g164	no	multi-exonic	gene	Ga02g01453	2	309	97114333,97114660,	97114575,97114725,
Chr02	97171372	97171933	-	Circ-Ga02g165	no	multi-exonic	gene	Ga02g01456	3	216	97171372,97171551,97171886,	97171452,97171637,97171933,
Chr02	97391668	97392326	+	Circ-Ga02g166	no	multi-exonic	gene	Ga02g01473	3	315	97391668,97391889,97392237,	97391775,97392005,97392326,
Chr02	97421757	97423189	-	Circ-Ga02g167	no	multi-exonic	gene	Ga02g01477	4	462	97421757,97421937,97422116,97422944,	97421850,97421993,97422180,97423189,
Chr02	97452906	97453297	+	Circ-Ga02g168	no	multi-exonic	gene	Ga02g01478	2	293	97452906,97453146,	97453046,97453297,
Chr02	97495508	97495936	-	Circ-Ga02g169	no	multi-exonic	gene	Ga02g01481	3	266	97495508,97495688,97495845,	97495602,97495766,97495936,
Chr02	97592907	97593224	-	Circ-Ga02g170	yes	multi-exonic	gene	Ga02g01491	2	177	97592907,97593100,	97592958,97593224,
Chr02	97622333	97622592	+	Circ-Ga02g171	no	multi-exonic	gene	Ga02g01493	1	260	97622333,	97622592,
Chr02	97906350	97907226	+	Circ-Ga02g172	no	multi-exonic	gene	Ga02g01521	3	412	97906350,97906510,97907158,	97906426,97906775,97907226,
Chr02	98074775	98074985	-	Circ-Ga02g173	no	intronic	gene	Ga02g01541	0	211	,	,
Chr02	98074986	98075274	-	Circ-Ga02g174	yes	multi-exonic	gene	Ga02g01541	2	192	98074986,98075205,	98075107,98075274,
Chr02	98326620	98326991	+	Circ-Ga02g175	no	multi-exonic	gene	Ga02g01572	2	296	98326620,98326923,	98326846,98326991,
Chr02	98427663	98427933	+	Circ-Ga02g176	no	multi-exonic	gene	Ga02g01584	2	153	98427663,98427868,	98427749,98427933,
Chr02	98760036	98760670	-	Circ-Ga02g177	no	multi-exonic	gene	Ga02g01621	3	459	98760036,98760268,98760450,	98760195,98760345,98760670,
Chr02	98856552	98857211	+	Circ-Ga02g178	no	multi-exonic	gene	Ga02g01634	3	244	98856552,98856904,98857147,	98856616,98857017,98857211,
Chr02	98856904	98857211	+	Circ-Ga02g179	no	multi-exonic	gene	Ga02g01634	2	179	98856904,98857147,	98857017,98857211,
Chr02	98863139	98863453	-	Circ-Ga02g180	yes	multi-exonic	gene	Ga02g01635	2	202	98863139,98863363,	98863249,98863453,
Chr02	98863695	98864353	-	Circ-Ga02g181	no	multi-exonic	gene	Ga02g01635	3	416	98863695,98863891,98864309,	98863789,98864166,98864353,
Chr02	98863695	98865303	-	Circ-Ga02g182	no	multi-exonic	gene	Ga02g01635	6	618	98863695,98863891,98864309,98864431,98864593,98865233,	98863789,98864166,98864353,98864486,98864667,98865303,
Chr02	98864309	98865303	-	Circ-Ga02g183	yes	multi-exonic	gene	Ga02g01635	4	247	98864309,98864431,98864593,98865233,	98864353,98864486,98864667,98865303,
Chr03	73077	74055	+	Circ-Ga03g001	no	multi-exonic	gene	Ga03g00009	3	335	73077,73270,73967,	73153,73438,74055,
Chr03	107936	108138	-	Circ-Ga03g002	yes	intronic	gene	Ga03g00019	0	203	,	,
Chr03	116330	116760	-	Circ-Ga03g003	no	multi-exonic	gene	Ga03g00020	3	228	116330,116525,116689,	116398,116611,116760,
Chr03	116525	116760	-	Circ-Ga03g004	no	multi-exonic	gene	Ga03g00020	2	159	116525,116689,	116611,116760,
Chr03	159880	160210	+	Circ-Ga03g005	yes	multi-exonic	gene	Ga03g00028	2	156	159880,160136,	159960,160210,
Chr03	159880	161450	+	Circ-Ga03g006	yes	multi-exonic	gene	Ga03g00028	5	393	159880,160136,161030,161163,161349,	159960,160210,161074,161252,161450,
Chr03	239296	241193	-	Circ-Ga03g007	no	multi-exonic	gene	Ga03g00041	5	861	239296,239547,240510,240683,240955,	239459,239730,240587,240878,241193,
Chr03	240510	241193	-	Circ-Ga03g008	no	multi-exonic	gene	Ga03g00041	3	513	240510,240683,240955,	240587,240878,241193,
Chr03	387908	388189	+	Circ-Ga03g009	no	multi-exonic	gene	Ga03g00060	2	195	387908,388079,	387991,388189,
Chr03	396343	396880	-	Circ-Ga03g010	no	intronic	gene	Ga03g00061	0	538	,	,
Chr03	396350	396880	-	Circ-Ga03g011	no	intronic	gene	Ga03g00061	0	531	,	,
Chr03	397301	397804	-	Circ-Ga03g012	no	multi-exonic	gene	Ga03g00061	3	323	397301,397471,397650,	397386,397552,397804,
Chr03	397301	398061	-	Circ-Ga03g013	no	multi-exonic	gene	Ga03g00061	4	437	397301,397471,397650,397948,	397386,397552,397804,398061,
Chr03	452699	452995	-	Circ-Ga03g014	no	intronic	gene	Ga03g00066	0	297	,	,
Chr03	499083	499590	-	Circ-Ga03g015	yes	multi-exonic	gene	Ga03g00072	3	324	499083,499267,499507,	499169,499419,499590,
Chr03	530767	531441	+	Circ-Ga03g016	no	multi-exonic	gene	Ga03g00076	2	582	530767,531120,	531026,531441,
Chr03	635169	635443	+	Circ-Ga03g017	no	intronic	gene	Ga03g00089	0	275	,	,
Chr03	860041	860286	-	Circ-Ga03g018	no	intronic	gene	Ga03g00107	0	246	,	,
Chr03	860287	860517	-	Circ-Ga03g019	no	single-exonic	gene	Ga03g00107	1	231	860287,	860517,
Chr03	1070933	1071526	+	Circ-Ga03g021	no	multi-exonic	gene	Ga03g00130	3	213	1070933,1071095,1071459,	1071019,1071152,1071526,
Chr03	1089884	1090476	+	Circ-Ga03g022	no	intronic	gene	Ga03g00133	0	593	,	,
Chr03	1097392	1100898	+	Circ-Ga03g023	no	multi-exonic	gene	Ga03g00134	5	2498	1097392,1097857,1098069,1098679,1099588,	1097637,1097943,1098543,1099057,1100898,
Chr03	1108111	1108433	+	Circ-Ga03g024	no	intronic	gene	Ga03g00135	0	323	,	,
Chr03	1377510	1377941	-	Circ-Ga03g025	no	multi-exonic	gene	Ga03g00155	2	307	1377510,1377844,	1377718,1377941,
Chr03	1377510	1378671	-	Circ-Ga03g026	no	multi-exonic	gene	Ga03g00155	3	429	1377510,1377844,1378550,	1377718,1377941,1378671,
Chr03	1437117	1437479	+	Circ-Ga03g027	no	intronic	gene	Ga03g00159	0	363	,	,
Chr03	1635090	1635412	+	Circ-Ga03g028	yes	intronic	gene	Ga03g00175	0	323	,	,
Chr03	1730485	1731690	-	Circ-Ga03g029	no	multi-exonic	gene	Ga03g00181	2	433	1730485,1731445,	1730671,1731690,
Chr03	2299839	2300489	-	Circ-Ga03g030	no	intronic	gene	Ga03g00230	0	651	,	,
Chr03	2742504	2742796	-	Circ-Ga03g031	no	intronic	gene	Ga03g00262	0	293	,	,
Chr03	2808269	2809377	+	Circ-Ga03g032	no	multi-exonic	gene	Ga03g00270	5	647	2808269,2808448,2808665,2808862,2809094,	2808347,2808518,2808753,2808985,2809377,
Chr03	3104966	3105189	+	Circ-Ga03g033	no	single-exonic	gene	Ga03g00288	1	224	3104966,	3105189,
Chr03	3210439	3211511	-	Circ-Ga03g034	no	multi-exonic	gene	Ga03g00299	4	281	3210439,3210591,3211197,3211435,	3210508,3210669,3211251,3211511,
Chr03	3234127	3234483	-	Circ-Ga03g035	no	multi-exonic	gene	Ga03g00301	2	281	3234127,3234372,	3234295,3234483,
Chr03	3433457	3433960	+	Circ-Ga03g036	no	multi-exonic	gene	Ga03g00315	2	263	3433457,3433800,	3433558,3433960,
Chr03	3446681	3447330	+	Circ-Ga03g037	no	multi-exonic	gene	Ga03g00317	4	346	3446681,3446861,3447098,3447277,	3446768,3446989,3447172,3447330,
Chr03	3654288	3654960	-	Circ-Ga03g038	no	intronic	gene	Ga03g00340	0	673	,	,
Chr03	3654291	3654960	-	Circ-Ga03g039	no	intronic	gene	Ga03g00340	0	670	,	,
Chr03	3798114	3799052	+	Circ-Ga03g040	no	multi-exonic	lncRNA	Lnc-Ga03g0043	3	308	3798114,3798372,3798926,	3798203,3798462,3799052,
Chr03	3805816	3806523	+	Circ-Ga03g041	no	multi-exonic	lncRNA	Lnc-Ga03g0044	2	181	3805816,3806433,	3805905,3806523,
Chr03	3823553	3824456	+	Circ-Ga03g042	no	multi-exonic	gene	Ga03g00349	3	310	3823553,3824076,3824340,	3823679,3824141,3824456,
Chr03	3837158	3838683	+	Circ-Ga03g043	no	multi-exonic	gene	Ga03g00350	2	572	3837158,3838473,	3837518,3838683,
Chr03	3847831	3848198	-	Circ-Ga03g044	no	multi-exonic	gene	Ga03g00351	2	287	3847831,3848087,	3848005,3848198,
Chr03	3847831	3848198	+	Circ-Ga03g045	no	multi-exonic	lncRNA	Lnc-Ga03g0045	2	287	3847831,3848087,	3848005,3848198,
Chr03	3956014	3957342	+	Circ-Ga03g046	yes	multi-exonic	gene	Ga03g00360	3	341	3956014,3957000,3957213,	3956108,3957115,3957342,
Chr03	3960847	3961107	-	Circ-Ga03g047	no	intronic	gene	Ga03g00361	0	261	,	,
Chr03	4002529	4004230	+	Circ-Ga03g048	no	multi-exonic	gene	Ga03g00363	4	396	4002529,4002829,4003921,4004138,	4002627,4002915,4004037,4004230,
Chr03	4022635	4022881	+	Circ-Ga03g049	yes	single-exonic	gene	Ga03g00365	1	247	4022635,	4022881,
Chr03	4030354	4030738	-	Circ-Ga03g050	yes	single-exonic	gene	Ga03g00367	1	385	4030354,	4030738,
Chr03	4194818	4195665	+	Circ-Ga03g051	yes	multi-exonic	gene	Ga03g00379	2	570	4194818,4195250,	4194971,4195665,
Chr03	4195666	4196158	+	Circ-Ga03g052	no	intronic	gene	Ga03g00379	0	493	,	,
Chr03	5356744	5356933	-	Circ-Ga03g053	no	intronic	gene	Ga03g00454	0	190	,	,
Chr03	5356934	5357647	-	Circ-Ga03g054	yes	multi-exonic	gene	Ga03g00454	3	526	5356934,5357134,5357370,	5357045,5357269,5357647,
Chr03	5356934	5358044	-	Circ-Ga03g055	no	multi-exonic	gene	Ga03g00454	4	702	5356934,5357134,5357370,5357869,	5357045,5357269,5357647,5358044,
Chr03	5357134	5357647	-	Circ-Ga03g056	yes	multi-exonic	gene	Ga03g00454	2	414	5357134,5357370,	5357269,5357647,
Chr03	5403836	5404440	-	Circ-Ga03g057	no	multi-exonic	lncRNA	Lnc-Ga03g0071	3	331	5403836,5404098,5404327,	5403920,5404229,5404440,
Chr03	5403836	5404573	-	Circ-Ga03g058	no	multi-exonic	lncRNA	Lnc-Ga03g0071	4	379	5403836,5404098,5404327,5404526,	5403920,5404229,5404440,5404573,
Chr03	5408329	5408645	-	Circ-Ga03g059	no	multi-exonic	gene	Ga03g00459	2	189	5408329,5408582,	5408453,5408645,
Chr03	5408329	5408816	-	Circ-Ga03g060	yes	multi-exonic	gene	Ga03g00459	3	263	5408329,5408582,5408743,	5408453,5408645,5408816,
Chr03	5862929	5863263	-	Circ-Ga03g061	yes	multi-exonic	gene	Ga03g00480	2	218	5862929,5863127,	5863009,5863263,
Chr03	5863543	5864020	-	Circ-Ga03g062	no	multi-exonic	gene	Ga03g00480	2	236	5863543,5863859,	5863616,5864020,
Chr03	5864096	5864726	-	Circ-Ga03g063	no	multi-exonic	gene	Ga03g00480	4	303	5864096,5864244,5864459,5864671,	5864155,5864306,5864582,5864726,
Chr03	5866451	5868241	-	Circ-Ga03g064	no	multi-exonic	gene	Ga03g00480	5	592	5866451,5867007,5867431,5867971,5868182,	5866631,5867130,5867578,5868049,5868241,
Chr03	5917342	5917724	-	Circ-Ga03g065	no	multi-exonic	gene	Ga03g00484	2	295	5917342,5917556,	5917467,5917724,
Chr03	5965706	5966076	+	Circ-Ga03g066	yes	intronic	gene	Ga03g00488	0	371	,	,
Chr03	5966104	5966571	+	Circ-Ga03g067	no	multi-exonic	gene	Ga03g00488	3	292	5966104,5966315,5966475,	5966220,5966392,5966571,
Chr03	6784973	6785592	-	Circ-Ga03g068	yes	multi-exonic	gene	Ga03g00518	2	448	6784973,6785482,	6785309,6785592,
Chr03	6891474	6892166	-	Circ-Ga03g069	no	multi-exonic	gene	Ga03g00522	5	300	6891474,6891596,6891773,6891902,6892079,	6891517,6891673,6891805,6891958,6892166,
Chr03	6897970	6899337	-	Circ-Ga03g070	yes	multi-exonic	gene	Ga03g00523	4	519	6897970,6898611,6899020,6899265,	6898058,6898805,6899181,6899337,
Chr03	7195000	7196026	+	Circ-Ga03g071	yes	multi-exonic	gene	Ga03g00528	4	713	7195000,7195218,7195574,7195806,	7195134,7195500,7195647,7196026,
Chr03	7367434	7368714	-	Circ-Ga03g072	no	multi-exonic	gene	Ga03g00536	4	400	7367434,7367608,7368238,7368627,	7367493,7367742,7368354,7368714,
Chr03	7466910	7467447	-	Circ-Ga03g073	no	multi-exonic	gene	Ga03g00541	2	281	7466910,7467320,	7467062,7467447,
Chr03	8850962	8851109	+	Circ-Ga03g074	no	intronic	gene	Ga03g00589	0	148	,	,
Chr03	9127304	9128041	-	Circ-Ga03g075	no	multi-exonic	gene	Ga03g00604	3	474	9127304,9127498,9127961,	9127414,9127779,9128041,
Chr03	9368104	9370031	-	Circ-Ga03g076	no	multi-exonic	gene	Ga03g00616	7	1018	9368104,9368290,9368601,9368987,9369333,9369569,9369949,	9368199,9368463,9368767,9369152,9369471,9369761,9370031,
Chr03	9369333	9370351	-	Circ-Ga03g077	no	multi-exonic	gene	Ga03g00616	4	623	9369333,9369569,9369949,9370144,	9369471,9369761,9370031,9370351,
Chr03	9425129	9427827	-	Circ-Ga03g078	no	multi-exonic	gene	Ga03g00620	7	735	9425129,9425481,9425814,9426618,9427066,9427292,9427661,	9425231,9425590,9425919,9426722,9427112,9427388,9427827,
Chr03	9426890	9427065	-	Circ-Ga03g079	no	intronic	gene	Ga03g00620	0	176	,	,
Chr03	9434483	9434625	-	Circ-Ga03g080	no	single-exonic	gene	Ga03g00621	1	143	9434483,	9434625,
Chr03	9539419	9540564	-	Circ-Ga03g081	no	single-exonic	gene	Ga03g00622	1	1146	9539419,	9540564,
Chr03	9732061	9732539	-	Circ-Ga03g082	yes	multi-exonic	gene	Ga03g00630	3	301	9732061,9732269,9732465,	9732178,9732376,9732539,
Chr03	10172526	10173079	+	Circ-Ga03g083	yes	multi-exonic	gene	Ga03g00646	3	326	10172526,10172776,10172964,	10172645,10172865,10173079,
Chr03	10540340	10540835	-	Circ-Ga03g084	no	multi-exonic	gene	Ga03g00662	3	319	10540340,10540499,10540795,	10540407,10540708,10540835,
Chr03	11090283	11090606	-	Circ-Ga03g085	yes	intronic	gene	Ga03g00676	0	324	,	,
Chr03	11160094	11160354	-	Circ-Ga03g086	no	intronic	gene	Ga03g00682	0	261	,	,
Chr03	11307542	11307947	+	Circ-Ga03g087	yes	multi-exonic	gene	Ga03g00685	2	297	11307542,11307707,	11307597,11307947,
Chr03	11310557	11310720	+	Circ-Ga03g088	no	intronic	gene	Ga03g00685	0	164	,	,
Chr03	11310557	11310729	+	Circ-Ga03g089	no	intronic	gene	Ga03g00685	0	173	,	,
Chr03	11310557	11310736	+	Circ-Ga03g090	no	intronic	gene	Ga03g00685	0	180	,	,
Chr03	11310557	11310737	+	Circ-Ga03g091	yes	intronic	gene	Ga03g00685	0	181	,	,
Chr03	11310557	11310739	+	Circ-Ga03g092	no	intronic	gene	Ga03g00685	0	183	,	,
Chr03	11429221	11430052	+	Circ-Ga03g093	no	intronic	gene	Ga03g00688	0	832	,	,
Chr03	11584434	11585490	+	Circ-Ga03g094	no	multi-exonic	gene	Ga03g00693	2	492	11584434,11585185,	11584619,11585490,
Chr03	11892688	11893091	-	Circ-Ga03g095	no	intronic	gene	Ga03g00705	0	404	,	,
Chr03	11896215	11896620	-	Circ-Ga03g096	no	multi-exonic	gene	Ga03g00705	2	335	11896215,11896497,	11896425,11896620,
Chr03	11898194	11899460	-	Circ-Ga03g097	no	multi-exonic	gene	Ga03g00705	3	399	11898194,11898480,11899386,	11898379,11898617,11899460,
Chr03	11900468	11900779	-	Circ-Ga03g098	yes	intronic	gene	Ga03g00705	0	312	,	,
Chr03	12007710	12010339	+	Circ-Ga03g099	no	multi-exonic	gene	Ga03g00711	4	459	12007710,12008312,12009997,12010232,	12007820,12008411,12010136,12010339,
Chr03	12093083	12093834	+	Circ-Ga03g100	no	multi-exonic	gene	Ga03g00713	3	291	12093083,12093565,12093781,	12093176,12093707,12093834,
Chr03	13191578	13191947	+	Circ-Ga03g101	no	multi-exonic	gene	Ga03g00747	2	284	13191578,13191879,	13191792,13191947,
Chr03	13191948	13192262	+	Circ-Ga03g102	no	intronic	gene	Ga03g00747	0	315	,	,
Chr03	13228613	13228876	+	Circ-Ga03g103	no	single-exonic	gene	Ga03g00749	1	264	13228613,	13228876,
Chr03	13228613	13229047	+	Circ-Ga03g104	no	multi-exonic	gene	Ga03g00749	2	352	13228613,13228960,	13228876,13229047,
Chr03	13237022	13238152	+	Circ-Ga03g105	no	multi-exonic	gene	Ga03g00751	4	307	13237022,13237251,13237743,13238097,	13237141,13237321,13237802,13238152,
Chr03	13242098	13242410	-	Circ-Ga03g106	no	single-exonic	gene	Ga03g00752	1	313	13242098,	13242410,
Chr03	13486863	13487480	-	Circ-Ga03g107	no	multi-exonic	gene	Ga03g00762	2	516	13486863,13487405,	13487302,13487480,
Chr03	13559083	13559416	-	Circ-Ga03g108	yes	multi-exonic	gene	Ga03g00764	2	252	13559083,13559305,	13559222,13559416,
Chr03	13608432	13609159	-	Circ-Ga03g109	no	multi-exonic	gene	Ga03g00767	3	483	13608432,13608711,13608983,	13608578,13608869,13609159,
Chr03	14422601	14423106	-	Circ-Ga03g110	no	multi-exonic	gene	Ga03g00776	2	381	14422601,14422849,	14422723,14423106,
Chr03	14424643	14425142	-	Circ-Ga03g111	no	multi-exonic	gene	Ga03g00776	2	421	14424643,14424993,	14424913,14425142,
Chr03	14665305	14665628	+	Circ-Ga03g112	no	multi-exonic	gene	Ga03g00785	2	194	14665305,14665545,	14665414,14665628,
Chr03	15470069	15470428	-	Circ-Ga03g113	no	multi-exonic	gene	Ga03g00799	2	265	15470069,15470237,	15470141,15470428,
Chr03	15471075	15471304	-	Circ-Ga03g114	no	single-exonic	gene	Ga03g00799	1	230	15471075,	15471304,
Chr03	16090669	16091219	+	Circ-Ga03g115	no	multi-exonic	gene	Ga03g00810	2	458	16090669,16091012,	16090918,16091219,
Chr03	16341457	16341768	+	Circ-Ga03g116	no	multi-exonic	gene	Ga03g00813	2	225	16341457,16341615,	16341527,16341768,
Chr03	16438682	16440782	-	Circ-Ga03g117	yes	multi-exonic	gene	Ga03g00820	7	716	16438682,16438871,16439067,16439946,16440105,16440296,16440664,	16438792,16438961,16439171,16440027,16440161,16440446,16440782,
Chr03	16502962	16503209	-	Circ-Ga03g118	no	single-exonic	gene	Ga03g00824	1	248	16502962,	16503209,
Chr03	16502962	16503603	-	Circ-Ga03g119	yes	multi-exonic	gene	Ga03g00824	2	359	16502962,16503493,	16503209,16503603,
Chr03	16900476	16901573	+	Circ-Ga03g120	no	multi-exonic	gene	Ga03g00831	3	476	16900476,16901172,16901462,	16900638,16901372,16901573,
Chr03	16901172	16901573	+	Circ-Ga03g121	no	multi-exonic	gene	Ga03g00831	2	313	16901172,16901462,	16901372,16901573,
Chr03	19386339	19386551	+	Circ-Ga03g122	yes	single-exonic	gene	Ga03g00854	1	213	19386339,	19386551,
Chr03	19763476	19764607	-	Circ-Ga03g123	yes	multi-exonic	gene	Ga03g00857	2	258	19763476,19764468,	19763593,19764607,
Chr03	20009739	20009814	+	Circ-Ga03g124	no	single-exonic	gene	Ga03g00858	1	76	20009739,	20009814,
Chr03	20015105	20015455	+	Circ-Ga03g125	yes	multi-exonic	gene	Ga03g00858	2	274	20015105,20015350,	20015272,20015455,
Chr03	22896022	22896577	-	Circ-Ga03g126	no	multi-exonic	gene	Ga03g00891	2	423	22896022,22896414,	22896280,22896577,
Chr03	25513379	25513773	+	Circ-Ga03g127	yes	multi-exonic	gene	Ga03g00902	2	238	25513379,25513602,	25513444,25513773,
Chr03	27284580	27284967	+	Circ-Ga03g128	no	multi-exonic	gene	Ga03g00909	2	290	27284580,27284771,	27284672,27284967,
Chr03	27858721	27859167	+	Circ-Ga03g129	no	intronic	gene	Ga03g00915	0	447	,	,
Chr03	27859202	27859608	+	Circ-Ga03g130	no	multi-exonic	gene	Ga03g00915	2	284	27859202,27859509,	27859385,27859608,
Chr03	28022361	28022641	-	Circ-Ga03g131	no	intronic	gene	Ga03g00917	0	281	,	,
Chr03	29451487	29452261	-	Circ-Ga03g132	no	multi-exonic	gene	Ga03g00920	2	367	29451487,29452106,	29451697,29452261,
Chr03	30691774	30692018	-	Circ-Ga03g133	no	intronic	gene	Ga03g00932	0	245	,	,
Chr03	30691783	30692018	-	Circ-Ga03g134	no	intronic	gene	Ga03g00932	0	236	,	,
Chr03	30764347	30764775	+	Circ-Ga03g135	no	multi-exonic	gene	Ga03g00934	2	355	30764347,30764572,	30764497,30764775,
Chr03	31522462	31523027	+	Circ-Ga03g136	no	multi-exonic	gene	Ga03g00938	3	229	31522462,31522784,31522945,	31522536,31522854,31523027,
Chr03	31618550	31619576	-	Circ-Ga03g137	no	intronic	gene	Ga03g00940	0	1027	,	,
Chr03	31619577	31621216	-	Circ-Ga03g138	no	multi-exonic	gene	Ga03g00940	4	343	31619577,31620115,31620308,31621110,	31619685,31620197,31620351,31621216,
Chr03	31833708	31834252	+	Circ-Ga03g139	yes	multi-exonic	gene	Ga03g00942	3	329	31833708,31833892,31834159,	31833776,31834057,31834252,
Chr03	31843647	31843882	+	Circ-Ga03g140	yes	intronic	gene	Ga03g00942	0	236	,	,
Chr03	31858119	31861025	-	Circ-Ga03g141	no	multi-exonic	gene	Ga03g00945	3	247	31858119,31859854,31860940,	31858169,31859963,31861025,
Chr03	33576498	33576804	-	Circ-Ga03g142	yes	intronic	gene	Ga03g00955	0	307	,	,
Chr03	33576524	33576804	-	Circ-Ga03g143	no	intronic	gene	Ga03g00955	0	281	,	,
Chr03	33577720	33578147	-	Circ-Ga03g144	yes	multi-exonic	gene	Ga03g00955	2	152	33577720,33578073,	33577796,33578147,
Chr03	33579566	33580201	-	Circ-Ga03g145	no	intronic	gene	Ga03g00955	0	636	,	,
Chr03	35497751	35499425	-	Circ-Ga03g146	no	multi-exonic	gene	Ga03g00964	4	515	35497751,35498304,35499103,35499292,	35497939,35498389,35499208,35499425,
Chr03	38062608	38062809	-	Circ-Ga03g147	no	intronic	gene	Ga03g00982	0	202	,	,
Chr03	39284047	39284406	-	Circ-Ga03g148	no	multi-exonic	gene	Ga03g00990	2	270	39284047,39284303,	39284212,39284406,
Chr03	39284047	39284928	-	Circ-Ga03g149	no	multi-exonic	gene	Ga03g00990	4	492	39284047,39284303,39284600,39284824,	39284212,39284406,39284716,39284928,
Chr03	39287786	39288270	-	Circ-Ga03g150	no	multi-exonic	gene	Ga03g00990	2	286	39287786,39288098,	39287898,39288270,
Chr03	40011070	40017106	+	Circ-Ga03g151	no	multi-exonic	gene	Ga03g00995	8	713	40011070,40012679,40012959,40013134,40015875,40016374,40016895,40017044,	40011129,40012864,40013050,40013215,40015981,40016449,40016941,40017106,
Chr03	40015982	40016347	+	Circ-Ga03g152	no	intronic	gene	Ga03g00995	0	366	,	,
Chr03	41153918	41156050	-	Circ-Ga03g153	no	multi-exonic	gene	Ga03g01003	6	949	41153918,41154607,41154907,41155146,41155356,41155985,	41154020,41154679,41155033,41155203,41155877,41156050,
Chr03	41169978	41179250	-	Circ-Ga03g154	no	multi-exonic	gene	Ga03g01003	6	758	41169978,41177103,41178232,41178440,41178683,41179090,	41170127,41177273,41178282,41178592,41178754,41179250,
Chr03	41177103	41178754	-	Circ-Ga03g155	yes	multi-exonic	gene	Ga03g01003	4	447	41177103,41178232,41178440,41178683,	41177273,41178282,41178592,41178754,
Chr03	41177103	41179245	-	Circ-Ga03g156	yes	multi-exonic	gene	Ga03g01003	5	603	41177103,41178232,41178440,41178683,41179090,	41177273,41178282,41178592,41178754,41179245,
Chr03	41177103	41179250	-	Circ-Ga03g157	yes	multi-exonic	gene	Ga03g01003	5	608	41177103,41178232,41178440,41178683,41179090,	41177273,41178282,41178592,41178754,41179250,
Chr03	41482083	41482605	-	Circ-Ga03g158	no	multi-exonic	gene	Ga03g01008	2	332	41482083,41482351,	41482159,41482605,
Chr03	41492507	41494711	-	Circ-Ga03g159	no	multi-exonic	gene	Ga03g01008	3	459	41492507,41492986,41494614,	41492623,41493229,41494711,
Chr03	43431590	43431960	-	Circ-Ga03g160	no	multi-exonic	gene	Ga03g01014	2	292	43431590,43431825,	43431745,43431960,
Chr03	48408591	48410236	+	Circ-Ga03g161	no	multi-exonic	gene	Ga03g01026	3	554	48408591,48408748,48409836,	48408660,48408830,48410236,
Chr03	63232078	63233703	+	Circ-Ga03g162	no	multi-exonic	gene	Ga03g01096	5	447	63232078,63232353,63232992,63233211,63233618,	63232169,63232434,63233094,63233294,63233703,
Chr03	64250868	64251801	-	Circ-Ga03g163	no	multi-exonic	gene	Ga03g01106	5	492	64250868,64251133,64251338,64251503,64251729,	64251035,64251234,64251402,64251586,64251801,
Chr03	66275706	66276013	-	Circ-Ga03g164	no	multi-exonic	gene	Ga03g01128	2	195	66275706,66275976,	66275862,66276013,
Chr03	68704377	68706453	+	Circ-Ga03g165	no	multi-exonic	gene	Ga03g01131	5	501	68704377,68705707,68705891,68706084,68706311,	68704453,68705787,68705935,68706238,68706453,
Chr03	68821397	68821947	-	Circ-Ga03g166	no	intronic	gene	Ga03g01133	0	551	,	,
Chr03	70174012	70174160	-	Circ-Ga03g167	no	single-exonic	lncRNA	Lnc-Ga03g0233	1	149	70174012,	70174160,
Chr03	70174012	70174160	+	Circ-Ga03g168	no	single-exonic	gene	Ga03g01148	1	149	70174012,	70174160,
Chr03	70174012	70174765	-	Circ-Ga03g169	yes	multi-exonic	lncRNA	Lnc-Ga03g0233	2	445	70174012,70174470,	70174160,70174765,
Chr03	70174012	70174765	+	Circ-Ga03g170	yes	multi-exonic	gene	Ga03g01148	2	445	70174012,70174470,	70174160,70174765,
Chr03	70556802	70557166	-	Circ-Ga03g171	yes	multi-exonic	gene	Ga03g01156	2	289	70556802,70556942,	70556865,70557166,
Chr03	70880040	70880591	+	Circ-Ga03g172	no	multi-exonic	gene	Ga03g01158	2	457	70880040,70880271,	70880175,70880591,
Chr03	70880592	70880871	+	Circ-Ga03g173	no	intronic	gene	Ga03g01158	0	280	,	,
Chr03	73079280	73079800	-	Circ-Ga03g174	no	multi-exonic	gene	Ga03g01172	3	345	73079280,73079477,73079656,	73079390,73079565,73079800,
Chr03	73100929	73102083	-	Circ-Ga03g175	no	multi-exonic	gene	Ga03g01172	6	481	73100929,73101171,73101308,73101461,73101857,73102003,	73101066,73101219,73101362,73101537,73101937,73102083,
Chr03	73101857	73109259	-	Circ-Ga03g176	yes	multi-exonic	gene	Ga03g01172	4	433	73101857,73102003,73107812,73109065,	73101937,73102083,73107887,73109259,
Chr03	73107812	73109259	-	Circ-Ga03g177	no	multi-exonic	gene	Ga03g01172	2	271	73107812,73109065,	73107887,73109259,
Chr03	73107812	73109625	-	Circ-Ga03g178	no	multi-exonic	gene	Ga03g01172	4	394	73107812,73109065,73109408,73109547,	73107887,73109259,73109451,73109625,
Chr03	73107812	73110108	-	Circ-Ga03g179	yes	multi-exonic	gene	Ga03g01172	5	473	73107812,73109065,73109408,73109547,73110030,	73107887,73109259,73109451,73109625,73110108,
Chr03	73117527	73120476	-	Circ-Ga03g180	no	multi-exonic	gene	Ga03g01172	7	557	73117527,73117886,73118057,73118360,73119018,73119189,73120401,	73117664,73117934,73118111,73118436,73119098,73119269,73120476,
Chr03	73393791	73394144	+	Circ-Ga03g181	no	multi-exonic	gene	Ga03g01174	2	276	73393791,73394007,	73393928,73394144,
Chr03	73394007	73394473	+	Circ-Ga03g182	no	multi-exonic	gene	Ga03g01174	2	282	73394007,73394330,	73394144,73394473,
Chr03	73395309	73395931	+	Circ-Ga03g183	no	multi-exonic	gene	Ga03g01174	2	443	73395309,73395770,	73395589,73395931,
Chr03	73395770	73395931	+	Circ-Ga03g184	no	single-exonic	gene	Ga03g01174	1	162	73395770,	73395931,
Chr03	73921332	73921743	-	Circ-Ga03g185	no	multi-exonic	gene	Ga03g01176	2	316	73921332,73921662,	73921565,73921743,
Chr03	74119079	74119563	+	Circ-Ga03g186	no	intronic	gene	Ga03g01178	0	485	,	,
Chr03	74136711	74136884	-	Circ-Ga03g187	no	intronic	gene	Ga03g01181	0	174	,	,
Chr03	74646967	74647297	+	Circ-Ga03g188	yes	multi-exonic	gene	Ga03g01184	2	252	74646967,74647188,	74647108,74647297,
Chr03	75782730	75782987	-	Circ-Ga03g189	no	intronic	gene	Ga03g01199	0	258	,	,
Chr03	75973550	75973901	-	Circ-Ga03g190	no	multi-exonic	gene	Ga03g01202	2	198	75973550,75973809,	75973654,75973901,
Chr03	77930359	77941452	-	Circ-Ga03g191	no	multi-exonic	gene	Ga03g01211	7	457	77930359,77938276,77938840,77939785,77940374,77940903,77941405,	77930429,77938350,77938914,77939850,77940426,77940971,77941452,
Chr03	77938276	77941452	-	Circ-Ga03g192	no	multi-exonic	gene	Ga03g01211	6	386	77938276,77938840,77939785,77940374,77940903,77941405,	77938350,77938914,77939850,77940426,77940971,77941452,
Chr03	77938840	77940971	-	Circ-Ga03g193	no	multi-exonic	gene	Ga03g01211	4	263	77938840,77939785,77940374,77940903,	77938914,77939850,77940426,77940971,
Chr03	79139166	79139456	+	Circ-Ga03g194	no	intronic	gene	Ga03g01213	0	291	,	,
Chr03	81427785	81428240	+	Circ-Ga03g195	no	single-exonic	gene	Ga03g01217	1	456	81427785,	81428240,
Chr03	81900442	81900733	-	Circ-Ga03g196	no	multi-exonic	gene	Ga03g01226	2	195	81900442,81900670,	81900572,81900733,
Chr03	82290435	82291657	-	Circ-Ga03g197	yes	multi-exonic	gene	Ga03g01229	4	316	82290435,82291046,82291371,82291567,	82290504,82291115,82291455,82291657,
Chr03	82423431	82425375	-	Circ-Ga03g198	no	multi-exonic	gene	Ga03g01232	4	501	82423431,82423883,82424726,82425174,	82423579,82423941,82424816,82425375,
Chr03	83506860	83507264	+	Circ-Ga03g199	no	multi-exonic	gene	Ga03g01239	2	291	83506860,83507097,	83506982,83507264,
Chr03	88984136	88984795	+	Circ-Ga03g200	no	multi-exonic	gene	Ga03g01252	3	476	88984136,88984470,88984758,	88984379,88984663,88984795,
Chr03	90948176	90948543	-	Circ-Ga03g201	no	intronic	gene	Ga03g01266	0	368	,	,
Chr03	91089306	91089770	-	Circ-Ga03g202	no	multi-exonic	gene	Ga03g01268	2	364	91089306,91089512,	91089410,91089770,
Chr03	91150190	91150365	+	Circ-Ga03g203	no	intronic	gene	Ga03g01271	0	176	,	,
Chr03	94285958	94286198	+	Circ-Ga03g204	no	intronic	gene	Ga03g01309	0	241	,	,
Chr03	94375448	94375749	-	Circ-Ga03g205	yes	intronic	gene	Ga03g01314	0	302	,	,
Chr03	94375460	94375749	-	Circ-Ga03g206	no	intronic	gene	Ga03g01314	0	290	,	,
Chr03	94375465	94375749	-	Circ-Ga03g207	yes	intronic	gene	Ga03g01314	0	285	,	,
Chr03	94375466	94375749	-	Circ-Ga03g208	yes	intronic	gene	Ga03g01314	0	284	,	,
Chr03	95230241	95232258	-	Circ-Ga03g209	no	multi-exonic	gene	Ga03g01334	4	412	95230241,95230850,95231097,95232170,	95230326,95231012,95231170,95232258,
Chr03	95232762	95233401	-	Circ-Ga03g210	no	multi-exonic	gene	Ga03g01334	3	325	95232762,95232946,95233322,	95232855,95233096,95233401,
Chr03	95233322	95233725	-	Circ-Ga03g211	no	multi-exonic	gene	Ga03g01334	2	191	95233322,95233615,	95233401,95233725,
Chr03	95800905	95801105	-	Circ-Ga03g212	no	single-exonic	gene	Ga03g01340	1	201	95800905,	95801105,
Chr03	95803262	95803435	-	Circ-Ga03g213	no	single-exonic	gene	Ga03g01340	1	174	95803262,	95803435,
Chr03	97906249	97907624	+	Circ-Ga03g214	yes	multi-exonic	gene	Ga03g01363	3	458	97906249,97906455,97907506,	97906335,97906706,97907624,
Chr03	97907506	97928623	+	Circ-Ga03g215	no	multi-exonic	gene	Ga03g01363	4	575	97907506,97927602,97928160,97928397,	97907624,97927692,97928297,97928623,
Chr03	98506420	98507004	-	Circ-Ga03g216	yes	multi-exonic	gene	Ga03g01373	3	330	98506420,98506693,98506908,	98506523,98506821,98507004,
Chr03	98511795	98512676	-	Circ-Ga03g217	yes	multi-exonic	gene	Ga03g01373	2	275	98511795,98512483,	98511875,98512676,
Chr03	98966036	98966790	+	Circ-Ga03g218	no	multi-exonic	gene	Ga03g01378	2	310	98966036,98966582,	98966136,98966790,
Chr03	98966791	98967033	+	Circ-Ga03g219	yes	intronic	gene	Ga03g01378	0	243	,	,
Chr03	98966791	98967034	+	Circ-Ga03g220	no	intronic	gene	Ga03g01378	0	244	,	,
Chr03	101730054	101730465	-	Circ-Ga03g221	no	multi-exonic	gene	Ga03g01402	2	247	101730054,101730322,	101730156,101730465,
Chr03	104534570	104535475	-	Circ-Ga03g222	no	multi-exonic	gene	Ga03g01429	2	426	104534570,104535258,	104534777,104535475,
Chr03	104660521	104661806	+	Circ-Ga03g223	no	multi-exonic	gene	Ga03g01438	5	530	104660521,104660879,104661037,104661565,104661731,	104660801,104660929,104661116,104661606,104661806,
Chr03	107106276	107106712	-	Circ-Ga03g224	no	multi-exonic	gene	Ga03g01453	2	323	107106276,107106485,	107106370,107106712,
Chr03	107392719	107393505	+	Circ-Ga03g225	yes	multi-exonic	gene	Ga03g01454	0	787	,	,
Chr03	107570402	107570704	+	Circ-Ga03g226	no	multi-exonic	gene	Ga03g01458	2	219	107570402,107570569,	107570484,107570704,
Chr03	108627393	108627714	-	Circ-Ga03g227	yes	single-exonic	gene	Ga03g01482	1	322	108627393,	108627714,
Chr03	108627393	108628083	-	Circ-Ga03g228	yes	multi-exonic	gene	Ga03g01482	2	394	108627393,108628012,	108627714,108628083,
Chr03	111580518	111581331	+	Circ-Ga03g229	no	multi-exonic	gene	Ga03g01503	4	364	111580518,111581011,111581126,111581280,	111580730,111581037,111581197,111581331,
Chr03	111583167	111583391	+	Circ-Ga03g230	no	intronic	gene	Ga03g01503	0	225	,	,
Chr03	112190303	112190830	-	Circ-Ga03g231	no	multi-exonic	gene	Ga03g01512	3	287	112190303,112190530,112190721,	112190454,112190554,112190830,
Chr03	113855674	113856291	+	Circ-Ga03g232	no	multi-exonic	gene	Ga03g01531	2	285	113855674,113856106,	113855772,113856291,
Chr03	113856106	113856594	+	Circ-Ga03g233	yes	multi-exonic	gene	Ga03g01531	2	294	113856106,113856487,	113856291,113856594,
Chr03	113856595	113856843	+	Circ-Ga03g234	no	intronic	gene	Ga03g01531	0	249	,	,
Chr03	114151639	114153351	+	Circ-Ga03g235	no	multi-exonic	gene	Ga03g01536	4	519	114151639,114151998,114152383,114153228,	114151725,114152212,114152475,114153351,
Chr03	114633238	114633912	+	Circ-Ga03g236	yes	intronic	gene	Ga03g01553	0	675	,	,
Chr03	114750028	114751872	+	Circ-Ga03g237	no	multi-exonic	gene	Ga03g01556	6	501	114750028,114750200,114750559,114751335,114751507,114751792,	114750125,114750245,114750655,114751408,114751611,114751872,
Chr03	115656046	115656353	-	Circ-Ga03g238	no	multi-exonic	gene	Ga03g01583	2	225	115656046,115656228,	115656144,115656353,
Chr03	119305266	119305595	-	Circ-Ga03g239	no	multi-exonic	gene	Ga03g01622	2	249	119305266,119305504,	119305422,119305595,
Chr03	119307229	119307808	-	Circ-Ga03g240	yes	multi-exonic	gene	Ga03g01622	3	329	119307229,119307529,119307727,	119307387,119307616,119307808,
Chr03	119307529	119307808	-	Circ-Ga03g241	no	multi-exonic	gene	Ga03g01622	2	170	119307529,119307727,	119307616,119307808,
Chr03	119308288	119309646	-	Circ-Ga03g242	yes	multi-exonic	gene	Ga03g01622	3	353	119308288,119308516,119309478,	119308405,119308581,119309646,
Chr03	119314899	119315330	-	Circ-Ga03g243	no	intronic	gene	Ga03g01623	0	432	,	,
Chr03	119957728	119958090	-	Circ-Ga03g244	no	multi-exonic	gene	Ga03g01632	2	256	119957728,119957971,	119957863,119958090,
Chr03	120514594	120515240	-	Circ-Ga03g245	no	multi-exonic	gene	Ga03g01650	2	460	120514594,120515139,	120514951,120515240,
Chr03	120571293	120571736	+	Circ-Ga03g246	yes	multi-exonic	gene	Ga03g01655	2	209	120571293,120571593,	120571357,120571736,
Chr03	120571293	120572133	+	Circ-Ga03g247	no	multi-exonic	gene	Ga03g01655	3	258	120571293,120571593,120572085,	120571357,120571736,120572133,
Chr03	120571293	120572906	+	Circ-Ga03g248	no	multi-exonic	gene	Ga03g01655	5	429	120571293,120571593,120572085,120572607,120572853,	120571357,120571736,120572133,120572723,120572906,
Chr03	120571737	120572031	+	Circ-Ga03g249	no	intronic	gene	Ga03g01655	0	295	,	,
Chr03	120832459	120832763	-	Circ-Ga03g250	no	multi-exonic	gene	Ga03g01668	2	179	120832459,120832661,	120832534,120832763,
Chr03	120942551	120944314	+	Circ-Ga03g251	no	multi-exonic	gene	Ga03g01669	6	646	120942551,120942719,120943457,120943790,120943949,120944119,	120942627,120942841,120943561,120943862,120944020,120944314,
Chr03	120943949	120944314	+	Circ-Ga03g252	no	multi-exonic	gene	Ga03g01669	2	268	120943949,120944119,	120944020,120944314,
Chr03	121150389	121152172	+	Circ-Ga03g253	no	multi-exonic	gene	Ga03g01673	4	438	121150389,121150984,121151861,121152077,	121150552,121151038,121151983,121152172,
Chr03	122453144	122454194	+	Circ-Ga03g254	no	multi-exonic	gene	Ga03g01685	5	599	122453144,122453415,122453653,122453811,122454010,	122453320,122453515,122453728,122453870,122454194,
Chr03	123067214	123067736	-	Circ-Ga03g255	no	multi-exonic	gene	Ga03g01712	2	427	123067214,123067465,	123067368,123067736,
Chr03	124787670	124788140	-	Circ-Ga03g256	no	multi-exonic	gene	Ga03g01748	2	313	124787670,124787969,	124787810,124788140,
Chr03	125009295	125014862	-	Circ-Ga03g257	no	multi-exonic	gene	Ga03g01754	4	316	125009295,125010378,125012119,125014777,	125009404,125010423,125012192,125014862,
Chr03	125010378	125015268	-	Circ-Ga03g258	no	multi-exonic	gene	Ga03g01754	4	284	125010378,125012119,125014777,125015191,	125010423,125012192,125014862,125015268,
Chr03	125014884	125015190	-	Circ-Ga03g259	no	intronic	gene	Ga03g01754	0	307	,	,
Chr03	125335753	125336019	+	Circ-Ga03g260	no	intronic	gene	Ga03g01759	0	267	,	,
Chr03	125526099	125527195	+	Circ-Ga03g261	no	multi-exonic	gene	Ga03g01770	4	356	125526099,125526421,125526618,125527074,	125526176,125526518,125526675,125527195,
Chr03	125592194	125592916	-	Circ-Ga03g262	no	multi-exonic	gene	Ga03g01776	3	423	125592194,125592445,125592713,	125592342,125592514,125592916,
Chr03	125597651	125598014	-	Circ-Ga03g263	no	multi-exonic	gene	Ga03g01776	2	291	125597651,125597855,	125597781,125598014,
Chr03	125597651	125598321	-	Circ-Ga03g264	no	multi-exonic	gene	Ga03g01776	3	480	125597651,125597855,125598133,	125597781,125598014,125598321,
Chr03	126258863	126259015	+	Circ-Ga03g266	no	intronic	gene	Ga03g01803	0	153	,	,
Chr03	126365709	126365940	+	Circ-Ga03g267	no	intronic	gene	Ga03g01808	0	232	,	,
Chr03	126435421	126435695	-	Circ-Ga03g268	yes	single-exonic	gene	Ga03g01811	1	275	126435421,	126435695,
Chr03	126435421	126435695	+	Circ-Ga03g269	yes	single-exonic	lncRNA	Lnc-Ga03g0434	1	275	126435421,	126435695,
Chr03	126455197	126455512	+	Circ-Ga03g270	no	multi-exonic	gene	Ga03g01813	2	212	126455197,126455389,	126455284,126455512,
Chr03	127056376	127056749	-	Circ-Ga03g271	yes	single-exonic	gene	Ga03g01832	1	374	127056376,	127056749,
Chr03	127348981	127349372	-	Circ-Ga03g272	no	multi-exonic	gene	Ga03g01850	2	145	127348981,127349339,	127349091,127349372,
Chr03	127577838	127578988	-	Circ-Ga03g273	no	multi-exonic	gene	Ga03g01858	4	480	127577838,127578462,127578686,127578831,	127578005,127578555,127578745,127578988,
Chr03	127761858	127763757	-	Circ-Ga03g274	no	multi-exonic	gene	Ga03g01870	4	412	127761858,127763005,127763294,127763589,	127761944,127763095,127763358,127763757,
Chr03	127863455	127863975	-	Circ-Ga03g275	no	intronic	gene	Ga03g01875	0	521	,	,
Chr03	128273925	128274985	+	Circ-Ga03g276	no	multi-exonic	gene	Ga03g01887	2	411	128273925,128274847,	128274196,128274985,
Chr03	128521764	128522107	-	Circ-Ga03g279	no	intronic	gene	Ga03g01909	0	344	,	,
Chr03	129084448	129085311	+	Circ-Ga03g280	no	multi-exonic	gene	Ga03g01932	3	657	129084448,129084781,129085012,	129084695,129084889,129085311,
Chr03	129484372	129484648	-	Circ-Ga03g281	no	intronic	gene	Ga03g01948	0	277	,	,
Chr03	129531218	129531818	-	Circ-Ga03g282	no	multi-exonic	gene	Ga03g01954	2	524	129531218,129531430,	129531352,129531818,
Chr03	129537203	129539355	-	Circ-Ga03g283	no	multi-exonic	gene	Ga03g01954	4	639	129537203,129537497,129538883,129539029,	129537286,129537676,129538930,129539355,
Chr03	129543568	129543658	-	Circ-Ga03g284	no	single-exonic	gene	Ga03g01954	1	91	129543568,	129543658,
Chr03	129594306	129594753	-	Circ-Ga03g285	no	intronic	gene	Ga03g01959	0	448	,	,
Chr03	129694959	129695020	+	Circ-Ga03g286	no	single-exonic	gene	Ga03g01967	1	62	129694959,	129695020,
Chr03	129733094	129733512	-	Circ-Ga03g287	no	multi-exonic	gene	Ga03g01968	3	273	129733094,129733279,129733471,	129733202,129733400,129733512,
Chr03	129916711	129918007	+	Circ-Ga03g288	no	multi-exonic	gene	Ga03g01974	3	444	129916711,129917467,129917801,	129916788,129917625,129918007,
Chr03	129919001	129919478	+	Circ-Ga03g289	no	multi-exonic	gene	Ga03g01974	2	342	129919001,129919343,	129919206,129919478,
Chr03	130108049	130108521	-	Circ-Ga03g290	no	multi-exonic	gene	Ga03g01990	3	312	130108049,130108207,130108378,	130108120,130108302,130108521,
Chr03	130109225	130109588	-	Circ-Ga03g291	no	intronic	gene	Ga03g01990	0	364	,	,
Chr03	130194142	130194637	-	Circ-Ga03g292	no	multi-exonic	lncRNA	Lnc-Ga03g0472	2	386	130194142,130194437,	130194326,130194637,
Chr03	130194142	130194637	+	Circ-Ga03g293	no	multi-exonic	gene	Ga03g02003	2	386	130194142,130194437,	130194326,130194637,
Chr03	130593397	130593935	-	Circ-Ga03g294	yes	multi-exonic	gene	Ga03g02022	2	284	130593397,130593820,	130593564,130593935,
Chr03	130594085	130594462	-	Circ-Ga03g295	no	multi-exonic	gene	Ga03g02022	2	297	130594085,130594319,	130594237,130594462,
Chr03	130830006	130831147	-	Circ-Ga03g296	no	multi-exonic	gene	Ga03g02034	4	383	130830006,130830214,130830818,130830990,	130830106,130830276,130830878,130831147,
Chr03	130931608	130932059	+	Circ-Ga03g297	no	multi-exonic	gene	Ga03g02039	3	221	130931608,130931776,130931983,	130931679,130931847,130932059,
Chr03	130931608	130933073	+	Circ-Ga03g298	no	multi-exonic	gene	Ga03g02039	5	692	130931608,130931776,130931983,130932516,130932732,	130931679,130931847,130932059,130932644,130933073,
Chr03	131126771	131128004	-	Circ-Ga03g299	no	multi-exonic	gene	Ga03g02055	3	430	131126771,131127542,131127696,	131126848,131127584,131128004,
Chr03	131176452	131177299	+	Circ-Ga03g300	yes	multi-exonic	gene	Ga03g02060	3	585	131176452,131176749,131176992,	131176611,131176865,131177299,
Chr03	131176452	131178263	+	Circ-Ga03g301	yes	multi-exonic	gene	Ga03g02060	4	1074	131176452,131176749,131176992,131177775,	131176611,131176865,131177299,131178263,
Chr03	131176752	131177299	+	Circ-Ga03g302	no	multi-exonic	gene	Ga03g02060	2	422	131176752,131176992,	131176865,131177299,
Chr03	131684059	131684540	+	Circ-Ga03g303	no	multi-exonic	gene	Ga03g02086	3	315	131684059,131684245,131684402,	131684162,131684316,131684540,
Chr03	131893125	131893776	-	Circ-Ga03g304	no	multi-exonic	gene	Ga03g02091	4	357	131893125,131893348,131893509,131893663,	131893230,131893430,131893562,131893776,
Chr03	131955094	131956094	-	Circ-Ga03g305	no	multi-exonic	gene	Ga03g02098	3	346	131955094,131955712,131955946,	131955146,131955855,131956094,
Chr03	131959167	131961342	-	Circ-Ga03g306	no	multi-exonic	gene	Ga03g02098	6	657	131959167,131959790,131959937,131960742,131960937,131961060,	131959280,131959849,131960005,131960843,131960965,131961342,
Chr03	131965226	131965787	+	Circ-Ga03g307	yes	multi-exonic	gene	Ga03g02099	3	314	131965226,131965431,131965621,	131965288,131965514,131965787,
Chr03	131965431	131965787	+	Circ-Ga03g308	no	multi-exonic	gene	Ga03g02099	2	251	131965431,131965621,	131965514,131965787,
Chr03	132195588	132196344	+	Circ-Ga03g309	yes	multi-exonic	gene	Ga03g02114	3	338	132195588,132195946,132196279,	132195657,132196147,132196344,
Chr03	132239257	132239603	-	Circ-Ga03g310	yes	single-exonic	gene	Ga03g02118	1	347	132239257,	132239603,
Chr03	132266703	132267164	+	Circ-Ga03g311	no	intronic	gene	Ga03g02119	0	462	,	,
Chr03	132303999	132304184	+	Circ-Ga03g312	no	single-exonic	gene	Ga03g02126	1	186	132303999,	132304184,
Chr03	132461095	132462434	-	Circ-Ga03g313	no	multi-exonic	gene	Ga03g02138	7	774	132461095,132461385,132461640,132461784,132461957,132462127,132462338,	132461294,132461545,132461717,132461875,132462015,132462213,132462434,
Chr03	132461784	132462434	-	Circ-Ga03g314	yes	multi-exonic	gene	Ga03g02138	4	335	132461784,132461957,132462127,132462338,	132461875,132462015,132462213,132462434,
Chr03	132522050	132522446	+	Circ-Ga03g315	no	multi-exonic	gene	Ga03g02145	2	217	132522050,132522326,	132522145,132522446,
Chr03	132528983	132530012	+	Circ-Ga03g316	no	multi-exonic	gene	Ga03g02146	3	532	132528983,132529254,132529751,	132529152,132529353,132530012,
Chr03	132626202	132626771	-	Circ-Ga03g317	yes	multi-exonic	gene	Ga03g02156	3	315	132626202,132626471,132626655,	132626309,132626560,132626771,
Chr03	132662741	132663070	+	Circ-Ga03g318	no	intronic	gene	Ga03g02159	0	330	,	,
Chr03	132735180	132735995	-	Circ-Ga03g319	no	multi-exonic	gene	Ga03g02169	2	495	132735180,132735790,	132735468,132735995,
Chr03	133173450	133174079	+	Circ-Ga03g320	yes	multi-exonic	gene	Ga03g02210	3	418	133173450,133173621,133173938,	133173485,133173860,133174079,
Chr03	133207764	133208482	+	Circ-Ga03g321	yes	multi-exonic	gene	Ga03g02213	2	313	133207764,133208369,	133207962,133208482,
Chr03	133425502	133425822	-	Circ-Ga03g322	no	multi-exonic	gene	Ga03g02226	2	231	133425502,133425701,	133425610,133425822,
Chr03	133425701	133426522	-	Circ-Ga03g323	no	multi-exonic	gene	Ga03g02226	4	493	133425701,133425963,133426167,133426364,	133425822,133426069,133426271,133426522,
Chr03	133534848	133535422	+	Circ-Ga03g324	yes	multi-exonic	gene	Ga03g02238	2	218	133534848,133535318,	133534960,133535422,
Chr03	133555336	133555917	-	Circ-Ga03g325	yes	multi-exonic	gene	Ga03g02242	3	296	133555336,133555642,133555850,	133555432,133555772,133555917,
Chr03	133615842	133616727	+	Circ-Ga03g326	no	multi-exonic	gene	Ga03g02248	3	324	133615842,133616459,133616664,	133615986,133616573,133616727,
Chr03	133657764	133658440	-	Circ-Ga03g327	no	multi-exonic	gene	Ga03g02254	2	561	133657764,133657996,	133657879,133658440,
Chr03	133675326	133675681	-	Circ-Ga03g328	no	multi-exonic	gene	Ga03g02256	2	268	133675326,133675490,	133675401,133675681,
Chr03	133712041	133712415	-	Circ-Ga03g329	no	multi-exonic	gene	Ga03g02259	2	306	133712041,133712239,	133712169,133712415,
Chr03	133726369	133726636	+	Circ-Ga03g330	no	intronic	gene	Ga03g02260	0	268	,	,
Chr03	133757165	133757851	-	Circ-Ga03g331	yes	multi-exonic	gene	Ga03g02265	2	613	133757165,133757528,	133757453,133757851,
Chr03	133846601	133846842	+	Circ-Ga03g332	no	multi-exonic	gene	Ga03g02275	1	242	133846601,	133846842,
Chr03	133890664	133891134	-	Circ-Ga03g333	no	multi-exonic	gene	Ga03g02282	2	367	133890664,133890891,	133890786,133891134,
Chr03	133891160	133891445	-	Circ-Ga03g334	no	intronic	gene	Ga03g02282	0	286	,	,
Chr03	133951087	133951338	-	Circ-Ga03g335	no	intronic	gene	Ga03g02287	0	252	,	,
Chr03	133990016	133990332	+	Circ-Ga03g336	no	intronic	gene	Ga03g02291	0	317	,	,
Chr03	134053547	134053747	-	Circ-Ga03g338	no	single-exonic	gene	Ga03g02300	1	201	134053547,	134053747,
Chr03	134109352	134110214	-	Circ-Ga03g339	no	multi-exonic	gene	Ga03g02306	5	459	134109352,134109537,134109701,134109947,134110146,	134109423,134109614,134109829,134110057,134110214,
Chr03	134450649	134451567	+	Circ-Ga03g340	yes	multi-exonic	gene	Ga03g02356	4	349	134450649,134451092,134451326,134451493,	134450740,134451198,134451400,134451567,
Chr03	134451092	134451567	+	Circ-Ga03g341	no	multi-exonic	gene	Ga03g02356	3	257	134451092,134451326,134451493,	134451198,134451400,134451567,
Chr03	134644044	134644687	-	Circ-Ga03g342	no	multi-exonic	gene	Ga03g02384	2	204	134644044,134644599,	134644158,134644687,
Chr03	134707354	134707725	+	Circ-Ga03g343	yes	multi-exonic	gene	Ga03g02392	2	285	134707354,134707650,	134707562,134707725,
Chr03	134707354	134707903	+	Circ-Ga03g344	yes	multi-exonic	gene	Ga03g02392	3	372	134707354,134707650,134707817,	134707562,134707725,134707903,
Chr03	134808697	134809128	+	Circ-Ga03g345	no	multi-exonic	gene	Ga03g02410	2	285	134808697,134808979,	134808831,134809128,
Chr03	135193377	135193536	-	Circ-Ga03g346	no	intronic	gene	Ga03g02465	0	160	,	,
Chr03	135468284	135468414	-	Circ-Ga03g347	no	intronic	gene	Ga03g02500	0	131	,	,
Chr03	135560091	135560520	-	Circ-Ga03g348	yes	multi-exonic	gene	Ga03g02517	2	295	135560091,135560389,	135560253,135560520,
Chr04	321652	321791	+	Circ-Ga04g001	no	single-exonic	gene	Ga04g00031	1	140	321652,	321791,
Chr04	379757	380030	+	Circ-Ga04g002	no	intronic	gene	Ga04g00038	0	274	,	,
Chr04	467171	467615	-	Circ-Ga04g003	no	multi-exonic	gene	Ga04g00050	3	249	467171,467357,467564,	467252,467471,467615,
Chr04	507889	508278	+	Circ-Ga04g004	no	intronic	gene	Ga04g00054	0	390	,	,
Chr04	899728	900045	+	Circ-Ga04g005	no	intronic	gene	Ga04g00091	0	318	,	,
Chr04	1060393	1061546	+	Circ-Ga04g006	no	multi-exonic	gene	Ga04g00099	5	611	1060393,1060557,1060821,1061040,1061454,	1060483,1060717,1060948,1061177,1061546,
Chr04	1410475	1411075	-	Circ-Ga04g007	no	intronic	gene	Ga04g00119	0	601	,	,
Chr04	1502616	1502981	-	Circ-Ga04g009	no	multi-exonic	gene	Ga04g00127	2	287	1502616,1502870,	1502790,1502981,
Chr04	1591212	1592201	-	Circ-Ga04g010	no	multi-exonic	gene	Ga04g00136	2	719	1591212,1591776,	1591504,1592201,
Chr04	1593303	1593620	-	Circ-Ga04g011	no	single-exonic	gene	Ga04g00136	1	318	1593303,	1593620,
Chr04	1826587	1827036	+	Circ-Ga04g012	yes	multi-exonic	gene	Ga04g00159	3	221	1826587,1826768,1826960,	1826658,1826839,1827036,
Chr04	2178967	2179684	-	Circ-Ga04g013	no	intronic	gene	Ga04g00178	0	718	,	,
Chr04	2636153	2636393	+	Circ-Ga04g014	no	intronic	gene	Ga04g00203	0	241	,	,
Chr04	2664874	2665182	+	Circ-Ga04g015	no	multi-exonic	gene	Ga04g00208	2	213	2664874,2665084,	2664987,2665182,
Chr04	2832814	2833126	-	Circ-Ga04g016	yes	multi-exonic	gene	Ga04g00220	2	201	2832814,2833013,	2832900,2833126,
Chr04	2849739	2850791	-	Circ-Ga04g017	yes	multi-exonic	gene	Ga04g00223	3	381	2849739,2850387,2850580,	2849794,2850499,2850791,
Chr04	3095578	3095871	+	Circ-Ga04g018	no	multi-exonic	gene	Ga04g00235	2	215	3095578,3095752,	3095672,3095871,
Chr04	3099959	3100208	+	Circ-Ga04g019	no	multi-exonic	gene	Ga04g00235	2	135	3099959,3100155,	3100039,3100208,
Chr04	3099959	3101378	+	Circ-Ga04g020	yes	multi-exonic	gene	Ga04g00235	3	270	3099959,3100155,3101244,	3100039,3100208,3101378,
Chr04	3159007	3161116	+	Circ-Ga04g021	no	multi-exonic	gene	Ga04g00240	3	599	3159007,3159959,3160888,	3159153,3160181,3161116,
Chr04	3302014	3302267	-	Circ-Ga04g022	no	intronic	gene	Ga04g00259	0	254	,	,
Chr04	3302022	3302267	-	Circ-Ga04g023	yes	intronic	gene	Ga04g00259	0	246	,	,
Chr04	3321265	3321541	-	Circ-Ga04g024	no	intronic	gene	Ga04g00260	0	277	,	,
Chr04	3365300	3365585	-	Circ-Ga04g025	yes	single-exonic	gene	Ga04g00262	1	286	3365300,	3365585,
Chr04	3400861	3401676	-	Circ-Ga04g026	no	multi-exonic	gene	Ga04g00266	3	279	3400861,3401270,3401607,	3400945,3401393,3401676,
Chr04	3411882	3413502	-	Circ-Ga04g027	no	multi-exonic	lncRNA	Lnc-Ga04g0062	3	371	3411882,3413117,3413299,	3411970,3413194,3413502,
Chr04	3411882	3413502	+	Circ-Ga04g028	no	multi-exonic	gene	Ga04g00267	3	371	3411882,3413117,3413299,	3411970,3413194,3413502,
Chr04	3603323	3604378	+	Circ-Ga04g029	no	multi-exonic	gene	Ga04g00282	3	310	3603323,3604019,3604280,	3603380,3604171,3604378,
Chr04	3607984	3608564	+	Circ-Ga04g030	no	multi-exonic	gene	Ga04g00282	2	245	3607984,3608463,	3608126,3608564,
Chr04	3609463	3611250	+	Circ-Ga04g031	no	multi-exonic	gene	Ga04g00282	3	336	3609463,3610987,3611120,	3609610,3611043,3611250,
Chr04	3632517	3633074	+	Circ-Ga04g032	no	multi-exonic	gene	Ga04g00284	2	469	3632517,3632701,	3632611,3633074,
Chr04	3767901	3769641	+	Circ-Ga04g033	yes	multi-exonic	gene	Ga04g00296	5	554	3767901,3768379,3768663,3769016,3769551,	3768075,3768511,3768733,3769099,3769641,
Chr04	3846396	3847274	+	Circ-Ga04g034	no	multi-exonic	gene	Ga04g00308	2	333	3846396,3847144,	3846597,3847274,
Chr04	3873982	3874959	-	Circ-Ga04g035	no	multi-exonic	gene	Ga04g00312	4	692	3873982,3874227,3874614,3874836,	3874132,3874530,3874726,3874959,
Chr04	3874614	3874959	-	Circ-Ga04g036	no	multi-exonic	gene	Ga04g00312	2	237	3874614,3874836,	3874726,3874959,
Chr04	4177745	4178293	-	Circ-Ga04g037	no	multi-exonic	gene	Ga04g00331	3	323	4177745,4177929,4178211,	4177849,4178063,4178293,
Chr04	4185801	4186084	-	Circ-Ga04g038	no	intronic	gene	Ga04g00332	0	284	,	,
Chr04	4198855	4199576	-	Circ-Ga04g039	no	multi-exonic	gene	Ga04g00335	3	315	4198855,4199236,4199451,	4198938,4199340,4199576,
Chr04	4198855	4199928	-	Circ-Ga04g040	no	multi-exonic	gene	Ga04g00335	5	463	4198855,4199236,4199451,4199665,4199853,	4198938,4199340,4199576,4199736,4199928,
Chr04	4208360	4210638	-	Circ-Ga04g041	no	multi-exonic	gene	Ga04g00337	5	441	4208360,4209179,4209474,4209815,4210587,	4208515,4209251,4209569,4209878,4210638,
Chr04	4209474	4209878	-	Circ-Ga04g042	no	multi-exonic	gene	Ga04g00337	2	160	4209474,4209815,	4209569,4209878,
Chr04	4224841	4225089	-	Circ-Ga04g043	yes	intronic	gene	Ga04g00339	0	249	,	,
Chr04	4563955	4564726	-	Circ-Ga04g044	no	multi-exonic	gene	Ga04g00356	5	369	4563955,4564096,4564270,4564433,4564604,	4564005,4564162,4564345,4564484,4564726,
Chr04	4585139	4586637	-	Circ-Ga04g045	no	single-exonic	gene	Ga04g00357	1	1499	4585139,	4586637,
Chr04	4599474	4600000	-	Circ-Ga04g046	yes	multi-exonic	gene	Ga04g00358	2	386	4599474,4599816,	4599674,4600000,
Chr04	4722798	4723233	+	Circ-Ga04g047	no	multi-exonic	gene	Ga04g00371	2	319	4722798,4723150,	4723032,4723233,
Chr04	4724787	4725599	+	Circ-Ga04g048	no	multi-exonic	gene	Ga04g00371	2	318	4724787,4725422,	4724926,4725599,
Chr04	4747576	4748040	+	Circ-Ga04g049	no	multi-exonic	gene	Ga04g00372	3	312	4747576,4747787,4747969,	4747719,4747882,4748040,
Chr04	4831053	4831938	-	Circ-Ga04g050	no	multi-exonic	gene	Ga04g00377	3	386	4831053,4831479,4831844,	4831258,4831563,4831938,
Chr04	4878274	4878625	-	Circ-Ga04g051	no	intronic	gene	Ga04g00382	0	352	,	,
Chr04	5320535	5321034	-	Circ-Ga04g052	yes	multi-exonic	gene	Ga04g00402	3	281	5320535,5320682,5320915,	5320588,5320788,5321034,
Chr04	6316148	6316389	-	Circ-Ga04g053	no	intronic	gene	Ga04g00437	0	242	,	,
Chr04	6557907	6558291	-	Circ-Ga04g054	no	multi-exonic	gene	Ga04g00449	2	274	6557907,6558221,	6558109,6558291,
Chr04	6622733	6623095	+	Circ-Ga04g055	no	intronic	gene	Ga04g00453	0	363	,	,
Chr04	6623395	6623543	+	Circ-Ga04g056	no	intronic	gene	Ga04g00453	0	149	,	,
Chr04	6624125	6624669	+	Circ-Ga04g057	yes	multi-exonic	gene	Ga04g00453	2	329	6624125,6624569,	6624352,6624669,
Chr04	6624125	6624929	+	Circ-Ga04g058	no	multi-exonic	gene	Ga04g00453	3	426	6624125,6624569,6624833,	6624352,6624669,6624929,
Chr04	6624930	6625090	+	Circ-Ga04g059	no	intronic	gene	Ga04g00453	0	161	,	,
Chr04	7341610	7341912	-	Circ-Ga04g060	yes	intronic	gene	Ga04g00472	0	303	,	,
Chr04	7362842	7363346	-	Circ-Ga04g061	yes	multi-exonic	gene	Ga04g00474	2	420	7362842,7363152,	7363066,7363346,
Chr04	7363558	7364212	-	Circ-Ga04g062	no	multi-exonic	gene	Ga04g00474	2	501	7363558,7363830,	7363675,7364212,
Chr04	7576806	7577270	+	Circ-Ga04g064	no	multi-exonic	gene	Ga04g00483	2	381	7576806,7577159,	7577074,7577270,
Chr04	8462835	8463342	+	Circ-Ga04g065	no	multi-exonic	gene	Ga04g00502	3	283	8462835,8462999,8463225,	8462910,8463087,8463342,
Chr04	8518275	8520323	+	Circ-Ga04g066	yes	multi-exonic	gene	Ga04g00504	5	453	8518275,8518927,8519115,8520055,8520252,	8518412,8518984,8519229,8520124,8520323,
Chr04	8804872	8805346	-	Circ-Ga04g067	no	multi-exonic	gene	Ga04g00508	3	297	8804872,8805050,8805264,	8804973,8805161,8805346,
Chr04	9585522	9586216	-	Circ-Ga04g068	no	multi-exonic	gene	Ga04g00520	3	532	9585522,9585735,9586045,	9585659,9585956,9586216,
Chr04	9585735	9585956	-	Circ-Ga04g069	no	single-exonic	gene	Ga04g00520	1	222	9585735,	9585956,
Chr04	9930719	9931628	-	Circ-Ga04g070	no	multi-exonic	gene	Ga04g00535	3	346	9930719,9931249,9931536,	9930811,9931408,9931628,
Chr04	9930719	9932007	-	Circ-Ga04g071	no	multi-exonic	gene	Ga04g00535	4	402	9930719,9931249,9931536,9931952,	9930811,9931408,9931628,9932007,
Chr04	10018547	10018804	+	Circ-Ga04g072	no	multi-exonic	gene	Ga04g00538	2	161	10018547,10018714,	10018616,10018804,
Chr04	10109394	10110232	-	Circ-Ga04g073	no	multi-exonic	gene	Ga04g00543	2	417	10109394,10110008,	10109585,10110232,
Chr04	10373693	10374098	-	Circ-Ga04g074	no	multi-exonic	gene	Ga04g00548	2	259	10373693,10374021,	10373873,10374098,
Chr04	10954545	10954982	+	Circ-Ga04g075	no	multi-exonic	gene	Ga04g00570	2	359	10954545,10954824,	10954744,10954982,
Chr04	11355684	11356520	-	Circ-Ga04g076	no	multi-exonic	lncRNA	Lnc-Ga04g0135	5	430	11355684,11355887,11356057,11356236,11356454,	11355792,11355959,11356150,11356322,11356520,
Chr04	11737260	11737631	+	Circ-Ga04g077	yes	multi-exonic	gene	Ga04g00588	2	284	11737260,11737464,	11737375,11737631,
Chr04	11829556	11830200	-	Circ-Ga04g078	no	multi-exonic	gene	Ga04g00593	3	433	11829556,11829675,11830086,	11829587,11829960,11830200,
Chr04	11829675	11830200	-	Circ-Ga04g079	no	multi-exonic	gene	Ga04g00593	2	401	11829675,11830086,	11829960,11830200,
Chr04	12224985	12226204	-	Circ-Ga04g080	no	multi-exonic	gene	Ga04g00606	5	802	12224985,12225193,12225490,12225703,12225984,	12225082,12225376,12225602,12225888,12226204,
Chr04	13655529	13655937	-	Circ-Ga04g081	no	multi-exonic	gene	Ga04g00618	2	301	13655529,13655775,	13655666,13655937,
Chr04	13656226	13656619	-	Circ-Ga04g082	yes	intronic	gene	Ga04g00618	0	394	,	,
Chr04	14986765	14987020	+	Circ-Ga04g083	no	multi-exonic	gene	Ga04g00658	2	174	14986765,14986934,	14986851,14987020,
Chr04	15173926	15174408	+	Circ-Ga04g084	yes	multi-exonic	gene	Ga04g00663	3	237	15173926,15174114,15174328,	15174012,15174182,15174408,
Chr04	15173926	15175075	+	Circ-Ga04g085	no	multi-exonic	gene	Ga04g00663	4	309	15173926,15174114,15174328,15175004,	15174012,15174182,15174408,15175075,
Chr04	16043213	16043657	+	Circ-Ga04g086	yes	multi-exonic	gene	Ga04g00680	3	261	16043213,16043388,16043560,	16043309,16043453,16043657,
Chr04	16043213	16043854	+	Circ-Ga04g087	no	multi-exonic	gene	Ga04g00680	4	387	16043213,16043388,16043560,16043729,	16043309,16043453,16043657,16043854,
Chr04	18650904	18651683	-	Circ-Ga04g088	no	multi-exonic	gene	Ga04g00707	4	341	18650904,18651096,18651394,18651546,	18651011,18651161,18651422,18651683,
Chr04	18693357	18693629	-	Circ-Ga04g089	no	multi-exonic	lncRNA	Lnc-Ga04g0168	2	174	18693357,18693529,	18693429,18693629,
Chr04	18693357	18693629	+	Circ-Ga04g090	no	multi-exonic	gene	Ga04g00708	2	174	18693357,18693529,	18693429,18693629,
Chr04	19356425	19357034	-	Circ-Ga04g091	no	multi-exonic	gene	Ga04g00711	3	429	19356425,19356667,19356873,	19356583,19356774,19357034,
Chr04	19362197	19363472	-	Circ-Ga04g092	no	multi-exonic	gene	Ga04g00712	5	457	19362197,19362354,19362584,19363154,19363415,	19362270,19362413,19362668,19363333,19363472,
Chr04	19740928	19741173	-	Circ-Ga04g093	no	single-exonic	gene	Ga04g00726	1	246	19740928,	19741173,
Chr04	20177244	20177804	-	Circ-Ga04g094	no	multi-exonic	gene	Ga04g00738	2	273	20177244,20177697,	20177408,20177804,
Chr04	20495838	20496465	-	Circ-Ga04g095	no	intronic	gene	Ga04g00745	0	628	,	,
Chr04	21353367	21353657	+	Circ-Ga04g097	no	multi-exonic	gene	Ga04g00766	2	171	21353367,21353596,	21353475,21353657,
Chr04	22085937	22086290	-	Circ-Ga04g098	no	intronic	gene	Ga04g00781	0	354	,	,
Chr04	22836865	22838731	-	Circ-Ga04g099	yes	multi-exonic	gene	Ga04g00785	4	327	22836865,22836983,22837231,22838625,	22836896,22837104,22837296,22838731,
Chr04	22838757	22839380	-	Circ-Ga04g100	no	intronic	gene	Ga04g00785	0	624	,	,
Chr04	24523647	24524403	-	Circ-Ga04g101	yes	multi-exonic	gene	Ga04g00810	4	301	24523647,24523844,24524021,24524307,	24523718,24523924,24524071,24524403,
Chr04	24524954	24525543	-	Circ-Ga04g102	no	multi-exonic	gene	Ga04g00810	3	261	24524954,24525220,24525426,	24525013,24525302,24525543,
Chr04	24995779	24996315	-	Circ-Ga04g103	yes	multi-exonic	gene	Ga04g00822	2	422	24995779,24996127,	24996011,24996315,
Chr04	25438071	25438637	-	Circ-Ga04g104	yes	single-exonic	gene	Ga04g00829	1	567	25438071,	25438637,
Chr04	27235186	27235769	+	Circ-Ga04g105	yes	multi-exonic	gene	Ga04g00841	2	313	27235186,27235682,	27235410,27235769,
Chr04	30277998	30278481	-	Circ-Ga04g106	yes	multi-exonic	gene	Ga04g00864	3	266	30277998,30278185,30278411,	30278113,30278263,30278481,
Chr04	31276062	31277157	+	Circ-Ga04g107	no	multi-exonic	gene	Ga04g00870	4	501	31276062,31276237,31276777,31276953,	31276130,31276368,31276871,31277157,
Chr04	48845376	48845818	-	Circ-Ga04g108	no	intronic	gene	Ga04g00947	0	443	,	,
Chr04	50788579	50788818	+	Circ-Ga04g109	no	intronic	gene	Ga04g00954	0	240	,	,
Chr04	50802225	50802558	+	Circ-Ga04g110	yes	multi-exonic	gene	Ga04g00954	2	245	50802225,50802446,	50802356,50802558,
Chr04	57996687	57997603	+	Circ-Ga04g111	no	multi-exonic	gene	Ga04g00971	3	342	57996687,57996922,57997496,	57996793,57997048,57997603,
Chr04	58189304	58190787	-	Circ-Ga04g112	no	multi-exonic	gene	Ga04g00974	2	1008	58189304,58190394,	58189917,58190787,
Chr04	65294959	65295454	+	Circ-Ga04g113	no	multi-exonic	gene	Ga04g00992	3	265	65294959,65295229,65295374,	65295079,65295291,65295454,
Chr04	65294959	65295907	+	Circ-Ga04g114	yes	multi-exonic	gene	Ga04g00992	5	511	65294959,65295229,65295374,65295575,65295757,	65295079,65295291,65295454,65295669,65295907,
Chr04	65300824	65301557	+	Circ-Ga04g115	no	multi-exonic	gene	Ga04g00992	4	471	65300824,65301035,65301241,65301434,	65300943,65301163,65301338,65301557,
Chr04	65301434	65302414	+	Circ-Ga04g116	yes	multi-exonic	gene	Ga04g00992	3	371	65301434,65301742,65302276,	65301557,65301849,65302414,
Chr04	65307537	65308530	+	Circ-Ga04g117	no	multi-exonic	gene	Ga04g00992	2	399	65307537,65308366,	65307770,65308530,
Chr04	67670734	67671111	-	Circ-Ga04g118	no	multi-exonic	gene	Ga04g01005	2	280	67670734,67670934,	67670835,67671111,
Chr04	67670934	67671111	-	Circ-Ga04g119	no	single-exonic	gene	Ga04g01005	1	178	67670934,	67671111,
Chr04	68388468	68388863	-	Circ-Ga04g120	no	intronic	gene	Ga04g01014	0	396	,	,
Chr04	68873014	68873437	+	Circ-Ga04g121	no	intronic	gene	Ga04g01016	0	424	,	,
Chr04	68889291	68889697	-	Circ-Ga04g122	no	multi-exonic	gene	Ga04g01017	2	311	68889291,68889611,	68889514,68889697,
Chr04	74432845	74433489	-	Circ-Ga04g123	no	multi-exonic	gene	Ga04g01055	2	433	74432845,74433158,	74432945,74433489,
Chr04	74653996	74654289	+	Circ-Ga04g124	no	intronic	gene	Ga04g01058	0	294	,	,
Chr04	74705941	74706707	+	Circ-Ga04g125	no	multi-exonic	gene	Ga04g01060	4	424	74705941,74706164,74706410,74706647,	74706056,74706263,74706556,74706707,
Chr04	74706410	74706885	+	Circ-Ga04g126	no	multi-exonic	gene	Ga04g01060	3	306	74706410,74706647,74706788,	74706556,74706707,74706885,
Chr04	74707330	74707548	+	Circ-Ga04g127	no	intronic	gene	Ga04g01060	0	219	,	,
Chr04	75996174	75996400	+	Circ-Ga04g128	no	intronic	gene	Ga04g01103	0	227	,	,
Chr04	77726586	77726979	-	Circ-Ga04g129	no	multi-exonic	gene	Ga04g01126	2	120	77726586,77726908,	77726633,77726979,
Chr04	78220658	78221047	+	Circ-Ga04g130	yes	intronic	gene	Ga04g01136	0	390	,	,
Chr04	81191571	81192677	-	Circ-Ga04g131	no	multi-exonic	gene	Ga04g01176	4	491	81191571,81192141,81192292,81192598,	81191687,81192206,81192519,81192677,
Chr04	82216129	82217122	+	Circ-Ga04g132	no	multi-exonic	gene	Ga04g01195	5	437	82216129,82216274,82216667,82216827,82217029,	82216179,82216384,82216741,82216932,82217122,
Chr04	84023637	84024016	-	Circ-Ga04g133	no	multi-exonic	gene	Ga04g01236	2	279	84023637,84023881,	84023779,84024016,
Chr04	84069135	84069248	-	Circ-Ga04g134	no	intronic	gene	Ga04g01238	0	114	,	,
Chr04	84070019	84070478	-	Circ-Ga04g135	no	intronic	gene	Ga04g01238	0	460	,	,
Chr04	84206400	84207003	-	Circ-Ga04g136	no	multi-exonic	gene	Ga04g01243	2	486	84206400,84206583,	84206464,84207003,
Chr04	84216824	84218750	-	Circ-Ga04g137	no	multi-exonic	gene	Ga04g01243	4	583	84216824,84217201,84218131,84218685,	84217108,84217252,84218310,84218750,
Chr04	84383284	84383778	-	Circ-Ga04g138	no	multi-exonic	gene	Ga04g01251	2	377	84383284,84383603,	84383484,84383778,
Chr04	84481583	84482386	-	Circ-Ga04g139	no	multi-exonic	gene	Ga04g01254	4	363	84481583,84481847,84482118,84482279,	84481710,84481907,84482183,84482386,
Chr04	84515662	84517921	+	Circ-Ga04g140	no	multi-exonic	gene	Ga04g01255	5	343	84515662,84516074,84516802,84517604,84517823,	84515710,84516174,84516861,84517637,84517921,
Chr04	84518610	84518860	+	Circ-Ga04g141	no	single-exonic	gene	Ga04g01255	1	251	84518610,	84518860,
Chr04	84740497	84741135	-	Circ-Ga04g142	no	intronic	gene	Ga04g01265	0	639	,	,
Chr04	84741917	84742831	-	Circ-Ga04g143	no	multi-exonic	gene	Ga04g01265	3	309	84741917,84742182,84742714,	84741993,84742295,84742831,
Chr04	84742182	84742831	-	Circ-Ga04g144	no	multi-exonic	gene	Ga04g01265	2	232	84742182,84742714,	84742295,84742831,
Chr04	85780104	85781425	-	Circ-Ga04g145	no	multi-exonic	gene	Ga04g01293	7	663	85780104,85780320,85780550,85780809,85780968,85781207,85781375,	85780152,85780423,85780735,85780880,85781081,85781293,85781425,
Chr04	85781665	85782638	-	Circ-Ga04g146	no	multi-exonic	gene	Ga04g01293	5	390	85781665,85781891,85782160,85782372,85782492,	85781760,85781944,85782229,85782394,85782638,
Chr04	85782160	85782638	-	Circ-Ga04g147	no	multi-exonic	gene	Ga04g01293	3	240	85782160,85782372,85782492,	85782229,85782394,85782638,
Chr04	85856405	85856774	-	Circ-Ga04g148	no	intronic	gene	Ga04g01301	0	370	,	,
Chr04	85973344	85973690	+	Circ-Ga04g149	no	multi-exonic	gene	Ga04g01307	2	264	85973344,85973559,	85973475,85973690,
Chr04	86198689	86199152	-	Circ-Ga04g150	no	intronic	gene	Ga04g01310	0	464	,	,
Chr04	86361866	86362956	-	Circ-Ga04g151	yes	multi-exonic	gene	Ga04g01318	3	569	86361866,86362078,86362610,	86361934,86362230,86362956,
Chr04	87039725	87040977	+	Circ-Ga04g152	no	multi-exonic	gene	Ga04g01350	5	826	87039725,87039991,87040305,87040563,87040786,	87039825,87040215,87040463,87040711,87040977,
Chr04	87058263	87058668	+	Circ-Ga04g153	no	intronic	gene	Ga04g01352	0	406	,	,
Chr04	89516034	89516322	-	Circ-Ga04g154	no	multi-exonic	gene	Ga04g01426	2	128	89516034,89516271,	89516109,89516322,
Chr04	89618979	89619391	-	Circ-Ga04g155	no	multi-exonic	gene	Ga04g01436	3	245	89618979,89619156,89619334,	89619060,89619260,89619391,
Chr04	89966247	89966601	+	Circ-Ga04g156	no	multi-exonic	gene	Ga04g01442	2	264	89966247,89966398,	89966306,89966601,
Chr04	90074102	90074528	-	Circ-Ga04g157	yes	multi-exonic	gene	Ga04g01448	2	331	90074102,90074342,	90074245,90074528,
Chr04	90737615	90739108	+	Circ-Ga04g158	no	multi-exonic	gene	Ga04g01489	7	709	90737615,90737844,90738068,90738388,90738532,90738705,90738965,	90737732,90737960,90738159,90738454,90738610,90738796,90739108,
Chr04	90738160	90738362	+	Circ-Ga04g159	yes	intronic	gene	Ga04g01489	0	203	,	,
Chr04	90738532	90739108	+	Circ-Ga04g160	no	multi-exonic	gene	Ga04g01489	3	315	90738532,90738705,90738965,	90738610,90738796,90739108,
Chr04	90806404	90806915	+	Circ-Ga04g161	no	multi-exonic	gene	Ga04g01491	3	342	90806404,90806663,90806838,	90806576,90806753,90806915,
Chr04	91039273	91043032	-	Circ-Ga04g162	no	multi-exonic	gene	Ga04g01503	3	515	91039273,91040901,91042934,	91039573,91041015,91043032,
Chr04	91298347	91298746	-	Circ-Ga04g163	no	multi-exonic	gene	Ga04g01517	2	285	91298347,91298653,	91298537,91298746,
Chr04	91301244	91301678	-	Circ-Ga04g164	no	multi-exonic	gene	Ga04g01517	2	199	91301244,91301584,	91301347,91301678,
Chr04	91447437	91447743	+	Circ-Ga04g165	yes	multi-exonic	gene	Ga04g01523	2	213	91447437,91447686,	91447591,91447743,
Chr04	91461045	91462790	+	Circ-Ga04g166	no	multi-exonic	gene	Ga04g01523	3	195	91461045,91462028,91462750,	91461122,91462103,91462790,
Chr04	91554965	91556993	-	Circ-Ga04g167	no	multi-exonic	gene	Ga04g01532	2	256	91554965,91556899,	91555125,91556993,
Chr04	92440700	92442730	+	Circ-Ga04g168	no	multi-exonic	gene	Ga04g01558	5	432	92440700,92440885,92441128,92442381,92442647,	92440775,92440952,92441212,92442499,92442730,
Chr04	92468835	92469715	-	Circ-Ga04g169	no	multi-exonic	gene	Ga04g01561	4	386	92468835,92468971,92469383,92469644,	92468897,92469053,92469550,92469715,
Chr04	92468971	92469715	-	Circ-Ga04g170	no	multi-exonic	gene	Ga04g01561	3	323	92468971,92469383,92469644,	92469053,92469550,92469715,
Chr04	92468971	92469866	-	Circ-Ga04g171	no	multi-exonic	gene	Ga04g01561	4	346	92468971,92469383,92469644,92469844,	92469053,92469550,92469715,92469866,
Chr04	92493307	92493673	+	Circ-Ga04g172	yes	multi-exonic	gene	Ga04g01562	2	284	92493307,92493623,	92493539,92493673,
Chr04	92773967	92774232	+	Circ-Ga04g173	no	multi-exonic	gene	Ga04g01586	2	174	92773967,92774125,	92774032,92774232,
Chr04	92916147	92918476	+	Circ-Ga04g174	no	multi-exonic	gene	Ga04g01597	5	303	92916147,92916316,92917292,92918165,92918444,	92916229,92916380,92917353,92918224,92918476,
Chr04	93205087	93205884	+	Circ-Ga04g175	no	multi-exonic	gene	Ga04g01611	3	231	93205087,93205276,93205828,	93205188,93205347,93205884,
Chr04	93421343	93421858	-	Circ-Ga04g176	no	multi-exonic	gene	Ga04g01623	2	372	93421343,93421627,	93421482,93421858,
Chr04	93695782	93696702	-	Circ-Ga04g177	no	multi-exonic	gene	Ga04g01628	2	668	93695782,93696397,	93696143,93696702,
Chr04	94461890	94462226	+	Circ-Ga04g178	no	multi-exonic	gene	Ga04g01667	2	261	94461890,94462142,	94462065,94462226,
Chr04	94504107	94504354	+	Circ-Ga04g179	no	multi-exonic	gene	Ga04g01670	2	171	94504107,94504238,	94504160,94504354,
Chr04	94798001	94800343	-	Circ-Ga04g180	no	multi-exonic	gene	Ga04g01692	4	553	94798001,94798923,94799071,94800119,	94798091,94798996,94799233,94800343,
Chr04	94835559	94842192	-	Circ-Ga04g181	no	multi-exonic	gene	Ga04g01695	4	593	94835559,94836875,94838383,94842020,	94835723,94837020,94838491,94842192,
Chr04	95012468	95013292	-	Circ-Ga04g182	no	multi-exonic	gene	Ga04g01706	4	368	95012468,95012790,95013049,95013216,	95012600,95012870,95013125,95013292,
Chr04	95012790	95013292	-	Circ-Ga04g183	no	multi-exonic	gene	Ga04g01706	3	235	95012790,95013049,95013216,	95012870,95013125,95013292,
Chr04	95341642	95342010	+	Circ-Ga04g184	no	multi-exonic	gene	Ga04g01728	2	266	95341642,95341914,	95341810,95342010,
Chr04	95341642	95342289	+	Circ-Ga04g185	no	multi-exonic	gene	Ga04g01728	3	420	95341642,95341914,95342136,	95341810,95342010,95342289,
Chr04	95353748	95355828	-	Circ-Ga04g186	no	multi-exonic	gene	Ga04g01729	4	1512	95353748,95354543,95354892,95355120,	95354206,95354762,95355015,95355828,
Chr04	95806260	95810568	-	Circ-Ga04g187	no	multi-exonic	gene	Ga04g01751	7	759	95806260,95806474,95806619,95807373,95810041,95810235,95810487,	95806356,95806528,95806739,95807509,95810142,95810399,95810568,
Chr04	95819328	95821851	-	Circ-Ga04g188	no	multi-exonic	gene	Ga04g01751	4	302	95819328,95821357,95821617,95821806,	95819398,95821443,95821714,95821851,
Chr04	95881998	95882203	-	Circ-Ga04g189	no	intronic	gene	Ga04g01753	0	206	,	,
Chr04	95910531	95913876	-	Circ-Ga04g190	no	multi-exonic	gene	Ga04g01756	6	639	95910531,95910731,95911105,95912460,95912694,95913784,	95910624,95910904,95911196,95912569,95912769,95913876,
Chr04	96345255	96345672	+	Circ-Ga04g191	yes	multi-exonic	gene	Ga04g01776	2	311	96345255,96345479,	96345371,96345672,
Chr04	96767705	96768127	-	Circ-Ga04g192	yes	multi-exonic	gene	Ga04g01803	2	290	96767705,96767978,	96767844,96768127,
Chr04	96882289	96882458	+	Circ-Ga04g193	yes	intronic	gene	Ga04g01815	0	170	,	,
Chr04	96938246	96938729	+	Circ-Ga04g194	no	multi-exonic	gene	Ga04g01819	2	345	96938246,96938574,	96938434,96938729,
Chr04	97083465	97085144	-	Circ-Ga04g195	no	multi-exonic	gene	Ga04g01833	3	639	97083465,97083768,97084864,	97083642,97083947,97085144,
Chr04	97239876	97240508	+	Circ-Ga04g196	no	multi-exonic	gene	Ga04g01841	2	467	97239876,97240365,	97240198,97240508,
Chr04	97290427	97290714	-	Circ-Ga04g197	no	multi-exonic	gene	Ga04g01846	2	188	97290427,97290652,	97290551,97290714,
Chr04	97529602	97529990	-	Circ-Ga04g198	no	intronic	gene	Ga04g01859	0	389	,	,
Chr04	97530227	97531899	-	Circ-Ga04g199	no	multi-exonic	gene	Ga04g01859	7	753	97530227,97530597,97530842,97531190,97531423,97531585,97531843,	97530302,97530719,97531006,97531280,97531507,97531740,97531899,
Chr04	97554894	97560977	+	Circ-Ga04g200	no	multi-exonic	gene	Ga04g01861	5	581	97554894,97557827,97559878,97560106,97560892,	97555046,97557918,97560019,97560213,97560977,
Chr04	97559878	97560977	+	Circ-Ga04g201	yes	multi-exonic	gene	Ga04g01861	3	336	97559878,97560106,97560892,	97560019,97560213,97560977,
Chr04	97570740	97571183	+	Circ-Ga04g202	no	multi-exonic	gene	Ga04g01861	3	282	97570740,97570900,97571066,	97570820,97570982,97571183,
Chr04	97779840	97780385	+	Circ-Ga04g203	yes	multi-exonic	gene	Ga04g01882	3	372	97779840,97780112,97780320,	97780034,97780222,97780385,
Chr04	97793667	97793943	-	Circ-Ga04g204	no	intronic	gene	Ga04g01884	0	277	,	,
Chr04	97793944	97795422	-	Circ-Ga04g205	no	multi-exonic	gene	Ga04g01884	7	936	97793944,97794186,97794711,97794927,97795066,97795224,97795352,	97794079,97794632,97794823,97794987,97795125,97795271,97795422,
Chr04	97826135	97826493	+	Circ-Ga04g206	yes	intronic	gene	Ga04g01885	0	359	,	,
Chr04	97966120	97966329	-	Circ-Ga04g207	yes	multi-exonic	gene	Ga04g01897	2	124	97966120,97966266,	97966179,97966329,
Chr04	98071552	98072794	+	Circ-Ga04g208	no	multi-exonic	gene	Ga04g01907	2	781	98071552,98072582,	98072119,98072794,
Chr04	98173129	98174643	-	Circ-Ga04g209	no	multi-exonic	gene	Ga04g01918	3	392	98173129,98173431,98174536,	98173214,98173628,98174643,
Chr04	98176783	98178199	-	Circ-Ga04g210	no	multi-exonic	gene	Ga04g01918	4	395	98176783,98177515,98177933,98178069,	98176895,98177615,98177982,98178199,
Chr04	98183223	98183563	-	Circ-Ga04g211	no	multi-exonic	gene	Ga04g01918	2	240	98183223,98183431,	98183329,98183563,
Chr05	101690	101967	-	Circ-Ga05g001	no	multi-exonic	gene	Ga05g00008	2	169	101690,101925,	101815,101967,
Chr05	109136	112619	-	Circ-Ga05g002	no	multi-exonic	gene	Ga05g00009	4	344	109136,111168,111697,112576,	109215,111233,111850,112619,
Chr05	119575	119849	+	Circ-Ga05g003	yes	intronic	gene	Ga05g00010	0	275	,	,
Chr05	300692	300956	-	Circ-Ga05g004	no	multi-exonic	gene	Ga05g00019	2	162	300692,300834,	300730,300956,
Chr05	504714	505469	+	Circ-Ga05g005	no	multi-exonic	gene	Ga05g00036	2	263	504714,505337,	504843,505469,
Chr05	505337	507147	+	Circ-Ga05g006	no	multi-exonic	gene	Ga05g00036	3	484	505337,506014,506949,	505469,506165,507147,
Chr05	576429	577434	+	Circ-Ga05g007	no	multi-exonic	gene	Ga05g00042	3	434	576429,577060,577287,	576653,577120,577434,
Chr05	586408	587666	-	Circ-Ga05g008	no	multi-exonic	gene	Ga05g00044	6	816	586408,586647,586822,587141,587325,587597,	586559,586730,587046,587233,587516,587666,
Chr05	643771	644144	+	Circ-Ga05g009	no	multi-exonic	gene	Ga05g00054	2	278	643771,643988,	643891,644144,
Chr05	750049	750400	+	Circ-Ga05g010	yes	intronic	gene	Ga05g00061	0	352	,	,
Chr05	764203	764366	+	Circ-Ga05g011	no	single-exonic	gene	Ga05g00062	1	164	764203,	764366,
Chr05	797206	797437	-	Circ-Ga05g012	no	intronic	gene	Ga05g00068	0	232	,	,
Chr05	1330880	1335503	-	Circ-Ga05g013	no	multi-exonic	gene	Ga05g00127	6	2068	1330880,1331322,1331755,1332021,1333654,1333937,	1331021,1331417,1331791,1332136,1333763,1335503,
Chr05	1333654	1335841	-	Circ-Ga05g014	no	multi-exonic	gene	Ga05g00127	3	1758	1333654,1333937,1335761,	1333763,1335503,1335841,
Chr05	1845525	1845910	-	Circ-Ga05g015	yes	intronic	gene	Ga05g00192	0	386	,	,
Chr05	1889452	1889757	-	Circ-Ga05g016	no	multi-exonic	gene	Ga05g00200	2	210	1889452,1889622,	1889525,1889757,
Chr05	1890457	1890813	-	Circ-Ga05g017	no	multi-exonic	gene	Ga05g00200	2	281	1890457,1890676,	1890599,1890813,
Chr05	2009141	2009802	-	Circ-Ga05g018	no	multi-exonic	gene	Ga05g00213	3	372	2009141,2009445,2009679,	2009263,2009569,2009802,
Chr05	2011998	2012341	-	Circ-Ga05g019	no	multi-exonic	gene	Ga05g00213	2	247	2011998,2012199,	2012101,2012341,
Chr05	2102288	2102535	-	Circ-Ga05g020	no	intronic	gene	Ga05g00224	0	248	,	,
Chr05	2111341	2111414	+	Circ-Ga05g021	no	multi-exonic	gene	Ga05g00227	1	74	2111341,	2111414,
Chr05	2204331	2204610	+	Circ-Ga05g022	no	intronic	gene	Ga05g00233	0	280	,	,
Chr05	2212380	2213451	+	Circ-Ga05g023	no	multi-exonic	gene	Ga05g00234	4	787	2212380,2213019,2213195,2213375,	2212931,2213105,2213265,2213451,
Chr05	2237275	2237566	-	Circ-Ga05g024	no	intronic	gene	Ga05g00240	0	292	,	,
Chr05	2740635	2741017	+	Circ-Ga05g025	yes	multi-exonic	gene	Ga05g00289	2	294	2740635,2740810,	2740720,2741017,
Chr05	2843389	2843715	-	Circ-Ga05g026	no	intronic	gene	Ga05g00299	0	327	,	,
Chr05	2845475	2846532	-	Circ-Ga05g027	no	multi-exonic	gene	Ga05g00299	5	367	2845475,2845687,2845878,2846286,2846446,	2845550,2845761,2845943,2846348,2846532,
Chr05	2945014	2945229	+	Circ-Ga05g028	no	intronic	gene	Ga05g00312	0	216	,	,
Chr05	2952147	2952542	-	Circ-Ga05g029	no	multi-exonic	lncRNA	Lnc-Ga05g0050	2	308	2952147,2952407,	2952318,2952542,
Chr05	2952844	2953435	-	Circ-Ga05g030	no	multi-exonic	lncRNA	Lnc-Ga05g0050	3	355	2952844,2953100,2953328,	2952946,2953243,2953435,
Chr05	3169468	3169615	-	Circ-Ga05g031	no	single-exonic	gene	Ga05g00333	1	148	3169468,	3169615,
Chr05	3200358	3201561	-	Circ-Ga05g032	no	multi-exonic	gene	Ga05g00339	4	339	3200358,3200983,3201350,3201487,	3200492,3201060,3201400,3201561,
Chr05	3203755	3203976	-	Circ-Ga05g033	yes	intronic	gene	Ga05g00339	0	222	,	,
Chr05	3203977	3206131	-	Circ-Ga05g034	no	multi-exonic	gene	Ga05g00339	5	578	3203977,3204753,3205479,3205748,3205943,	3204176,3204797,3205538,3205831,3206131,
Chr05	3212981	3213291	+	Circ-Ga05g035	no	intronic	gene	Ga05g00340	0	311	,	,
Chr05	3362122	3363041	-	Circ-Ga05g036	no	multi-exonic	gene	Ga05g00354	4	497	3362122,3362407,3362692,3362886,	3362286,3362497,3362776,3363041,
Chr05	3441054	3441891	+	Circ-Ga05g037	no	multi-exonic	gene	Ga05g00362	2	321	3441054,3441757,	3441239,3441891,
Chr05	3446100	3447283	+	Circ-Ga05g038	no	multi-exonic	gene	Ga05g00362	3	702	3446100,3446493,3446970,	3446255,3446724,3447283,
Chr05	3446493	3447283	+	Circ-Ga05g039	yes	multi-exonic	gene	Ga05g00362	2	546	3446493,3446970,	3446724,3447283,
Chr05	3446725	3446949	+	Circ-Ga05g040	no	intronic	gene	Ga05g00362	0	225	,	,
Chr05	3451533	3452390	-	Circ-Ga05g041	no	multi-exonic	gene	Ga05g00363	4	579	3451533,3451815,3452057,3452284,	3451725,3451966,3452183,3452390,
Chr05	3538191	3539159	-	Circ-Ga05g042	no	multi-exonic	gene	Ga05g00368	4	474	3538191,3538379,3538924,3539106,	3538247,3538652,3539012,3539159,
Chr05	3592164	3592795	-	Circ-Ga05g043	yes	multi-exonic	gene	Ga05g00375	3	369	3592164,3592408,3592697,	3592274,3592566,3592795,
Chr05	3595971	3596600	-	Circ-Ga05g044	no	multi-exonic	gene	Ga05g00375	2	245	3595971,3596540,	3596154,3596600,
Chr05	3639297	3639641	-	Circ-Ga05g045	no	intronic	gene	Ga05g00382	0	345	,	,
Chr05	3640477	3641102	-	Circ-Ga05g046	no	multi-exonic	gene	Ga05g00382	2	522	3640477,3640652,	3640547,3641102,
Chr05	3656422	3656966	+	Circ-Ga05g047	yes	intronic	gene	Ga05g00383	0	545	,	,
Chr05	3666745	3667304	-	Circ-Ga05g048	no	multi-exonic	gene	Ga05g00385	3	312	3666745,3667046,3667254,	3666915,3667135,3667304,
Chr05	3667046	3667605	-	Circ-Ga05g049	no	multi-exonic	gene	Ga05g00385	3	253	3667046,3667254,3667494,	3667135,3667304,3667605,
Chr05	3830391	3831377	-	Circ-Ga05g050	yes	multi-exonic	gene	Ga05g00406	4	379	3830391,3830855,3831048,3831246,	3830475,3830902,3831161,3831377,
Chr05	3902819	3903301	+	Circ-Ga05g051	yes	intronic	gene	Ga05g00412	0	483	,	,
Chr05	3984662	3985111	+	Circ-Ga05g052	yes	multi-exonic	gene	Ga05g00429	2	342	3984662,3984923,	3984814,3985111,
Chr05	4007890	4008222	+	Circ-Ga05g053	no	intronic	gene	Ga05g00430	0	333	,	,
Chr05	4065889	4066771	-	Circ-Ga05g054	no	multi-exonic	gene	Ga05g00434	3	318	4065889,4066131,4066597,	4065948,4066213,4066771,
Chr05	4226530	4227142	+	Circ-Ga05g055	no	multi-exonic	gene	Ga05g00451	2	144	4226530,4227096,	4226626,4227142,
Chr05	4227400	4227890	+	Circ-Ga05g056	no	multi-exonic	gene	Ga05g00451	2	347	4227400,4227761,	4227616,4227890,
Chr05	4445868	4446115	-	Circ-Ga05g057	no	multi-exonic	gene	Ga05g00475	2	151	4445868,4446038,	4445940,4446115,
Chr05	4566655	4567168	+	Circ-Ga05g058	no	multi-exonic	gene	Ga05g00490	2	243	4566655,4567075,	4566803,4567168,
Chr05	4581324	4581829	-	Circ-Ga05g059	no	multi-exonic	gene	Ga05g00493	3	320	4581324,4581486,4581702,	4581411,4581589,4581829,
Chr05	4596000	4596745	-	Circ-Ga05g060	no	multi-exonic	gene	Ga05g00494	4	443	4596000,4596361,4596504,4596663,	4596221,4596411,4596590,4596745,
Chr05	4757924	4758051	+	Circ-Ga05g061	no	intronic	gene	Ga05g00503	0	128	,	,
Chr05	4907139	4908088	+	Circ-Ga05g062	no	multi-exonic	gene	Ga05g00514	4	281	4907139,4907689,4907845,4908005,	4907223,4907763,4907881,4908088,
Chr05	5025292	5025565	+	Circ-Ga05g063	no	intronic	gene	Ga05g00530	0	274	,	,
Chr05	5026554	5026709	+	Circ-Ga05g064	yes	single-exonic	gene	Ga05g00530	1	156	5026554,	5026709,
Chr05	5052299	5053275	+	Circ-Ga05g065	no	multi-exonic	gene	Ga05g00532	4	402	5052299,5052512,5052817,5053210,	5052406,5052673,5052882,5053275,
Chr05	5100418	5101161	+	Circ-Ga05g066	no	multi-exonic	gene	Ga05g00536	3	399	5100418,5100701,5100989,	5100532,5100811,5101161,
Chr05	5100701	5101161	+	Circ-Ga05g067	yes	multi-exonic	gene	Ga05g00536	2	284	5100701,5100989,	5100811,5101161,
Chr05	5418900	5419239	-	Circ-Ga05g068	no	multi-exonic	gene	Ga05g00578	2	256	5418900,5419128,	5419043,5419239,
Chr05	5581253	5581488	+	Circ-Ga05g069	no	intronic	gene	Ga05g00599	0	236	,	,
Chr05	5887726	5888627	+	Circ-Ga05g070	no	multi-exonic	gene	Ga05g00644	3	263	5887726,5887957,5888572,	5887843,5888045,5888627,
Chr05	5888967	5889637	+	Circ-Ga05g071	no	multi-exonic	gene	Ga05g00644	3	217	5888967,5889289,5889595,	5889060,5889368,5889637,
Chr05	5938400	5938643	-	Circ-Ga05g072	no	intronic	gene	Ga05g00650	0	244	,	,
Chr05	5975928	5976809	-	Circ-Ga05g073	no	multi-exonic	gene	Ga05g00653	2	595	5975928,5976302,	5976014,5976809,
Chr05	6031106	6032549	-	Circ-Ga05g074	no	multi-exonic	gene	Ga05g00664	3	625	6031106,6031336,6032400,	6031142,6031773,6032549,
Chr05	6038761	6040884	-	Circ-Ga05g075	yes	multi-exonic	gene	Ga05g00666	4	1271	6038761,6039606,6040168,6040376,	6038926,6040090,6040278,6040884,
Chr05	6050119	6051160	-	Circ-Ga05g076	yes	multi-exonic	gene	Ga05g00668	3	396	6050119,6050737,6050965,	6050190,6050864,6051160,
Chr05	6050737	6051160	-	Circ-Ga05g077	no	multi-exonic	gene	Ga05g00668	2	324	6050737,6050965,	6050864,6051160,
Chr05	6107597	6107989	+	Circ-Ga05g078	yes	multi-exonic	gene	Ga05g00673	3	230	6107597,6107772,6107917,	6107695,6107829,6107989,
Chr05	6645860	6646226	-	Circ-Ga05g079	no	single-exonic	gene	Ga05g00731	1	367	6645860,	6646226,
Chr05	6733120	6733444	-	Circ-Ga05g080	no	intronic	gene	Ga05g00741	0	325	,	,
Chr05	6802366	6803957	+	Circ-Ga05g081	no	multi-exonic	gene	Ga05g00749	3	311	6802366,6802576,6803823,	6802482,6802634,6803957,
Chr05	6830687	6831049	+	Circ-Ga05g082	yes	multi-exonic	gene	Ga05g00753	2	284	6830687,6830880,	6830800,6831049,
Chr05	6885355	6885780	-	Circ-Ga05g083	no	multi-exonic	gene	Ga05g00763	2	313	6885355,6885578,	6885464,6885780,
Chr05	6888097	6888668	-	Circ-Ga05g084	no	multi-exonic	gene	Ga05g00763	3	304	6888097,6888362,6888602,	6888240,6888454,6888668,
Chr05	7152383	7152739	-	Circ-Ga05g085	yes	multi-exonic	gene	Ga05g00796	2	267	7152383,7152573,	7152482,7152739,
Chr05	7172022	7172816	+	Circ-Ga05g086	no	multi-exonic	gene	Ga05g00797	3	276	7172022,7172534,7172708,	7172099,7172622,7172816,
Chr05	7175526	7176632	+	Circ-Ga05g087	no	multi-exonic	gene	Ga05g00797	5	484	7175526,7175798,7175986,7176168,7176567,	7175703,7175899,7176057,7176233,7176632,
Chr05	7459475	7459698	+	Circ-Ga05g088	yes	intronic	gene	Ga05g00827	0	224	,	,
Chr05	7551176	7551451	+	Circ-Ga05g089	no	intronic	gene	Ga05g00835	0	276	,	,
Chr05	7559691	7560151	+	Circ-Ga05g090	no	multi-exonic	gene	Ga05g00836	2	384	7559691,7559976,	7559898,7560151,
Chr05	7655262	7655480	+	Circ-Ga05g091	no	single-exonic	gene	Ga05g00848	1	219	7655262,	7655480,
Chr05	7691822	7692663	+	Circ-Ga05g092	no	multi-exonic	gene	Ga05g00854	3	569	7691822,7692110,7692541,	7692026,7692350,7692663,
Chr05	7692541	7692975	+	Circ-Ga05g093	no	multi-exonic	gene	Ga05g00854	2	229	7692541,7692870,	7692663,7692975,
Chr05	7723856	7724383	-	Circ-Ga05g094	no	multi-exonic	gene	Ga05g00859	2	210	7723856,7724335,	7724016,7724383,
Chr05	7900759	7901624	+	Circ-Ga05g095	yes	multi-exonic	gene	Ga05g00875	2	243	7900759,7901550,	7900926,7901624,
Chr05	7906379	7906966	+	Circ-Ga05g096	no	multi-exonic	gene	Ga05g00875	2	477	7906379,7906530,	7906418,7906966,
Chr05	7924562	7924807	-	Circ-Ga05g097	yes	intronic	gene	Ga05g00878	0	246	,	,
Chr05	8253627	8254748	-	Circ-Ga05g098	no	multi-exonic	gene	Ga05g00910	3	545	8253627,8253827,8254512,	8253756,8254004,8254748,
Chr05	8554398	8555722	+	Circ-Ga05g099	no	multi-exonic	gene	Ga05g00960	3	343	8554398,8555342,8555659,	8554523,8555494,8555722,
Chr05	8688859	8689228	-	Circ-Ga05g100	no	intronic	gene	Ga05g00975	0	370	,	,
Chr05	8729843	8730200	-	Circ-Ga05g101	no	multi-exonic	gene	Ga05g00981	2	279	8729843,8730065,	8729985,8730200,
Chr05	8736410	8736891	-	Circ-Ga05g102	no	multi-exonic	gene	Ga05g00982	3	285	8736410,8736595,8736816,	8736494,8736718,8736891,
Chr05	8954523	8955079	+	Circ-Ga05g103	yes	multi-exonic	gene	Ga05g01008	3	258	8954523,8954750,8954981,	8954615,8954815,8955079,
Chr05	9015321	9015746	+	Circ-Ga05g104	no	intronic	gene	Ga05g01014	0	426	,	,
Chr05	9028465	9029216	-	Circ-Ga05g105	no	multi-exonic	gene	Ga05g01015	3	447	9028465,9028798,9029038,	9028683,9028846,9029216,
Chr05	9028465	9029399	-	Circ-Ga05g106	no	multi-exonic	gene	Ga05g01015	4	526	9028465,9028798,9029038,9029321,	9028683,9028846,9029216,9029399,
Chr05	9029291	9029975	-	Circ-Ga05g107	yes	multi-exonic	gene	Ga05g01015	2	213	9029291,9029872,	9029399,9029975,
Chr05	9136160	9136421	-	Circ-Ga05g108	yes	intronic	gene	Ga05g01024	0	262	,	,
Chr05	9210072	9210246	+	Circ-Ga05g109	no	single-exonic	gene	Ga05g01031	1	175	9210072,	9210246,
Chr05	9210072	9210411	+	Circ-Ga05g110	no	multi-exonic	gene	Ga05g01031	2	241	9210072,9210346,	9210246,9210411,
Chr05	9210072	9211056	+	Circ-Ga05g111	no	multi-exonic	gene	Ga05g01031	4	375	9210072,9210346,9210815,9210971,	9210246,9210411,9210862,9211056,
Chr05	9214108	9214656	+	Circ-Ga05g112	yes	multi-exonic	gene	Ga05g01032	2	471	9214108,9214324,	9214245,9214656,
Chr05	9278471	9279329	-	Circ-Ga05g113	no	multi-exonic	gene	Ga05g01042	4	360	9278471,9278652,9278939,9279258,	9278542,9278723,9279082,9279329,
Chr05	9322901	9323249	+	Circ-Ga05g114	yes	intronic	gene	Ga05g01046	0	349	,	,
Chr05	9328987	9329697	-	Circ-Ga05g115	yes	multi-exonic	gene	Ga05g01047	3	338	9328987,9329209,9329570,	9329076,9329328,9329697,
Chr05	9431024	9431502	+	Circ-Ga05g116	no	multi-exonic	gene	Ga05g01065	3	294	9431024,9431215,9431419,	9431119,9431328,9431502,
Chr05	9727488	9728200	-	Circ-Ga05g117	no	multi-exonic	gene	Ga05g01092	2	173	9727488,9728140,	9727599,9728200,
Chr05	10072824	10073368	-	Circ-Ga05g118	no	multi-exonic	gene	Ga05g01129	3	284	10072824,10073061,10073275,	10072894,10073179,10073368,
Chr05	10144078	10144740	+	Circ-Ga05g119	yes	multi-exonic	gene	Ga05g01136	2	498	10144078,10144561,	10144395,10144740,
Chr05	10157263	10157620	+	Circ-Ga05g120	no	multi-exonic	gene	Ga05g01137	2	267	10157263,10157497,	10157405,10157620,
Chr05	10236240	10236774	+	Circ-Ga05g121	no	intronic	gene	Ga05g01142	0	535	,	,
Chr05	10244014	10244632	+	Circ-Ga05g122	no	multi-exonic	gene	Ga05g01143	4	292	10244014,10244191,10244358,10244579,	10244100,10244266,10244432,10244632,
Chr05	10246034	10248406	+	Circ-Ga05g123	yes	multi-exonic	gene	Ga05g01143	4	510	10246034,10247655,10247861,10248309,	10246150,10247749,10248060,10248406,
Chr05	10322666	10323353	+	Circ-Ga05g124	no	multi-exonic	gene	Ga05g01147	2	322	10322666,10323226,	10322859,10323353,
Chr05	10349600	10350413	+	Circ-Ga05g125	no	multi-exonic	gene	Ga05g01152	3	352	10349600,10350159,10350288,	10349779,10350204,10350413,
Chr05	10424134	10427089	-	Circ-Ga05g126	no	multi-exonic	gene	Ga05g01159	6	883	10424134,10424856,10425255,10426254,10426480,10426936,	10424416,10424928,10425350,10426358,10426651,10427089,
Chr05	10426254	10427089	-	Circ-Ga05g127	yes	multi-exonic	gene	Ga05g01159	3	431	10426254,10426480,10426936,	10426358,10426651,10427089,
Chr05	10436139	10438220	+	Circ-Ga05g128	yes	multi-exonic	gene	Ga05g01160	3	378	10436139,10436339,10438085,	10436228,10436490,10438220,
Chr05	10438085	10438451	+	Circ-Ga05g129	no	multi-exonic	gene	Ga05g01160	2	292	10438085,10438296,	10438220,10438451,
Chr05	10577888	10578384	+	Circ-Ga05g130	no	multi-exonic	gene	Ga05g01173	3	323	10577888,10578055,10578320,	10577967,10578232,10578384,
Chr05	10580346	10583478	+	Circ-Ga05g131	no	multi-exonic	gene	Ga05g01173	6	588	10580346,10582246,10582577,10583055,10583207,10583435,	10580465,10582348,10582713,10583120,10583324,10583478,
Chr05	10580346	10585687	+	Circ-Ga05g132	no	multi-exonic	gene	Ga05g01173	9	874	10580346,10582246,10582577,10583055,10583207,10583435,10584888,10585394,10585582,	10580465,10582348,10582713,10583120,10583324,10583478,10584959,10585501,10585687,
Chr05	10583207	10585501	+	Circ-Ga05g133	no	multi-exonic	gene	Ga05g01173	4	342	10583207,10583435,10584888,10585394,	10583324,10583478,10584959,10585501,
Chr05	10594902	10596029	+	Circ-Ga05g134	no	multi-exonic	gene	Ga05g01173	4	519	10594902,10595184,10595627,10595871,	10595024,10595261,10595785,10596029,
Chr05	10595184	10596029	+	Circ-Ga05g135	no	multi-exonic	gene	Ga05g01173	3	396	10595184,10595627,10595871,	10595261,10595785,10596029,
Chr05	10595627	10596029	+	Circ-Ga05g136	no	multi-exonic	gene	Ga05g01173	2	318	10595627,10595871,	10595785,10596029,
Chr05	10629999	10630227	+	Circ-Ga05g137	no	intronic	gene	Ga05g01178	0	229	,	,
Chr05	10650042	10650423	+	Circ-Ga05g138	no	intronic	gene	Ga05g01178	0	382	,	,
Chr05	10650042	10650424	+	Circ-Ga05g139	no	intronic	gene	Ga05g01178	0	383	,	,
Chr05	10722459	10723272	-	Circ-Ga05g140	no	multi-exonic	gene	Ga05g01188	3	266	10722459,10722974,10723175,	10722547,10723052,10723272,
Chr05	10722459	10724229	-	Circ-Ga05g141	no	multi-exonic	gene	Ga05g01188	6	653	10722459,10722974,10723175,10723574,10723810,10724035,	10722547,10723052,10723272,10723678,10723896,10724229,
Chr05	10723574	10723896	-	Circ-Ga05g142	no	multi-exonic	gene	Ga05g01188	2	192	10723574,10723810,	10723678,10723896,
Chr05	10729476	10730094	-	Circ-Ga05g143	no	multi-exonic	gene	Ga05g01188	4	370	10729476,10729691,10729842,10730023,	10729608,10729753,10729943,10730094,
Chr05	10804990	10805619	-	Circ-Ga05g144	no	multi-exonic	gene	Ga05g01200	3	446	10804990,10805307,10805536,	10805217,10805440,10805619,
Chr05	10806580	10807524	-	Circ-Ga05g145	no	multi-exonic	gene	Ga05g01200	4	491	10806580,10806839,10807093,10807421,	10806716,10806922,10807258,10807524,
Chr05	10846940	10847626	-	Circ-Ga05g146	no	multi-exonic	gene	Ga05g01203	2	279	10846940,10847545,	10847136,10847626,
Chr05	10884393	10886533	+	Circ-Ga05g147	no	multi-exonic	gene	Ga05g01207	5	556	10884393,10884676,10885164,10885584,10886384,	10884536,10884733,10885253,10885697,10886533,
Chr05	10966900	10968594	-	Circ-Ga05g148	no	multi-exonic	gene	Ga05g01214	3	612	10966900,10967411,10968455,	10967292,10967489,10968594,
Chr05	10968455	10969931	-	Circ-Ga05g149	no	multi-exonic	gene	Ga05g01214	5	923	10968455,10968778,10969190,10969465,10969803,	10968594,10969087,10969332,10969665,10969931,
Chr05	11023363	11023824	-	Circ-Ga05g150	yes	single-exonic	gene	Ga05g01223	1	462	11023363,	11023824,
Chr05	11064710	11065076	-	Circ-Ga05g151	no	multi-exonic	gene	Ga05g01227	2	272	11064710,11064936,	11064840,11065076,
Chr05	11114631	11117243	-	Circ-Ga05g152	no	multi-exonic	gene	Ga05g01232	9	741	11114631,11114784,11115617,11115765,11115953,11116278,11116520,11117011,11117151,	11114711,11114866,11115677,11115867,11116011,11116363,11116631,11117073,11117243,
Chr05	11222594	11223900	+	Circ-Ga05g153	no	multi-exonic	gene	Ga05g01239	4	507	11222594,11222936,11223478,11223805,	11222767,11223040,11223609,11223900,
Chr05	11315015	11316412	+	Circ-Ga05g154	no	multi-exonic	gene	Ga05g01247	4	501	11315015,11315282,11315460,11316271,	11315101,11315359,11315653,11316412,
Chr05	11347816	11348296	-	Circ-Ga05g155	no	multi-exonic	gene	Ga05g01250	2	219	11347816,11348197,	11347934,11348296,
Chr05	11478462	11479886	+	Circ-Ga05g156	no	multi-exonic	gene	Ga05g01261	5	663	11478462,11479050,11479254,11479577,11479791,	11478608,11479160,11479433,11479705,11479886,
Chr05	11668074	11668249	-	Circ-Ga05g158	yes	intronic	gene	Ga05g01281	0	176	,	,
Chr05	11668250	11668582	-	Circ-Ga05g159	no	single-exonic	gene	Ga05g01281	1	333	11668250,	11668582,
Chr05	11669161	11669508	-	Circ-Ga05g160	no	multi-exonic	gene	Ga05g01281	2	261	11669161,11669405,	11669317,11669508,
Chr05	11728169	11729722	-	Circ-Ga05g161	no	intronic	gene	Ga05g01285	0	1554	,	,
Chr05	11861223	11861575	-	Circ-Ga05g162	no	multi-exonic	gene	Ga05g01311	2	166	11861223,11861469,	11861281,11861575,
Chr05	11861223	11861575	+	Circ-Ga05g163	no	multi-exonic	lncRNA	Lnc-Ga05g0243	2	166	11861223,11861469,	11861281,11861575,
Chr05	11921772	11923246	-	Circ-Ga05g164	no	multi-exonic	gene	Ga05g01316	4	455	11921772,11922677,11922926,11923164,	11921877,11922792,11923075,11923246,
Chr05	11948548	11949750	-	Circ-Ga05g165	no	multi-exonic	gene	Ga05g01318	3	398	11948548,11949376,11949554,	11948654,11949469,11949750,
Chr05	11956572	11956930	-	Circ-Ga05g166	no	intronic	gene	Ga05g01318	0	359	,	,
Chr05	12157455	12157745	+	Circ-Ga05g167	no	intronic	gene	Ga05g01345	0	291	,	,
Chr05	12162016	12162490	+	Circ-Ga05g168	no	multi-exonic	gene	Ga05g01346	3	317	12162016,12162213,12162358,	12162131,12162280,12162490,
Chr05	12181061	12181321	-	Circ-Ga05g169	no	intronic	gene	Ga05g01350	0	261	,	,
Chr05	12245077	12245395	+	Circ-Ga05g170	no	intronic	gene	Ga05g01354	0	319	,	,
Chr05	12298341	12301183	+	Circ-Ga05g171	no	multi-exonic	gene	Ga05g01359	11	1553	12298341,12298525,12298721,12298906,12299168,12299395,12299586,12300066,12300399,12300631,12300858,	12298436,12298638,12298804,12299061,12299242,12299501,12299778,12300251,12300479,12300765,12301183,
Chr05	12300066	12301183	+	Circ-Ga05g172	no	multi-exonic	gene	Ga05g01359	4	728	12300066,12300399,12300631,12300858,	12300251,12300479,12300765,12301183,
Chr05	12300399	12301662	+	Circ-Ga05g173	no	multi-exonic	gene	Ga05g01359	4	648	12300399,12300631,12300858,12301557,	12300479,12300765,12301183,12301662,
Chr05	12377326	12377851	+	Circ-Ga05g174	no	intronic	gene	Ga05g01365	0	526	,	,
Chr05	12555298	12556848	-	Circ-Ga05g175	no	multi-exonic	gene	Ga05g01387	5	654	12555298,12555466,12555680,12556220,12556781,	12555386,12555534,12556038,12556288,12556848,
Chr05	12576634	12577229	-	Circ-Ga05g176	no	multi-exonic	gene	Ga05g01389	3	367	12576634,12576865,12577111,	12576757,12576988,12577229,
Chr05	12605923	12606331	+	Circ-Ga05g177	no	multi-exonic	gene	Ga05g01391	2	324	12605923,12606130,	12606044,12606331,
Chr05	12627115	12627255	+	Circ-Ga05g178	no	intronic	gene	Ga05g01394	0	141	,	,
Chr05	12679619	12680116	+	Circ-Ga05g179	no	multi-exonic	gene	Ga05g01400	3	276	12679619,12679838,12680050,	12679714,12679950,12680116,
Chr05	12682586	12683709	+	Circ-Ga05g180	no	multi-exonic	gene	Ga05g01400	5	621	12682586,12682942,12683212,12683407,12683599,	12682764,12683051,12683321,12683517,12683709,
Chr05	12720233	12722186	+	Circ-Ga05g181	no	multi-exonic	gene	Ga05g01404	4	965	12720233,12720515,12721308,12721487,	12720321,12720595,12721402,12722186,
Chr05	12722187	12722594	+	Circ-Ga05g182	no	intronic	gene	Ga05g01404	0	408	,	,
Chr05	12771564	12772445	-	Circ-Ga05g183	no	multi-exonic	gene	Ga05g01410	6	369	12771564,12771738,12771874,12772056,12772203,12772375,	12771620,12771800,12771921,12772121,12772266,12772445,
Chr05	12892114	12892296	+	Circ-Ga05g184	no	intronic	gene	Ga05g01421	0	183	,	,
Chr05	12894884	12895189	+	Circ-Ga05g185	no	intronic	gene	Ga05g01421	0	306	,	,
Chr05	12894884	12895193	+	Circ-Ga05g186	no	intronic	gene	Ga05g01421	0	310	,	,
Chr05	12981737	12982729	+	Circ-Ga05g187	no	intronic	gene	Ga05g01431	0	993	,	,
Chr05	12982751	12983201	+	Circ-Ga05g188	yes	multi-exonic	gene	Ga05g01431	2	371	12982751,12983036,	12982955,12983201,
Chr05	12986085	12989282	+	Circ-Ga05g189	no	multi-exonic	gene	Ga05g01431	6	994	12986085,12986722,12987036,12987995,12988396,12989192,	12986433,12986843,12987149,12988165,12988542,12989282,
Chr05	13005048	13005472	+	Circ-Ga05g190	no	multi-exonic	gene	Ga05g01435	3	207	13005048,13005273,13005428,	13005141,13005340,13005472,
Chr05	13005048	13005914	+	Circ-Ga05g191	yes	multi-exonic	gene	Ga05g01435	4	441	13005048,13005273,13005428,13005681,	13005141,13005340,13005472,13005914,
Chr05	13038033	13038554	+	Circ-Ga05g192	no	multi-exonic	gene	Ga05g01441	2	391	13038033,13038394,	13038262,13038554,
Chr05	13043723	13044288	-	Circ-Ga05g193	no	intronic	gene	Ga05g01442	0	566	,	,
Chr05	13048324	13048737	-	Circ-Ga05g194	no	multi-exonic	gene	Ga05g01442	3	213	13048324,13048480,13048659,	13048392,13048544,13048737,
Chr05	13058212	13059275	-	Circ-Ga05g195	no	multi-exonic	gene	Ga05g01444	6	437	13058212,13058338,13058608,13058801,13058939,13059173,	13058242,13058413,13058695,13058862,13059015,13059275,
Chr05	13225241	13226076	+	Circ-Ga05g196	no	multi-exonic	gene	Ga05g01465	4	423	13225241,13225390,13225687,13225906,	13225297,13225464,13225806,13226076,
Chr05	13286853	13289367	-	Circ-Ga05g197	no	multi-exonic	gene	Ga05g01473	9	1063	13286853,13287378,13287845,13288111,13288335,13288502,13288912,13289102,13289289,	13287056,13287452,13287999,13288231,13288409,13288639,13289022,13289206,13289367,
Chr05	13346711	13347008	+	Circ-Ga05g198	no	intronic	gene	Ga05g01481	0	298	,	,
Chr05	13356108	13356354	-	Circ-Ga05g199	no	multi-exonic	gene	Ga05g01482	2	170	13356108,13356263,	13356185,13356354,
Chr05	13428889	13430477	+	Circ-Ga05g200	yes	multi-exonic	gene	Ga05g01492	4	294	13428889,13429328,13429576,13430423,	13428951,13429441,13429637,13430477,
Chr05	13534757	13534968	+	Circ-Ga05g201	no	intronic	gene	Ga05g01504	0	212	,	,
Chr05	13542079	13542344	+	Circ-Ga05g202	no	intronic	gene	Ga05g01506	0	266	,	,
Chr05	13636300	13636492	+	Circ-Ga05g203	no	single-exonic	gene	Ga05g01513	1	193	13636300,	13636492,
Chr05	13654665	13654860	-	Circ-Ga05g204	no	intronic	gene	Ga05g01517	0	196	,	,
Chr05	13665999	13667874	-	Circ-Ga05g205	no	multi-exonic	gene	Ga05g01520	3	474	13665999,13666737,13667725,	13666193,13666865,13667874,
Chr05	13678094	13678349	-	Circ-Ga05g206	no	single-exonic	gene	Ga05g01522	1	256	13678094,	13678349,
Chr05	13754590	13757053	+	Circ-Ga05g207	no	multi-exonic	gene	Ga05g01524	8	892	13754590,13755545,13755729,13755868,13756156,13756490,13756674,13756931,	13754702,13755646,13755785,13756023,13756240,13756580,13756838,13757053,
Chr05	13755868	13756838	+	Circ-Ga05g208	no	multi-exonic	gene	Ga05g01524	4	497	13755868,13756156,13756490,13756674,	13756023,13756240,13756580,13756838,
Chr05	13756490	13757053	+	Circ-Ga05g209	no	multi-exonic	gene	Ga05g01524	3	379	13756490,13756674,13756931,	13756580,13756838,13757053,
Chr05	13956184	13956496	+	Circ-Ga05g210	no	multi-exonic	gene	Ga05g01536	2	203	13956184,13956372,	13956261,13956496,
Chr05	14254116	14254372	+	Circ-Ga05g211	no	intronic	gene	Ga05g01564	0	257	,	,
Chr05	14350099	14351375	-	Circ-Ga05g212	no	multi-exonic	gene	Ga05g01569	2	623	14350099,14351211,	14350556,14351375,
Chr05	14371959	14372571	+	Circ-Ga05g213	no	multi-exonic	gene	Ga05g01571	3	410	14371959,14372286,14372499,	14372178,14372402,14372571,
Chr05	14468835	14469561	-	Circ-Ga05g214	no	multi-exonic	gene	Ga05g01587	2	435	14468835,14469323,	14469030,14469561,
Chr05	14540748	14541102	+	Circ-Ga05g215	yes	single-exonic	gene	Ga05g01595	1	355	14540748,	14541102,
Chr05	15356732	15357193	-	Circ-Ga05g216	no	multi-exonic	gene	Ga05g01673	3	244	15356732,15356888,15357128,	15356795,15357001,15357193,
Chr05	15358667	15359035	-	Circ-Ga05g217	no	intronic	gene	Ga05g01673	0	369	,	,
Chr05	15400982	15401334	+	Circ-Ga05g218	no	intronic	gene	Ga05g01675	0	353	,	,
Chr05	15738839	15739350	+	Circ-Ga05g219	no	multi-exonic	gene	Ga05g01702	2	414	15738839,15739130,	15739031,15739350,
Chr05	15921960	15922520	+	Circ-Ga05g220	no	multi-exonic	gene	Ga05g01712	3	261	15921960,15922239,15922458,	15922022,15922373,15922520,
Chr05	16141865	16143161	-	Circ-Ga05g221	no	multi-exonic	gene	Ga05g01739	3	279	16141865,16142809,16143080,	16141942,16142927,16143161,
Chr05	16257411	16258232	-	Circ-Ga05g222	no	multi-exonic	gene	Ga05g01746	2	231	16257411,16258068,	16257476,16258232,
Chr05	16258068	16258477	-	Circ-Ga05g223	no	multi-exonic	gene	Ga05g01746	2	229	16258068,16258414,	16258232,16258477,
Chr05	16449992	16450581	+	Circ-Ga05g224	no	multi-exonic	gene	Ga05g01768	3	345	16449992,16450288,16450497,	16450153,16450385,16450581,
Chr05	16480309	16481369	+	Circ-Ga05g225	no	multi-exonic	gene	Ga05g01773	3	399	16480309,16480980,16481286,	16480408,16481194,16481369,
Chr05	16545754	16546056	-	Circ-Ga05g226	yes	intronic	gene	Ga05g01785	0	303	,	,
Chr05	16545764	16546056	-	Circ-Ga05g227	yes	intronic	gene	Ga05g01785	0	293	,	,
Chr05	16567995	16568243	+	Circ-Ga05g228	no	intronic	gene	Ga05g01787	0	249	,	,
Chr05	16572861	16573725	+	Circ-Ga05g229	no	multi-exonic	gene	Ga05g01788	2	447	16572861,16573550,	16573131,16573725,
Chr05	16573550	16574203	+	Circ-Ga05g230	no	multi-exonic	gene	Ga05g01788	2	284	16573550,16574096,	16573725,16574203,
Chr05	16574651	16574967	+	Circ-Ga05g231	no	multi-exonic	gene	Ga05g01788	2	216	16574651,16574862,	16574760,16574967,
Chr05	16576133	16577534	+	Circ-Ga05g232	no	multi-exonic	gene	Ga05g01788	4	556	16576133,16576664,16577155,16577423,	16576261,16576846,16577286,16577534,
Chr05	16576664	16577534	+	Circ-Ga05g233	yes	multi-exonic	gene	Ga05g01788	3	427	16576664,16577155,16577423,	16576846,16577286,16577534,
Chr05	16577155	16577534	+	Circ-Ga05g234	yes	multi-exonic	gene	Ga05g01788	2	244	16577155,16577423,	16577286,16577534,
Chr05	16577155	16577951	+	Circ-Ga05g235	yes	multi-exonic	gene	Ga05g01788	3	368	16577155,16577423,16577828,	16577286,16577534,16577951,
Chr05	16577535	16577798	+	Circ-Ga05g236	yes	intronic	gene	Ga05g01788	0	264	,	,
Chr05	16609854	16610219	-	Circ-Ga05g237	yes	multi-exonic	gene	Ga05g01795	2	271	16609854,16610076,	16609980,16610219,
Chr05	16821941	16822473	-	Circ-Ga05g238	no	multi-exonic	gene	Ga05g01819	2	261	16821941,16822339,	16822066,16822473,
Chr05	16832687	16832913	-	Circ-Ga05g239	no	single-exonic	gene	Ga05g01821	1	227	16832687,	16832913,
Chr05	16860183	16860741	-	Circ-Ga05g240	no	multi-exonic	gene	Ga05g01824	2	294	16860183,16860590,	16860324,16860741,
Chr05	16860590	16861458	-	Circ-Ga05g241	no	multi-exonic	gene	Ga05g01824	3	597	16860590,16860862,16861268,	16860741,16861115,16861458,
Chr05	16889909	16890185	-	Circ-Ga05g242	no	intronic	gene	Ga05g01828	0	277	,	,
Chr05	16890186	16890630	-	Circ-Ga05g243	no	multi-exonic	gene	Ga05g01828	2	344	16890186,16890412,	16890310,16890630,
Chr05	16912172	16912486	+	Circ-Ga05g244	yes	intronic	gene	Ga05g01832	0	315	,	,
Chr05	16912172	16912487	+	Circ-Ga05g245	yes	intronic	gene	Ga05g01832	0	316	,	,
Chr05	16912514	16913419	-	Circ-Ga05g246	yes	multi-exonic	lncRNA	Lnc-Ga05g0362	5	369	16912514,16912724,16912905,16913225,16913376,	16912594,16912827,16912989,16913279,16913419,
Chr05	16912514	16913419	+	Circ-Ga05g247	no	multi-exonic	gene	Ga05g01832	5	369	16912514,16912724,16912905,16913225,16913376,	16912594,16912827,16912989,16913279,16913419,
Chr05	17093680	17094135	+	Circ-Ga05g248	no	multi-exonic	gene	Ga05g01860	2	279	17093680,17093971,	17093793,17094135,
Chr05	17157039	17157316	-	Circ-Ga05g249	no	single-exonic	gene	Ga05g01872	1	278	17157039,	17157316,
Chr05	17226741	17228014	+	Circ-Ga05g250	no	multi-exonic	gene	Ga05g01882	4	554	17226741,17227299,17227654,17227901,	17226826,17227487,17227818,17228014,
Chr05	17357297	17357977	+	Circ-Ga05g251	no	multi-exonic	gene	Ga05g01894	4	294	17357297,17357468,17357696,17357866,	17357355,17357524,17357761,17357977,
Chr05	17364167	17364701	+	Circ-Ga05g252	no	multi-exonic	gene	Ga05g01895	3	317	17364167,17364370,17364630,	17364283,17364497,17364701,
Chr05	17470594	17470944	-	Circ-Ga05g253	no	multi-exonic	gene	Ga05g01900	2	212	17470594,17470847,	17470707,17470944,
Chr05	17590564	17591038	-	Circ-Ga05g254	no	multi-exonic	gene	Ga05g01910	2	378	17590564,17590895,	17590797,17591038,
Chr05	17667314	17667635	-	Circ-Ga05g255	no	single-exonic	lncRNA	Lnc-Ga05g0378	1	322	17667314,	17667635,
Chr05	17667314	17667635	+	Circ-Ga05g256	yes	single-exonic	gene	Ga05g01915	1	322	17667314,	17667635,
Chr05	17757032	17757712	-	Circ-Ga05g257	no	multi-exonic	gene	Ga05g01928	4	327	17757032,17757270,17757412,17757625,	17757096,17757333,17757521,17757712,
Chr05	17917422	17918743	-	Circ-Ga05g258	no	multi-exonic	gene	Ga05g01937	4	540	17917422,17918093,17918274,17918509,	17917513,17918171,17918407,17918743,
Chr05	17935789	17936224	-	Circ-Ga05g259	no	multi-exonic	gene	Ga05g01939	2	192	17935789,17936131,	17935886,17936224,
Chr05	18078132	18078390	-	Circ-Ga05g260	no	multi-exonic	gene	Ga05g01950	2	181	18078132,18078286,	18078207,18078390,
Chr05	18083015	18083238	-	Circ-Ga05g261	no	intronic	gene	Ga05g01950	0	224	,	,
Chr05	18083857	18084009	-	Circ-Ga05g262	no	intronic	gene	Ga05g01950	0	153	,	,
Chr05	18281982	18282385	+	Circ-Ga05g263	no	multi-exonic	gene	Ga05g01971	2	313	18281982,18282274,	18282182,18282385,
Chr05	18281982	18283049	+	Circ-Ga05g264	no	multi-exonic	gene	Ga05g01971	4	682	18281982,18282274,18282518,18282911,	18282182,18282385,18282747,18283049,
Chr05	18282911	18283583	+	Circ-Ga05g265	yes	multi-exonic	gene	Ga05g01971	2	360	18282911,18283363,	18283049,18283583,
Chr05	18453476	18454283	+	Circ-Ga05g266	no	multi-exonic	gene	Ga05g01992	3	390	18453476,18453890,18454111,	18453557,18454024,18454283,
Chr05	18575208	18575697	+	Circ-Ga05g267	no	multi-exonic	gene	Ga05g02002	2	353	18575208,18575575,	18575437,18575697,
Chr05	18845220	18845861	-	Circ-Ga05g268	yes	multi-exonic	gene	Ga05g02027	2	344	18845220,18845679,	18845380,18845861,
Chr05	19007697	19008032	+	Circ-Ga05g269	no	intronic	gene	Ga05g02048	0	336	,	,
Chr05	19079022	19079269	-	Circ-Ga05g270	no	intronic	gene	Ga05g02056	0	248	,	,
Chr05	19096436	19096761	+	Circ-Ga05g271	no	multi-exonic	gene	Ga05g02059	2	240	19096436,19096624,	19096537,19096761,
Chr05	19098311	19098984	+	Circ-Ga05g272	no	multi-exonic	gene	Ga05g02059	3	333	19098311,19098567,19098903,	19098481,19098646,19098984,
Chr05	19099384	19100408	+	Circ-Ga05g273	no	multi-exonic	gene	Ga05g02059	5	432	19099384,19099575,19099817,19100173,19100319,	19099481,19099683,19099885,19100238,19100408,
Chr05	19427556	19427798	-	Circ-Ga05g275	no	intronic	gene	Ga05g02073	0	243	,	,
Chr05	19795072	19795504	+	Circ-Ga05g276	no	multi-exonic	gene	Ga05g02098	2	345	19795072,19795337,	19795248,19795504,
Chr05	19807925	19808414	+	Circ-Ga05g277	no	multi-exonic	gene	Ga05g02101	3	175	19807925,19808197,19808379,	19807982,19808277,19808414,
Chr05	19836820	19837012	+	Circ-Ga05g278	no	intronic	gene	Ga05g02105	0	193	,	,
Chr05	19837318	19838703	+	Circ-Ga05g279	yes	multi-exonic	gene	Ga05g02105	3	246	19837318,19838119,19838575,	19837390,19838162,19838703,
Chr05	20072920	20073329	+	Circ-Ga05g280	no	multi-exonic	gene	Ga05g02125	2	201	20072920,20073248,	20073038,20073329,
Chr05	20194100	20194459	+	Circ-Ga05g281	no	intronic	gene	Ga05g02138	0	360	,	,
Chr05	20197524	20197846	+	Circ-Ga05g282	no	multi-exonic	gene	Ga05g02138	2	231	20197524,20197730,	20197637,20197846,
Chr05	20198767	20199055	+	Circ-Ga05g283	no	multi-exonic	gene	Ga05g02138	2	197	20198767,20198957,	20198864,20199055,
Chr05	20200386	20200699	+	Circ-Ga05g284	no	single-exonic	gene	Ga05g02138	1	314	20200386,	20200699,
Chr05	20200700	20201024	+	Circ-Ga05g285	no	intronic	gene	Ga05g02138	0	325	,	,
Chr05	20265025	20266202	+	Circ-Ga05g286	no	multi-exonic	gene	Ga05g02146	4	230	20265025,20265311,20266014,20266161,	20265091,20265370,20266074,20266202,
Chr05	20431554	20432048	+	Circ-Ga05g287	no	multi-exonic	gene	Ga05g02155	1	495	20431554,	20432048,
Chr05	20678631	20679144	-	Circ-Ga05g288	no	multi-exonic	gene	Ga05g02181	2	388	20678631,20678976,	20678849,20679144,
Chr05	20772200	20772802	-	Circ-Ga05g289	yes	multi-exonic	gene	Ga05g02189	3	196	20772200,20772354,20772742,	20772274,20772413,20772802,
Chr05	20807522	20807772	+	Circ-Ga05g290	no	intronic	gene	Ga05g02194	0	251	,	,
Chr05	20831145	20832127	-	Circ-Ga05g291	no	multi-exonic	gene	Ga05g02197	3	455	20831145,20831655,20831975,	20831341,20831759,20832127,
Chr05	20836482	20837461	-	Circ-Ga05g292	no	multi-exonic	gene	Ga05g02197	4	262	20836482,20836662,20837008,20837387,	20836562,20836721,20837053,20837461,
Chr05	20906998	20907298	+	Circ-Ga05g293	no	intronic	gene	Ga05g02205	0	301	,	,
Chr05	20907948	20908228	+	Circ-Ga05g294	yes	intronic	gene	Ga05g02205	0	281	,	,
Chr05	20953789	20954693	+	Circ-Ga05g295	no	multi-exonic	gene	Ga05g02213	3	342	20953789,20954173,20954611,	20953960,20954259,20954693,
Chr05	20954173	20955127	+	Circ-Ga05g296	no	multi-exonic	gene	Ga05g02213	4	397	20954173,20954611,20954798,20955017,	20954259,20954693,20954913,20955127,
Chr05	21108835	21109868	-	Circ-Ga05g297	no	multi-exonic	gene	Ga05g02228	4	511	21108835,21109111,21109512,21109748,	21109011,21109230,21109604,21109868,
Chr05	21680683	21681036	+	Circ-Ga05g298	no	multi-exonic	gene	Ga05g02271	3	187	21680683,21680862,21680986,	21680782,21680897,21681036,
Chr05	21683360	21683833	-	Circ-Ga05g299	no	intronic	gene	Ga05g02272	0	474	,	,
Chr05	21737679	21737941	-	Circ-Ga05g300	no	single-exonic	gene	Ga05g02276	1	263	21737679,	21737941,
Chr05	21756837	21757628	+	Circ-Ga05g301	yes	multi-exonic	gene	Ga05g02277	4	477	21756837,21757076,21757321,21757551,	21756988,21757172,21757470,21757628,
Chr05	21772065	21772374	-	Circ-Ga05g302	no	multi-exonic	gene	Ga05g02279	2	231	21772065,21772258,	21772178,21772374,
Chr05	21785633	21786622	-	Circ-Ga05g303	no	multi-exonic	gene	Ga05g02281	4	499	21785633,21785977,21786249,21786514,	21785833,21786108,21786305,21786622,
Chr05	21847604	21848410	+	Circ-Ga05g304	no	multi-exonic	gene	Ga05g02287	3	336	21847604,21848102,21848306,	21847730,21848205,21848410,
Chr05	21949393	21949794	-	Circ-Ga05g305	no	intronic	gene	Ga05g02293	0	402	,	,
Chr05	21994460	21995388	+	Circ-Ga05g306	no	multi-exonic	gene	Ga05g02298	3	321	21994460,21995044,21995281,	21994537,21995178,21995388,
Chr05	21996405	21997305	+	Circ-Ga05g307	no	multi-exonic	gene	Ga05g02298	3	340	21996405,21996604,21997200,	21996520,21996721,21997305,
Chr05	22002411	22002854	+	Circ-Ga05g308	no	intronic	gene	Ga05g02298	0	444	,	,
Chr05	22233588	22234314	-	Circ-Ga05g309	no	multi-exonic	gene	Ga05g02319	4	346	22233588,22233733,22233906,22234235,	22233649,22233831,22234010,22234314,
Chr05	22234235	22237099	-	Circ-Ga05g310	yes	multi-exonic	gene	Ga05g02319	6	459	22234235,22234531,22234723,22235308,22236398,22236999,	22234314,22234603,22234812,22235370,22236449,22237099,
Chr05	22270813	22271464	-	Circ-Ga05g311	no	multi-exonic	gene	Ga05g02323	3	438	22270813,22270980,22271192,	22270894,22271062,22271464,
Chr05	22524696	22525959	+	Circ-Ga05g312	no	multi-exonic	lncRNA	Lnc-Ga05g0468	2	432	22524696,22525683,	22524850,22525959,
Chr05	22575094	22575312	-	Circ-Ga05g313	yes	single-exonic	gene	Ga05g02343	1	219	22575094,	22575312,
Chr05	23136099	23136528	+	Circ-Ga05g314	yes	multi-exonic	gene	Ga05g02369	2	293	23136099,23136396,	23136258,23136528,
Chr05	23633572	23633897	+	Circ-Ga05g315	no	intronic	gene	Ga05g02400	0	326	,	,
Chr05	23961700	23961949	-	Circ-Ga05g316	no	single-exonic	gene	Ga05g02430	1	250	23961700,	23961949,
Chr05	24050659	24051695	+	Circ-Ga05g317	no	multi-exonic	gene	Ga05g02437	5	409	24050659,24051012,24051314,24051453,24051626,	24050770,24051085,24051382,24051536,24051695,
Chr05	24051314	24052549	+	Circ-Ga05g318	no	multi-exonic	gene	Ga05g02437	5	401	24051314,24051453,24051626,24051940,24052428,	24051382,24051536,24051695,24051995,24052549,
Chr05	24052428	24053641	+	Circ-Ga05g319	no	multi-exonic	gene	Ga05g02437	4	354	24052428,24053228,24053394,24053564,	24052549,24053299,24053475,24053641,
Chr05	24053228	24053641	+	Circ-Ga05g320	yes	multi-exonic	gene	Ga05g02437	3	232	24053228,24053394,24053564,	24053299,24053475,24053641,
Chr05	24103067	24104328	+	Circ-Ga05g321	no	multi-exonic	gene	Ga05g02439	4	345	24103067,24103292,24104030,24104260,	24103138,24103375,24104149,24104328,
Chr05	24134709	24136002	-	Circ-Ga05g322	yes	multi-exonic	gene	Ga05g02442	2	433	24134709,24135794,	24134932,24136002,
Chr05	24249259	24249713	-	Circ-Ga05g323	no	single-exonic	gene	Ga05g02450	1	455	24249259,	24249713,
Chr05	24417166	24420300	+	Circ-Ga05g324	yes	multi-exonic	gene	Ga05g02459	4	420	24417166,24417430,24418306,24420223,	24417297,24417546,24418398,24420300,
Chr05	24837583	24837934	-	Circ-Ga05g325	no	multi-exonic	gene	Ga05g02486	2	278	24837583,24837849,	24837774,24837934,
Chr05	24940013	24940257	+	Circ-Ga05g326	no	intronic	gene	Ga05g02489	0	245	,	,
Chr05	25022604	25022947	-	Circ-Ga05g327	no	intronic	gene	Ga05g02496	0	344	,	,
Chr05	25285103	25285724	+	Circ-Ga05g328	no	multi-exonic	gene	Ga05g02508	3	293	25285103,25285416,25285667,	25285273,25285479,25285724,
Chr05	25285103	25288407	+	Circ-Ga05g329	no	multi-exonic	gene	Ga05g02508	9	980	25285103,25285416,25285667,25285828,25286449,25287125,25287677,25287990,25288258,	25285273,25285479,25285724,25286005,25286579,25287227,25287753,25288037,25288407,
Chr05	25599620	25599898	+	Circ-Ga05g330	no	single-exonic	gene	Ga05g02521	1	279	25599620,	25599898,
Chr05	26113381	26113664	-	Circ-Ga05g331	no	intronic	gene	Ga05g02546	0	284	,	,
Chr05	26113382	26113664	-	Circ-Ga05g332	yes	intronic	gene	Ga05g02546	0	283	,	,
Chr05	26113384	26113664	-	Circ-Ga05g333	yes	intronic	gene	Ga05g02546	0	281	,	,
Chr05	26113385	26113664	-	Circ-Ga05g334	yes	intronic	gene	Ga05g02546	0	280	,	,
Chr05	26113388	26113664	-	Circ-Ga05g335	no	intronic	gene	Ga05g02546	0	277	,	,
Chr05	26113389	26113664	-	Circ-Ga05g336	yes	intronic	gene	Ga05g02546	0	276	,	,
Chr05	26113392	26113664	-	Circ-Ga05g337	yes	intronic	gene	Ga05g02546	0	273	,	,
Chr05	26113400	26113664	-	Circ-Ga05g338	yes	intronic	gene	Ga05g02546	0	265	,	,
Chr05	26113403	26113664	-	Circ-Ga05g339	no	intronic	gene	Ga05g02546	0	262	,	,
Chr05	26113411	26113664	-	Circ-Ga05g340	no	intronic	gene	Ga05g02546	0	254	,	,
Chr05	26113413	26113664	-	Circ-Ga05g341	no	intronic	gene	Ga05g02546	0	252	,	,
Chr05	26113414	26113664	-	Circ-Ga05g342	yes	intronic	gene	Ga05g02546	0	251	,	,
Chr05	26113416	26113664	-	Circ-Ga05g343	yes	intronic	gene	Ga05g02546	0	249	,	,
Chr05	26113419	26113664	-	Circ-Ga05g344	no	intronic	gene	Ga05g02546	0	246	,	,
Chr05	26113423	26113664	-	Circ-Ga05g345	yes	intronic	gene	Ga05g02546	0	242	,	,
Chr05	26113449	26113664	-	Circ-Ga05g346	no	intronic	gene	Ga05g02546	0	216	,	,
Chr05	26113453	26113664	-	Circ-Ga05g347	yes	intronic	gene	Ga05g02546	0	212	,	,
Chr05	26117114	26118237	-	Circ-Ga05g348	yes	multi-exonic	gene	Ga05g02546	2	392	26117114,26117997,	26117264,26118237,
Chr05	26117114	26121442	-	Circ-Ga05g349	no	multi-exonic	gene	Ga05g02546	4	726	26117114,26117997,26119375,26121165,	26117264,26118237,26119430,26121442,
Chr05	26117997	26119430	-	Circ-Ga05g350	no	multi-exonic	gene	Ga05g02546	2	297	26117997,26119375,	26118237,26119430,
Chr05	26119375	26122155	-	Circ-Ga05g351	yes	multi-exonic	gene	Ga05g02546	5	604	26119375,26121165,26121630,26121878,26122084,	26119430,26121442,26121772,26121932,26122155,
Chr05	26161082	26161399	+	Circ-Ga05g352	yes	intronic	gene	Ga05g02550	0	318	,	,
Chr05	26208944	26209261	+	Circ-Ga05g353	yes	intronic	gene	Ga05g02558	0	318	,	,
Chr05	26208944	26209262	+	Circ-Ga05g354	no	intronic	gene	Ga05g02558	0	319	,	,
Chr05	26217472	26217704	+	Circ-Ga05g355	yes	single-exonic	gene	Ga05g02560	1	233	26217472,	26217704,
Chr05	26390097	26390343	-	Circ-Ga05g356	no	intronic	gene	Ga05g02569	0	247	,	,
Chr05	26501325	26501616	-	Circ-Ga05g357	no	intronic	gene	Ga05g02574	0	292	,	,
Chr05	26557422	26557881	+	Circ-Ga05g358	no	multi-exonic	gene	Ga05g02577	3	257	26557422,26557620,26557761,	26557506,26557670,26557881,
Chr05	26727801	26730013	+	Circ-Ga05g359	no	multi-exonic	gene	Ga05g02593	6	597	26727801,26728068,26729073,26729294,26729686,26729869,	26727910,26728195,26729139,26729377,26729748,26730013,
Chr05	26728068	26729377	+	Circ-Ga05g360	no	multi-exonic	gene	Ga05g02593	3	279	26728068,26729073,26729294,	26728195,26729139,26729377,
Chr05	26805037	26805370	-	Circ-Ga05g361	no	intronic	gene	Ga05g02602	0	334	,	,
Chr05	26806313	26807779	-	Circ-Ga05g362	no	multi-exonic	gene	Ga05g02602	3	292	26806313,26807286,26807617,	26806372,26807354,26807779,
Chr05	26825824	26827789	+	Circ-Ga05g363	no	multi-exonic	gene	Ga05g02603	5	542	26825824,26826756,26827121,26827382,26827715,	26825924,26826806,26827300,26827516,26827789,
Chr05	26827121	26827789	+	Circ-Ga05g364	no	multi-exonic	gene	Ga05g02603	3	390	26827121,26827382,26827715,	26827300,26827516,26827789,
Chr05	26959320	26959665	-	Circ-Ga05g365	yes	multi-exonic	gene	Ga05g02615	2	241	26959320,26959542,	26959436,26959665,
Chr05	27280468	27280740	-	Circ-Ga05g366	no	intronic	gene	Ga05g02637	0	273	,	,
Chr05	27349788	27350544	-	Circ-Ga05g367	yes	multi-exonic	gene	Ga05g02642	3	396	27349788,27350090,27350394,	27349961,27350160,27350544,
Chr05	27421277	27421610	-	Circ-Ga05g368	no	multi-exonic	gene	Ga05g02649	2	234	27421277,27421460,	27421359,27421610,
Chr05	27455139	27455460	+	Circ-Ga05g369	no	single-exonic	gene	Ga05g02650	1	322	27455139,	27455460,
Chr05	27566824	27567425	-	Circ-Ga05g370	yes	multi-exonic	gene	Ga05g02657	4	322	27566824,27567008,27567142,27567297,	27566898,27567048,27567218,27567425,
Chr05	27788663	27789443	-	Circ-Ga05g372	no	multi-exonic	gene	Ga05g02670	2	296	27788663,27789369,	27788883,27789443,
Chr05	27819517	27819909	+	Circ-Ga05g373	no	multi-exonic	gene	Ga05g02671	2	299	27819517,27819748,	27819653,27819909,
Chr05	28047586	28047690	-	Circ-Ga05g374	no	intronic	gene	Ga05g02689	0	105	,	,
Chr05	28052136	28053186	-	Circ-Ga05g375	no	multi-exonic	gene	Ga05g02690	3	340	28052136,28052641,28053122,	28052276,28052774,28053186,
Chr05	28166520	28166855	+	Circ-Ga05g376	no	multi-exonic	gene	Ga05g02697	2	251	28166520,28166776,	28166690,28166855,
Chr05	29014628	29015263	+	Circ-Ga05g378	no	multi-exonic	gene	Ga05g02744	2	550	29014628,29014968,	29014881,29015263,
Chr05	29105169	29105573	+	Circ-Ga05g379	no	intronic	gene	Ga05g02751	0	405	,	,
Chr05	29105930	29106248	+	Circ-Ga05g380	no	intronic	gene	Ga05g02751	0	319	,	,
Chr05	29587975	29588411	+	Circ-Ga05g381	no	multi-exonic	gene	Ga05g02779	2	296	29587975,29588279,	29588137,29588411,
Chr05	29781266	29782145	-	Circ-Ga05g382	no	multi-exonic	gene	Ga05g02789	2	582	29781266,29781697,	29781398,29782145,
Chr05	29891496	29892153	-	Circ-Ga05g383	no	multi-exonic	gene	Ga05g02794	3	376	29891496,29891819,29892016,	29891613,29891938,29892153,
Chr05	29892699	29893383	-	Circ-Ga05g384	no	multi-exonic	gene	Ga05g02794	3	508	29892699,29892967,29893353,	29892887,29893254,29893383,
Chr05	30212277	30212617	+	Circ-Ga05g385	no	multi-exonic	gene	Ga05g02813	2	206	30212277,30212507,	30212371,30212617,
Chr05	30226692	30227394	+	Circ-Ga05g386	no	intronic	gene	Ga05g02815	0	703	,	,
Chr05	30930997	30931157	-	Circ-Ga05g387	no	single-exonic	gene	Ga05g02840	1	161	30930997,	30931157,
Chr05	30932677	30935310	-	Circ-Ga05g388	no	multi-exonic	gene	Ga05g02840	3	411	30932677,30934827,30935102,	30932769,30934935,30935310,
Chr05	31177098	31177656	-	Circ-Ga05g389	no	single-exonic	gene	Ga05g02848	1	559	31177098,	31177656,
Chr05	31263076	31263480	-	Circ-Ga05g390	no	multi-exonic	gene	Ga05g02853	2	270	31263076,31263408,	31263272,31263480,
Chr05	31449273	31451620	-	Circ-Ga05g391	no	multi-exonic	gene	Ga05g02864	4	473	31449273,31449498,31449894,31451492,	31449391,31449659,31449956,31451620,
Chr05	31449894	31454081	-	Circ-Ga05g392	no	multi-exonic	gene	Ga05g02864	5	480	31449894,31451492,31452964,31453578,31453995,	31449956,31451620,31453077,31453664,31454081,
Chr05	31449894	31454740	-	Circ-Ga05g393	no	multi-exonic	gene	Ga05g02864	6	542	31449894,31451492,31452964,31453578,31453995,31454679,	31449956,31451620,31453077,31453664,31454081,31454740,
Chr05	31452964	31455579	-	Circ-Ga05g394	yes	multi-exonic	gene	Ga05g02864	5	477	31452964,31453578,31453995,31454679,31455453,	31453077,31453664,31454081,31454740,31455579,
Chr05	31457074	31458082	-	Circ-Ga05g395	no	multi-exonic	gene	Ga05g02864	2	294	31457074,31457972,	31457256,31458082,
Chr05	31621879	31623480	-	Circ-Ga05g396	no	multi-exonic	gene	Ga05g02874	5	535	31621879,31622046,31622533,31623059,31623398,	31621968,31622118,31622673,31623206,31623480,
Chr05	31726980	31727852	-	Circ-Ga05g397	no	multi-exonic	gene	Ga05g02877	4	301	31726980,31727141,31727596,31727784,	31727034,31727209,31727703,31727852,
Chr05	31728110	31728659	-	Circ-Ga05g398	yes	multi-exonic	gene	Ga05g02877	2	208	31728110,31728605,	31728262,31728659,
Chr05	31887147	31888209	-	Circ-Ga05g399	no	multi-exonic	gene	Ga05g02884	4	486	31887147,31887461,31887908,31888127,	31887254,31887634,31888028,31888209,
Chr05	31887461	31888209	-	Circ-Ga05g400	no	multi-exonic	gene	Ga05g02884	3	378	31887461,31887908,31888127,	31887634,31888028,31888209,
Chr05	32393016	32393950	-	Circ-Ga05g401	no	multi-exonic	gene	Ga05g02908	2	227	32393016,32393835,	32393126,32393950,
Chr05	32401194	32401484	-	Circ-Ga05g402	no	intronic	gene	Ga05g02910	0	291	,	,
Chr05	32401199	32401484	-	Circ-Ga05g403	yes	intronic	gene	Ga05g02910	0	286	,	,
Chr05	32733493	32733995	-	Circ-Ga05g404	no	multi-exonic	gene	Ga05g02926	3	155	32733493,32733627,32733922,	32733526,32733673,32733995,
Chr05	32747476	32748031	-	Circ-Ga05g405	no	multi-exonic	gene	Ga05g02927	3	337	32747476,32747679,32747924,	32747601,32747781,32748031,
Chr05	33464034	33464779	-	Circ-Ga05g406	no	multi-exonic	gene	Ga05g02956	3	374	33464034,33464410,33464635,	33464149,33464522,33464779,
Chr05	33478183	33478521	+	Circ-Ga05g407	no	intronic	gene	Ga05g02957	0	339	,	,
Chr05	35461540	35462014	+	Circ-Ga05g408	yes	multi-exonic	gene	Ga05g03005	3	238	35461540,35461727,35461937,	35461622,35461803,35462014,
Chr05	35465768	35468986	+	Circ-Ga05g409	no	multi-exonic	gene	Ga05g03005	4	734	35465768,35466621,35468367,35468548,	35465836,35466761,35468451,35468986,
Chr05	35476021	35476814	+	Circ-Ga05g410	no	multi-exonic	gene	Ga05g03006	3	548	35476021,35476411,35476711,	35476322,35476552,35476814,
Chr05	35478533	35478972	+	Circ-Ga05g411	yes	multi-exonic	gene	Ga05g03006	3	255	35478533,35478687,35478888,	35478601,35478787,35478972,
Chr05	35478687	35480040	+	Circ-Ga05g412	no	multi-exonic	gene	Ga05g03006	4	354	35478687,35478888,35479481,35479972,	35478787,35478972,35479579,35480040,
Chr05	35558996	35559571	+	Circ-Ga05g413	no	intronic	gene	Ga05g03008	0	576	,	,
Chr05	35560494	35560922	+	Circ-Ga05g414	yes	intronic	gene	Ga05g03008	0	429	,	,
Chr05	36045738	36046658	-	Circ-Ga05g415	no	multi-exonic	gene	Ga05g03030	3	287	36045738,36046308,36046618,	36045817,36046473,36046658,
Chr05	36416706	36417796	-	Circ-Ga05g416	no	multi-exonic	gene	Ga05g03034	4	456	36416706,36417342,36417517,36417695,	36416871,36417420,36417625,36417796,
Chr05	37100959	37101754	-	Circ-Ga05g417	no	multi-exonic	gene	Ga05g03053	3	228	37100959,37101500,37101658,	37101003,37101585,37101754,
Chr05	37101658	37102029	-	Circ-Ga05g418	no	multi-exonic	gene	Ga05g03053	2	154	37101658,37101973,	37101754,37102029,
Chr05	37766569	37766998	-	Circ-Ga05g419	no	multi-exonic	gene	Ga05g03072	2	126	37766569,37766957,	37766652,37766998,
Chr05	38063763	38065061	-	Circ-Ga05g420	no	multi-exonic	gene	Ga05g03079	3	537	38063763,38064240,38064881,	38063898,38064459,38065061,
Chr05	38067493	38069205	-	Circ-Ga05g421	no	multi-exonic	gene	Ga05g03079	3	600	38067493,38068848,38069135,	38067815,38069053,38069205,
Chr05	38229570	38229812	-	Circ-Ga05g422	no	intronic	gene	Ga05g03086	0	243	,	,
Chr05	39147828	39148230	+	Circ-Ga05g423	no	multi-exonic	gene	Ga05g03110	2	240	39147828,39148055,	39147891,39148230,
Chr05	39347516	39348650	-	Circ-Ga05g424	no	multi-exonic	gene	Ga05g03119	4	390	39347516,39347892,39348367,39348567,	39347647,39347972,39348459,39348650,
Chr05	39347892	39348650	-	Circ-Ga05g425	no	multi-exonic	gene	Ga05g03119	3	258	39347892,39348367,39348567,	39347972,39348459,39348650,
Chr05	39464040	39464661	-	Circ-Ga05g426	yes	multi-exonic	gene	Ga05g03125	3	315	39464040,39464335,39464597,	39464222,39464401,39464661,
Chr05	39692209	39692398	+	Circ-Ga05g427	yes	single-exonic	gene	Ga05g03136	1	190	39692209,	39692398,
Chr05	39695647	39696615	-	Circ-Ga05g428	no	multi-exonic	gene	Ga05g03137	3	308	39695647,39696340,39696535,	39695771,39696441,39696615,
Chr05	40741235	40742314	+	Circ-Ga05g429	yes	multi-exonic	gene	Ga05g03165	4	414	40741235,40741925,40742069,40742240,	40741428,40741987,40742150,40742314,
Chr05	40741925	40742314	+	Circ-Ga05g430	yes	multi-exonic	gene	Ga05g03165	3	220	40741925,40742069,40742240,	40741987,40742150,40742314,
Chr05	41350213	41350554	+	Circ-Ga05g431	no	multi-exonic	gene	Ga05g03173	2	225	41350213,41350434,	41350316,41350554,
Chr05	43206054	43206478	+	Circ-Ga05g432	no	multi-exonic	gene	Ga05g03188	2	320	43206054,43206384,	43206278,43206478,
Chr05	43206054	43206914	+	Circ-Ga05g433	no	multi-exonic	gene	Ga05g03188	4	507	43206054,43206384,43206563,43206834,	43206278,43206478,43206668,43206914,
Chr05	43206725	43207310	+	Circ-Ga05g434	no	multi-exonic	gene	Ga05g03188	2	296	43206725,43207205,	43206914,43207310,
Chr05	44517802	44518636	-	Circ-Ga05g435	no	multi-exonic	gene	Ga05g03208	3	407	44517802,44518182,44518526,	44518010,44518268,44518636,
Chr05	45319660	45319884	-	Circ-Ga05g436	no	intronic	gene	Ga05g03228	0	225	,	,
Chr05	45320795	45321481	-	Circ-Ga05g437	no	multi-exonic	gene	Ga05g03228	2	361	45320795,45321230,	45320903,45321481,
Chr05	45327234	45327510	-	Circ-Ga05g438	no	multi-exonic	gene	Ga05g03229	2	187	45327234,45327421,	45327330,45327510,
Chr05	46448992	46449604	+	Circ-Ga05g439	no	multi-exonic	gene	Ga05g03244	3	359	46448992,46449228,46449512,	46449096,46449388,46449604,
Chr05	48434531	48434873	-	Circ-Ga05g440	no	intronic	gene	Ga05g03259	0	343	,	,
Chr05	48435464	48435890	-	Circ-Ga05g441	no	multi-exonic	gene	Ga05g03259	2	295	48435464,48435753,	48435620,48435890,
Chr05	48655974	48656189	-	Circ-Ga05g442	no	single-exonic	gene	Ga05g03261	1	216	48655974,	48656189,
Chr05	48835358	48835740	+	Circ-Ga05g443	no	multi-exonic	gene	Ga05g03264	2	292	48835358,48835582,	48835490,48835740,
Chr05	49405935	49406113	+	Circ-Ga05g444	no	single-exonic	gene	Ga05g03268	1	179	49405935,	49406113,
Chr05	49405935	49406820	-	Circ-Ga05g445	no	multi-exonic	lncRNA	Lnc-Ga05g0709	3	557	49405935,49406345,49406721,	49406113,49406622,49406820,
Chr05	49419031	49419614	-	Circ-Ga05g446	yes	multi-exonic	gene	Ga05g03270	3	369	49419031,49419289,49419450,	49419152,49419370,49419614,
Chr05	49813901	49814351	+	Circ-Ga05g447	no	multi-exonic	gene	Ga05g03272	2	312	49813901,49814299,	49814159,49814351,
Chr05	52487419	52488086	-	Circ-Ga05g448	yes	multi-exonic	gene	Ga05g03304	2	325	52487419,52487819,	52487475,52488086,
Chr05	52488894	52489316	-	Circ-Ga05g449	no	intronic	gene	Ga05g03304	0	423	,	,
Chr05	53048743	53049365	-	Circ-Ga05g450	no	intronic	gene	Ga05g03306	0	623	,	,
Chr05	53049953	53050376	-	Circ-Ga05g451	yes	multi-exonic	gene	Ga05g03306	2	295	53049953,53050239,	53050109,53050376,
Chr05	53053916	53054419	-	Circ-Ga05g452	no	multi-exonic	gene	Ga05g03307	2	423	53053916,53054367,	53054285,53054419,
Chr05	53054367	53055224	-	Circ-Ga05g453	no	multi-exonic	gene	Ga05g03307	2	314	53054367,53054964,	53054419,53055224,
Chr05	53366413	53367125	-	Circ-Ga05g454	no	intronic	gene	Ga05g03310	0	713	,	,
Chr05	55549109	55550483	-	Circ-Ga05g455	no	multi-exonic	gene	Ga05g03323	7	717	55549109,55549346,55549529,55549727,55549901,55550191,55550351,	55549246,55549443,55549588,55549798,55550044,55550262,55550483,
Chr05	56127740	56129798	-	Circ-Ga05g456	no	multi-exonic	gene	Ga05g03324	4	296	56127740,56127887,56128261,56129709,	56127787,56127978,56128326,56129798,
Chr05	56129709	56130690	-	Circ-Ga05g457	no	multi-exonic	gene	Ga05g03324	2	321	56129709,56130460,	56129798,56130690,
Chr05	58593042	58593857	-	Circ-Ga05g458	yes	multi-exonic	gene	Ga05g03338	5	416	58593042,58593222,58593429,58593637,58593823,	58593135,58593331,58593516,58593725,58593857,
Chr05	58593429	58593857	-	Circ-Ga05g459	no	multi-exonic	gene	Ga05g03338	3	212	58593429,58593637,58593823,	58593516,58593725,58593857,
Chr05	58660733	58661679	-	Circ-Ga05g460	no	multi-exonic	gene	Ga05g03339	3	390	58660733,58661004,58661570,	58660921,58661094,58661679,
Chr05	65456564	65459286	+	Circ-Ga05g461	no	multi-exonic	gene	Ga05g03352	3	358	65456564,65457648,65459170,	65456652,65457799,65459286,
Chr05	67112628	67112766	+	Circ-Ga05g462	no	single-exonic	gene	Ga05g03365	1	139	67112628,	67112766,
Chr05	67126119	67126708	+	Circ-Ga05g463	no	multi-exonic	gene	Ga05g03367	3	382	67126119,67126347,67126562,	67126236,67126463,67126708,
Chr05	67129846	67130261	+	Circ-Ga05g464	yes	multi-exonic	gene	Ga05g03367	2	191	67129846,67130169,	67129943,67130261,
Chr05	67772982	67773748	+	Circ-Ga05g465	no	multi-exonic	gene	Ga05g03383	2	250	67772982,67773657,	67773139,67773748,
Chr05	69398450	69398679	-	Circ-Ga05g466	no	intronic	gene	Ga05g03394	0	230	,	,
Chr05	69870015	69870463	-	Circ-Ga05g467	yes	multi-exonic	gene	Ga05g03396	3	277	69870015,69870181,69870364,	69870095,69870276,69870463,
Chr05	70101132	70101341	+	Circ-Ga05g468	no	single-exonic	gene	Ga05g03400	1	210	70101132,	70101341,
Chr05	70167962	70168207	-	Circ-Ga05g469	no	intronic	gene	Ga05g03401	0	246	,	,
Chr05	70495368	70496026	+	Circ-Ga05g470	yes	multi-exonic	gene	Ga05g03408	3	423	70495368,70495523,70495772,	70495420,70495637,70496026,
Chr05	72123942	72125463	-	Circ-Ga05g471	no	multi-exonic	gene	Ga05g03422	4	359	72123942,72124104,72124297,72125326,	72124003,72124187,72124371,72125463,
Chr05	76048145	76048710	-	Circ-Ga05g474	no	multi-exonic	gene	Ga05g03450	3	297	76048145,76048438,76048611,	76048245,76048533,76048710,
Chr05	79136782	79137656	-	Circ-Ga05g475	no	multi-exonic	gene	Ga05g03464	3	431	79136782,79137011,79137477,	79136933,79137109,79137656,
Chr05	79211204	79211619	-	Circ-Ga05g476	no	multi-exonic	gene	Ga05g03465	2	293	79211204,79211502,	79211378,79211619,
Chr05	79437630	79439585	+	Circ-Ga05g477	yes	multi-exonic	gene	Ga05g03466	4	400	79437630,79438736,79439366,79439505,	79437735,79438894,79439419,79439585,
Chr05	79438736	79439585	+	Circ-Ga05g478	no	multi-exonic	gene	Ga05g03466	3	294	79438736,79439366,79439505,	79438894,79439419,79439585,
Chr05	80668661	80669636	+	Circ-Ga05g479	no	multi-exonic	gene	Ga05g03472	3	400	80668661,80669275,80669572,	80668892,80669377,80669636,
Chr05	80670309	80670622	+	Circ-Ga05g480	yes	multi-exonic	gene	Ga05g03472	2	222	80670309,80670518,	80670425,80670622,
Chr05	80671324	80672434	+	Circ-Ga05g481	yes	multi-exonic	gene	Ga05g03472	2	264	80671324,80672325,	80671477,80672434,
Chr05	83531562	83531832	+	Circ-Ga05g482	no	intronic	gene	Ga05g03513	0	271	,	,
Chr05	84124989	84125526	-	Circ-Ga05g483	yes	multi-exonic	gene	Ga05g03530	2	437	84124989,84125321,	84125219,84125526,
Chr05	84133322	84133872	-	Circ-Ga05g484	no	multi-exonic	gene	Ga05g03530	2	454	84133322,84133558,	84133460,84133872,
Chr05	85816007	85816342	-	Circ-Ga05g485	no	intronic	gene	Ga05g03555	0	336	,	,
Chr05	86016863	86017118	-	Circ-Ga05g486	no	intronic	gene	Ga05g03563	0	256	,	,
Chr05	88053736	88054027	-	Circ-Ga05g487	no	intronic	gene	Ga05g03617	0	292	,	,
Chr05	88053741	88054027	-	Circ-Ga05g488	yes	intronic	gene	Ga05g03617	0	287	,	,
Chr05	88149094	88149324	-	Circ-Ga05g489	no	intronic	gene	Ga05g03622	0	231	,	,
Chr05	88155387	88156275	-	Circ-Ga05g490	no	multi-exonic	gene	Ga05g03623	3	514	88155387,88155744,88156077,	88155475,88155969,88156275,
Chr05	88992669	88993205	-	Circ-Ga05g491	no	multi-exonic	gene	Ga05g03659	3	331	88992669,88992879,88993044,	88992766,88992949,88993205,
Chr05	89968285	89968498	+	Circ-Ga05g492	no	single-exonic	gene	Ga05g03702	1	214	89968285,	89968498,
Chr05	89983050	89983322	-	Circ-Ga05g493	no	intronic	gene	Ga05g03705	0	273	,	,
Chr05	90074338	90074581	+	Circ-Ga05g494	no	multi-exonic	gene	Ga05g03713	2	163	90074338,90074471,	90074389,90074581,
Chr05	90808614	90809379	-	Circ-Ga05g495	no	multi-exonic	gene	Ga05g03729	3	336	90808614,90809055,90809278,	90808742,90809159,90809379,
Chr05	91357442	91357704	+	Circ-Ga05g496	no	intronic	gene	Ga05g03746	0	263	,	,
Chr05	92230394	92230604	-	Circ-Ga05g497	no	intronic	gene	Ga05g03788	0	211	,	,
Chr05	92270030	92272948	+	Circ-Ga05g499	no	multi-exonic	gene	Ga05g03792	12	1003	92270030,92270414,92270615,92270792,92271054,92271241,92271448,92271606,92271832,92272322,92272477,92272866,	92270120,92270533,92270683,92270883,92271156,92271348,92271510,92271677,92271909,92272384,92272537,92272948,
Chr05	92310380	92310751	-	Circ-Ga05g500	yes	multi-exonic	gene	Ga05g03796	2	284	92310380,92310524,	92310435,92310751,
Chr05	92310928	92311451	-	Circ-Ga05g501	no	multi-exonic	gene	Ga05g03796	2	375	92310928,92311256,	92311106,92311451,
Chr05	92310928	92312018	-	Circ-Ga05g502	no	multi-exonic	gene	Ga05g03796	3	610	92310928,92311256,92311784,	92311106,92311451,92312018,
Chr05	94898292	94898887	-	Circ-Ga05g504	no	multi-exonic	gene	Ga05g03900	2	512	94898292,94898565,	94898480,94898887,
Chr05	95071959	95072530	+	Circ-Ga05g505	yes	multi-exonic	gene	Ga05g03918	3	306	95071959,95072223,95072397,	95072039,95072313,95072530,
Chr05	95293792	95295653	+	Circ-Ga05g506	yes	multi-exonic	gene	Ga05g03935	7	603	95293792,95293973,95294145,95294977,95295114,95295325,95295537,	95293856,95294047,95294223,95295015,95295222,95295443,95295653,
Chr05	95294977	95295653	+	Circ-Ga05g507	no	multi-exonic	gene	Ga05g03935	4	384	95294977,95295114,95295325,95295537,	95295015,95295222,95295443,95295653,
Chr05	95355275	95355958	-	Circ-Ga05g508	yes	multi-exonic	gene	Ga05g03940	3	315	95355275,95355488,95355821,	95355379,95355559,95355958,
Chr05	95355275	95357672	-	Circ-Ga05g509	no	multi-exonic	gene	Ga05g03940	7	719	95355275,95355488,95355821,95356339,95356929,95357175,95357565,	95355379,95355559,95355958,95356441,95357030,95357265,95357672,
Chr05	95362296	95363091	-	Circ-Ga05g510	yes	multi-exonic	gene	Ga05g03941	4	368	95362296,95362549,95362846,95363045,	95362394,95362682,95362933,95363091,
Chr05	95431274	95432711	+	Circ-Ga05g511	no	multi-exonic	gene	Ga05g03947	3	1020	95431274,95431586,95431914,	95431434,95431646,95432711,
Chr05	96190347	96190759	-	Circ-Ga05g512	yes	intronic	gene	Ga05g03993	0	413	,	,
Chr05	96203413	96203644	+	Circ-Ga05g513	no	multi-exonic	gene	Ga05g03994	2	147	96203413,96203579,	96203493,96203644,
Chr06	61974	62433	-	Circ-Ga06g002	no	intronic	gene	Ga06g00013	0	460	,	,
Chr06	174818	175078	+	Circ-Ga06g005	no	intronic	gene	Ga06g00032	0	261	,	,
Chr06	372308	373697	-	Circ-Ga06g006	no	multi-exonic	gene	Ga06g00064	5	413	372308,372578,373096,373299,373631,	372371,372684,373187,373381,373697,
Chr06	509159	509791	+	Circ-Ga06g007	no	multi-exonic	gene	Ga06g00073	3	481	509159,509351,509653,	509270,509580,509791,
Chr06	701246	701395	+	Circ-Ga06g008	no	intronic	gene	Ga06g00085	0	150	,	,
Chr06	701246	701509	+	Circ-Ga06g009	no	intronic	gene	Ga06g00085	0	264	,	,
Chr06	701563	702367	+	Circ-Ga06g010	no	multi-exonic	gene	Ga06g00085	5	419	701563,701816,701959,702108,702293,	701733,701865,702015,702173,702367,
Chr06	788813	790011	+	Circ-Ga06g011	yes	multi-exonic	gene	Ga06g00094	2	353	788813,789819,	788972,790011,
Chr06	861800	862819	+	Circ-Ga06g012	yes	multi-exonic	gene	Ga06g00101	6	426	861800,861941,862092,862262,862574,862727,	861859,862006,862157,862337,862638,862819,
Chr06	861800	864094	+	Circ-Ga06g013	no	multi-exonic	gene	Ga06g00101	11	762	861800,861941,862092,862262,862574,862727,863311,863510,863713,863840,864035,	861859,862006,862157,862337,862638,862819,863391,863594,863759,863902,864094,
Chr06	1067215	1067600	+	Circ-Ga06g014	no	multi-exonic	gene	Ga06g00124	2	249	1067215,1067505,	1067367,1067600,
Chr06	1071009	1071953	-	Circ-Ga06g015	no	multi-exonic	gene	Ga06g00125	2	783	1071009,1071302,	1071139,1071953,
Chr06	1456029	1457126	+	Circ-Ga06g016	no	multi-exonic	gene	Ga06g00165	6	580	1456029,1456172,1456450,1456671,1456864,1457035,	1456088,1456356,1456546,1456757,1456922,1457126,
Chr06	1484936	1485483	+	Circ-Ga06g017	no	multi-exonic	gene	Ga06g00172	3	322	1484936,1485132,1485336,	1485040,1485200,1485483,
Chr06	1487641	1488617	+	Circ-Ga06g018	yes	multi-exonic	gene	Ga06g00172	3	385	1487641,1487781,1488516,	1487706,1487997,1488617,
Chr06	1487781	1488617	+	Circ-Ga06g019	yes	multi-exonic	gene	Ga06g00172	2	319	1487781,1488516,	1487997,1488617,
Chr06	1545129	1545905	+	Circ-Ga06g020	yes	multi-exonic	gene	Ga06g00180	2	372	1545129,1545716,	1545310,1545905,
Chr06	1555254	1555675	+	Circ-Ga06g021	no	multi-exonic	gene	Ga06g00181	2	260	1555254,1555594,	1555431,1555675,
Chr06	2191889	2192596	+	Circ-Ga06g022	no	multi-exonic	gene	Ga06g00234	3	327	2191889,2192264,2192507,	2192008,2192380,2192596,
Chr06	2192264	2192596	+	Circ-Ga06g023	no	multi-exonic	gene	Ga06g00234	2	207	2192264,2192507,	2192380,2192596,
Chr06	2222061	2222213	+	Circ-Ga06g024	no	intronic	gene	Ga06g00237	0	153	,	,
Chr06	2314907	2317046	-	Circ-Ga06g025	no	multi-exonic	gene	Ga06g00245	7	716	2314907,2315130,2315378,2315555,2315891,2316240,2316967,	2315037,2315202,2315465,2315791,2315922,2316314,2317046,
Chr06	2554125	2554358	+	Circ-Ga06g026	no	single-exonic	gene	Ga06g00265	1	234	2554125,	2554358,
Chr06	2600767	2601795	+	Circ-Ga06g027	no	multi-exonic	gene	Ga06g00270	2	585	2600767,2601519,	2601074,2601795,
Chr06	3204822	3205191	+	Circ-Ga06g028	no	intronic	gene	Ga06g00300	0	370	,	,
Chr06	3391026	3391273	+	Circ-Ga06g029	no	intronic	gene	Ga06g00315	0	248	,	,
Chr06	3394921	3395144	+	Circ-Ga06g030	no	multi-exonic	gene	Ga06g00316	2	107	3394921,3395104,	3394986,3395144,
Chr06	3607668	3608571	+	Circ-Ga06g031	no	multi-exonic	gene	Ga06g00333	3	706	3607668,3608000,3608268,	3607893,3608175,3608571,
Chr06	4225055	4225705	-	Circ-Ga06g032	no	multi-exonic	gene	Ga06g00354	3	418	4225055,4225261,4225543,	4225141,4225428,4225705,
Chr06	4362323	4362849	-	Circ-Ga06g033	no	multi-exonic	gene	Ga06g00359	2	324	4362323,4362649,	4362445,4362849,
Chr06	4650502	4651061	+	Circ-Ga06g034	no	multi-exonic	gene	Ga06g00372	3	335	4650502,4650736,4650936,	4650622,4650823,4651061,
Chr06	4683595	4684882	-	Circ-Ga06g035	no	multi-exonic	gene	Ga06g00377	4	944	4683595,4684105,4684284,4684797,	4683978,4684188,4684673,4684882,
Chr06	5411257	5411669	+	Circ-Ga06g036	yes	multi-exonic	gene	Ga06g00410	2	307	5411257,5411454,	5411347,5411669,
Chr06	5758894	5760851	-	Circ-Ga06g037	no	multi-exonic	gene	Ga06g00425	4	351	5758894,5759795,5759973,5760768,	5758971,5759863,5760092,5760851,
Chr06	6024233	6024799	+	Circ-Ga06g038	no	multi-exonic	gene	Ga06g00430	3	373	6024233,6024402,6024593,	6024301,6024498,6024799,
Chr06	6177396	6177645	+	Circ-Ga06g039	no	multi-exonic	gene	Ga06g00441	2	155	6177396,6177570,	6177474,6177645,
Chr06	6180206	6181771	+	Circ-Ga06g040	no	multi-exonic	gene	Ga06g00441	4	545	6180206,6180440,6181382,6181643,	6180315,6180589,6181537,6181771,
Chr06	6299215	6300563	-	Circ-Ga06g041	no	multi-exonic	gene	Ga06g00451	3	364	6299215,6300209,6300365,	6299319,6300268,6300563,
Chr06	6300209	6300563	-	Circ-Ga06g042	no	multi-exonic	gene	Ga06g00451	2	259	6300209,6300365,	6300268,6300563,
Chr06	6832501	6832752	-	Circ-Ga06g043	no	intronic	gene	Ga06g00470	0	252	,	,
Chr06	6895921	6897784	-	Circ-Ga06g044	no	multi-exonic	gene	Ga06g00479	2	1777	6895921,6896173,	6896085,6897784,
Chr06	7025193	7025810	+	Circ-Ga06g045	no	multi-exonic	gene	Ga06g00482	2	397	7025193,7025486,	7025264,7025810,
Chr06	7434506	7435583	+	Circ-Ga06g046	no	multi-exonic	gene	Ga06g00491	3	297	7434506,7434750,7435526,	7434644,7434849,7435583,
Chr06	7701595	7703908	+	Circ-Ga06g047	no	multi-exonic	gene	Ga06g00500	3	478	7701595,7702362,7703770,	7701706,7702588,7703908,
Chr06	7716747	7718143	+	Circ-Ga06g048	no	multi-exonic	gene	Ga06g00500	4	501	7716747,7717161,7717753,7717988,	7716848,7717282,7717873,7718143,
Chr06	7717161	7718143	+	Circ-Ga06g049	no	multi-exonic	gene	Ga06g00500	3	399	7717161,7717753,7717988,	7717282,7717873,7718143,
Chr06	8290804	8294426	+	Circ-Ga06g050	no	multi-exonic	gene	Ga06g00518	6	554	8290804,8291590,8291872,8292115,8293992,8294328,	8290888,8291644,8291982,8292258,8294051,8294426,
Chr06	8777224	8778003	+	Circ-Ga06g051	no	multi-exonic	gene	Ga06g00533	5	372	8777224,8777370,8777585,8777789,8777950,	8777286,8777441,8777692,8777863,8778003,
Chr06	9162416	9163178	-	Circ-Ga06g052	no	multi-exonic	gene	Ga06g00552	3	187	9162416,9162620,9163103,	9162466,9162679,9163178,
Chr06	10010945	10012806	+	Circ-Ga06g053	no	multi-exonic	gene	Ga06g00574	3	429	10010945,10011721,10012504,	10011020,10011770,10012806,
Chr06	10014600	10015376	+	Circ-Ga06g054	no	multi-exonic	gene	Ga06g00574	2	306	10014600,10015221,	10014749,10015376,
Chr06	10015221	10015609	+	Circ-Ga06g055	no	multi-exonic	gene	Ga06g00574	2	273	10015221,10015493,	10015376,10015609,
Chr06	10067309	10068042	+	Circ-Ga06g056	yes	multi-exonic	gene	Ga06g00577	2	418	10067309,10067793,	10067476,10068042,
Chr06	10678839	10679298	+	Circ-Ga06g057	no	intronic	gene	Ga06g00598	0	460	,	,
Chr06	11197169	11199657	-	Circ-Ga06g058	no	multi-exonic	gene	Ga06g00612	6	557	11197169,11197677,11198257,11199111,11199308,11199562,	11197264,11197780,11198343,11199224,11199367,11199657,
Chr06	11197490	11197676	-	Circ-Ga06g059	no	intronic	gene	Ga06g00612	0	187	,	,
Chr06	11464638	11465134	-	Circ-Ga06g060	yes	multi-exonic	gene	Ga06g00622	2	383	11464638,11464932,	11464817,11465134,
Chr06	11620807	11621706	-	Circ-Ga06g061	no	multi-exonic	gene	Ga06g00626	3	437	11620807,11621346,11621628,	11620952,11621557,11621706,
Chr06	11649573	11650213	-	Circ-Ga06g062	no	multi-exonic	gene	Ga06g00628	3	386	11649573,11649789,11650058,	11649703,11649887,11650213,
Chr06	11953397	11953714	+	Circ-Ga06g063	no	intronic	gene	Ga06g00649	0	318	,	,
Chr06	12065438	12066075	-	Circ-Ga06g064	yes	multi-exonic	gene	Ga06g00652	3	375	12065438,12065650,12065956,	12065563,12065778,12066075,
Chr06	12307170	12308222	-	Circ-Ga06g065	no	multi-exonic	gene	Ga06g00668	3	343	12307170,12307415,12308123,	12307330,12307496,12308222,
Chr06	12428239	12429467	+	Circ-Ga06g066	no	multi-exonic	gene	Ga06g00678	3	325	12428239,12429148,12429335,	12428343,12429234,12429467,
Chr06	12744393	12745031	-	Circ-Ga06g067	no	multi-exonic	gene	Ga06g00684	3	316	12744393,12744726,12744884,	12744479,12744806,12745031,
Chr06	13182690	13183704	-	Circ-Ga06g068	no	multi-exonic	gene	Ga06g00692	5	367	13182690,13182919,13183108,13183447,13183618,	13182765,13182993,13183173,13183509,13183704,
Chr06	14136437	14137425	-	Circ-Ga06g069	no	multi-exonic	gene	Ga06g00708	3	451	14136437,14136740,14137263,	14136640,14136823,14137425,
Chr06	14158762	14159141	+	Circ-Ga06g070	no	multi-exonic	gene	Ga06g00710	2	146	14158762,14159071,	14158836,14159141,
Chr06	14387784	14388702	-	Circ-Ga06g071	yes	multi-exonic	gene	Ga06g00717	5	469	14387784,14387975,14388166,14388358,14388583,	14387877,14388070,14388266,14388415,14388702,
Chr06	14497396	14497637	-	Circ-Ga06g072	no	intronic	gene	Ga06g00722	0	242	,	,
Chr06	14497638	14498356	-	Circ-Ga06g073	no	multi-exonic	gene	Ga06g00722	3	347	14497638,14498104,14498253,	14497808,14498175,14498356,
Chr06	15293478	15294084	-	Circ-Ga06g074	yes	multi-exonic	gene	Ga06g00734	2	366	15293478,15293952,	15293710,15294084,
Chr06	15293952	15294597	-	Circ-Ga06g075	no	multi-exonic	gene	Ga06g00734	3	300	15293952,15294350,15294527,	15294084,15294445,15294597,
Chr06	16715946	16716125	-	Circ-Ga06g076	no	single-exonic	gene	Ga06g00762	1	180	16715946,	16716125,
Chr06	16721558	16721895	-	Circ-Ga06g077	no	multi-exonic	gene	Ga06g00762	2	225	16721558,16721767,	16721653,16721895,
Chr06	17831068	17832646	-	Circ-Ga06g078	no	multi-exonic	gene	Ga06g00766	6	750	17831068,17831394,17831693,17832112,17832300,17832590,	17831263,17831558,17831783,17832196,17832455,17832646,
Chr06	17832112	17832646	-	Circ-Ga06g079	no	multi-exonic	gene	Ga06g00766	3	298	17832112,17832300,17832590,	17832196,17832455,17832646,
Chr06	19398722	19398931	-	Circ-Ga06g080	yes	intronic	gene	Ga06g00779	0	210	,	,
Chr06	20554876	20555587	+	Circ-Ga06g081	yes	multi-exonic	gene	Ga06g00793	2	283	20554876,20555482,	20555052,20555587,
Chr06	23732625	23733615	-	Circ-Ga06g082	yes	multi-exonic	gene	Ga06g00809	3	393	23732625,23733222,23733448,	23732751,23733319,23733615,
Chr06	23733222	23733615	-	Circ-Ga06g083	yes	multi-exonic	gene	Ga06g00809	2	266	23733222,23733448,	23733319,23733615,
Chr06	24115360	24115977	-	Circ-Ga06g084	no	multi-exonic	gene	Ga06g00813	3	424	24115360,24115571,24115814,	24115481,24115708,24115977,
Chr06	24884447	24884787	+	Circ-Ga06g085	no	multi-exonic	gene	Ga06g00823	2	256	24884447,24884653,	24884567,24884787,
Chr06	25948823	25949254	+	Circ-Ga06g086	yes	multi-exonic	gene	Ga06g00829	2	359	25948823,25949056,	25948982,25949254,
Chr06	26193229	26193977	+	Circ-Ga06g087	no	multi-exonic	gene	Ga06g00833	4	376	26193229,26193503,26193686,26193862,	26193356,26193573,26193746,26193977,
Chr06	27009395	27009743	+	Circ-Ga06g088	yes	multi-exonic	gene	Ga06g00840	2	141	27009395,27009657,	27009448,27009743,
Chr06	28430644	28431026	-	Circ-Ga06g089	no	multi-exonic	gene	Ga06g00844	2	310	28430644,28430891,	28430817,28431026,
Chr06	28523907	28524288	+	Circ-Ga06g090	no	intronic	gene	Ga06g00847	0	382	,	,
Chr06	28525672	28527130	+	Circ-Ga06g091	no	multi-exonic	gene	Ga06g00847	5	486	28525672,28525842,28526163,28526613,28527005,	28525758,28525904,28526279,28526705,28527130,
Chr06	28526706	28526983	+	Circ-Ga06g092	no	intronic	gene	Ga06g00847	0	278	,	,
Chr06	29365463	29365829	-	Circ-Ga06g093	yes	multi-exonic	gene	Ga06g00861	2	281	29365463,29365651,	29365564,29365829,
Chr06	29455789	29457410	+	Circ-Ga06g094	no	multi-exonic	gene	Ga06g00863	7	704	29455789,29456015,29456245,29456420,29456798,29456945,29457212,	29455893,29456122,29456297,29456470,29456860,29457069,29457410,
Chr06	29456015	29457069	+	Circ-Ga06g095	no	multi-exonic	gene	Ga06g00863	5	400	29456015,29456245,29456420,29456798,29456945,	29456122,29456297,29456470,29456860,29457069,
Chr06	32020719	32023816	-	Circ-Ga06g096	no	multi-exonic	gene	Ga06g00889	7	1404	32020719,32022642,32022839,32023006,32023211,32023436,32023693,	32021567,32022709,32022916,32023097,32023279,32023559,32023816,
Chr06	32023211	32024636	-	Circ-Ga06g097	no	multi-exonic	gene	Ga06g00889	5	528	32023211,32023436,32023693,32024138,32024545,	32023279,32023559,32023816,32024256,32024636,
Chr06	32024282	32024544	-	Circ-Ga06g098	no	intronic	gene	Ga06g00889	0	263	,	,
Chr06	32203895	32204661	-	Circ-Ga06g099	no	multi-exonic	gene	Ga06g00892	3	240	32203895,32204081,32204573,	32203948,32204177,32204661,
Chr06	32205063	32206976	-	Circ-Ga06g100	no	multi-exonic	gene	Ga06g00892	7	517	32205063,32205545,32205726,32206408,32206588,32206758,32206898,	32205131,32205628,32205797,32206482,32206663,32206819,32206976,
Chr06	32205545	32206976	-	Circ-Ga06g101	no	multi-exonic	gene	Ga06g00892	6	448	32205545,32205726,32206408,32206588,32206758,32206898,	32205628,32205797,32206482,32206663,32206819,32206976,
Chr06	32426435	32426709	+	Circ-Ga06g102	no	multi-exonic	gene	Ga06g00894	2	194	32426435,32426597,	32426515,32426709,
Chr06	32605782	32606849	-	Circ-Ga06g103	no	multi-exonic	gene	Ga06g00897	5	610	32605782,32606028,32606210,32606422,32606661,	32605899,32606126,32606335,32606499,32606849,
Chr06	32607000	32607342	-	Circ-Ga06g104	no	multi-exonic	gene	Ga06g00897	2	267	32607000,32607229,	32607152,32607342,
Chr06	32607430	32607848	-	Circ-Ga06g105	no	multi-exonic	gene	Ga06g00897	2	312	32607430,32607723,	32607615,32607848,
Chr06	32607978	32608359	-	Circ-Ga06g106	no	multi-exonic	gene	Ga06g00897	2	297	32607978,32608259,	32608173,32608359,
Chr06	33022867	33023112	+	Circ-Ga06g107	no	single-exonic	gene	Ga06g00905	1	246	33022867,	33023112,
Chr06	33223237	33224158	+	Circ-Ga06g108	yes	multi-exonic	gene	Ga06g00913	3	374	33223237,33223820,33224033,	33223355,33223948,33224158,
Chr06	33228463	33229033	+	Circ-Ga06g109	no	multi-exonic	gene	Ga06g00913	2	400	33228463,33228906,	33228734,33229033,
Chr06	33231088	33231614	+	Circ-Ga06g110	no	multi-exonic	gene	Ga06g00913	2	457	33231088,33231372,	33231301,33231614,
Chr06	33677606	33678464	-	Circ-Ga06g111	no	multi-exonic	gene	Ga06g00927	4	319	33677606,33677779,33678225,33678394,	33677698,33677868,33678289,33678464,
Chr06	33772298	33772887	-	Circ-Ga06g112	no	multi-exonic	gene	Ga06g00929	2	379	33772298,33772695,	33772483,33772887,
Chr06	35906565	35907497	+	Circ-Ga06g113	no	multi-exonic	gene	Ga06g00956	2	372	35906565,35907375,	35906813,35907497,
Chr06	36354376	36354646	-	Circ-Ga06g114	no	intronic	gene	Ga06g00963	0	271	,	,
Chr06	37784828	37785160	-	Circ-Ga06g115	no	intronic	gene	Ga06g00990	0	333	,	,
Chr06	38131309	38134921	-	Circ-Ga06g116	no	multi-exonic	gene	Ga06g00998	5	668	38131309,38131583,38131988,38133642,38134802,	38131391,38131700,38132199,38133776,38134921,
Chr06	38148269	38148830	-	Circ-Ga06g117	no	intronic	gene	Ga06g00999	0	562	,	,
Chr06	40438470	40440073	-	Circ-Ga06g118	no	multi-exonic	gene	Ga06g01021	4	784	40438470,40438869,40439213,40439830,	40438696,40438980,40439413,40440073,
Chr06	40962473	40962948	-	Circ-Ga06g119	yes	multi-exonic	gene	Ga06g01036	2	170	40962473,40962839,	40962532,40962948,
Chr06	41739621	41739908	-	Circ-Ga06g120	no	single-exonic	gene	Ga06g01048	1	288	41739621,	41739908,
Chr06	42037287	42037768	-	Circ-Ga06g121	no	multi-exonic	gene	Ga06g01049	2	386	42037287,42037565,	42037468,42037768,
Chr06	43274285	43275204	-	Circ-Ga06g122	yes	multi-exonic	gene	Ga06g01061	3	296	43274285,43274745,43275082,	43274393,43274808,43275204,
Chr06	43531757	43532107	-	Circ-Ga06g123	yes	multi-exonic	gene	Ga06g01063	2	264	43531757,43531958,	43531870,43532107,
Chr06	43531757	43532252	-	Circ-Ga06g124	no	multi-exonic	gene	Ga06g01063	3	327	43531757,43531958,43532190,	43531870,43532107,43532252,
Chr06	46858884	46859025	+	Circ-Ga06g125	no	single-exonic	gene	Ga06g01078	1	142	46858884,	46859025,
Chr06	46858884	46859455	+	Circ-Ga06g126	no	multi-exonic	gene	Ga06g01078	2	367	46858884,46859231,	46859025,46859455,
Chr06	47092710	47095191	+	Circ-Ga06g127	no	multi-exonic	gene	Ga06g01081	7	974	47092710,47092909,47093212,47093569,47094056,47094372,47095042,	47092781,47093044,47093377,47093653,47094258,47094533,47095191,
Chr06	47397888	47398330	+	Circ-Ga06g128	yes	multi-exonic	gene	Ga06g01086	2	304	47397888,47398112,	47397972,47398330,
Chr06	48724507	48724825	-	Circ-Ga06g129	no	intronic	gene	Ga06g01096	0	319	,	,
Chr06	49798449	49798636	-	Circ-Ga06g130	no	intronic	gene	Ga06g01104	0	188	,	,
Chr06	50468199	50468746	+	Circ-Ga06g131	no	multi-exonic	gene	Ga06g01116	2	367	50468199,50468581,	50468399,50468746,
Chr06	51808861	51809721	-	Circ-Ga06g132	yes	multi-exonic	gene	Ga06g01119	2	338	51808861,51809548,	51809024,51809721,
Chr06	51808861	51811063	-	Circ-Ga06g133	no	multi-exonic	gene	Ga06g01119	5	695	51808861,51809548,51810188,51810752,51811013,	51809024,51809721,51810308,51810936,51811063,
Chr06	52401745	52402805	-	Circ-Ga06g134	no	single-exonic	gene	Ga06g01122	1	1061	52401745,	52402805,
Chr06	52416758	52417259	+	Circ-Ga06g135	no	multi-exonic	gene	Ga06g01123	2	153	52416758,52417191,	52416841,52417259,
Chr06	52623561	52624061	-	Circ-Ga06g136	no	multi-exonic	gene	Ga06g01124	2	415	52623561,52623847,	52623760,52624061,
Chr06	54484589	54485207	+	Circ-Ga06g137	yes	multi-exonic	gene	Ga06g01141	3	360	54484589,54484872,54485172,	54484759,54485024,54485207,
Chr06	54484589	54486591	+	Circ-Ga06g138	no	multi-exonic	gene	Ga06g01141	4	454	54484589,54484872,54485172,54486498,	54484759,54485024,54485207,54486591,
Chr06	54492780	54494805	+	Circ-Ga06g139	yes	multi-exonic	gene	Ga06g01141	6	486	54492780,54493509,54493666,54494316,54494563,54494727,	54492870,54493550,54493774,54494430,54494612,54494805,
Chr06	54493666	54494805	+	Circ-Ga06g140	no	multi-exonic	gene	Ga06g01141	4	353	54493666,54494316,54494563,54494727,	54493774,54494430,54494612,54494805,
Chr06	54503147	54504366	+	Circ-Ga06g141	yes	multi-exonic	gene	Ga06g01141	5	385	54503147,54503322,54503572,54504135,54504325,	54503197,54503463,54503616,54504239,54504366,
Chr06	54718507	54719603	-	Circ-Ga06g142	no	multi-exonic	gene	Ga06g01142	2	254	54718507,54719525,	54718681,54719603,
Chr06	56015221	56018189	-	Circ-Ga06g143	yes	multi-exonic	gene	Ga06g01153	6	1307	56015221,56016369,56016605,56017626,56017874,56018158,	56016124,56016473,56016677,56017703,56017988,56018189,
Chr06	57073527	57077580	-	Circ-Ga06g144	no	multi-exonic	gene	Ga06g01163	6	426	57073527,57073679,57074629,57075500,57077172,57077501,	57073573,57073747,57074697,57075577,57077254,57077580,
Chr06	61284912	61286274	-	Circ-Ga06g145	no	multi-exonic	gene	Ga06g01179	3	747	61284912,61286040,61286222,	61285508,61286136,61286274,
Chr06	66711776	66713103	+	Circ-Ga06g146	no	multi-exonic	gene	Ga06g01190	2	372	66711776,66712928,	66711971,66713103,
Chr06	68597130	68597567	+	Circ-Ga06g147	yes	multi-exonic	gene	Ga06g01193	3	263	68597130,68597293,68597509,	68597199,68597426,68597567,
Chr06	69109394	69109609	-	Circ-Ga06g148	yes	intronic	gene	Ga06g01195	0	216	,	,
Chr06	69109398	69109609	-	Circ-Ga06g149	no	intronic	gene	Ga06g01195	0	212	,	,
Chr06	69617916	69618651	-	Circ-Ga06g150	no	multi-exonic	gene	Ga06g01197	3	450	69617916,69618155,69618518,	69618047,69618338,69618651,
Chr06	69618518	69619616	-	Circ-Ga06g151	no	multi-exonic	gene	Ga06g01197	3	341	69618518,69618851,69619515,	69618651,69618955,69619616,
Chr06	69618518	69620256	-	Circ-Ga06g152	no	multi-exonic	gene	Ga06g01197	5	752	69618518,69618851,69619515,69619765,69619939,	69618651,69618955,69619616,69619857,69620256,
Chr06	69619765	69620256	-	Circ-Ga06g153	yes	multi-exonic	gene	Ga06g01197	2	411	69619765,69619939,	69619857,69620256,
Chr06	71350564	71355113	-	Circ-Ga06g154	yes	multi-exonic	gene	Ga06g01205	4	369	71350564,71353238,71354844,71355042,	71350683,71353312,71354945,71355113,
Chr06	71353238	71355113	-	Circ-Ga06g155	yes	multi-exonic	gene	Ga06g01205	3	249	71353238,71354844,71355042,	71353312,71354945,71355113,
Chr06	71830745	71832697	-	Circ-Ga06g156	no	multi-exonic	gene	Ga06g01209	3	444	71830745,71831265,71832546,	71830899,71831401,71832697,
Chr06	73665117	73666860	-	Circ-Ga06g157	no	multi-exonic	gene	Ga06g01215	5	598	73665117,73665311,73665502,73666179,73666702,	73665208,73665418,73665615,73666303,73666860,
Chr06	74387331	74388491	+	Circ-Ga06g158	yes	multi-exonic	gene	Ga06g01217	3	544	74387331,74387771,74388345,	74387641,74387856,74388491,
Chr06	80940997	80941353	-	Circ-Ga06g159	no	multi-exonic	gene	Ga06g01252	2	163	80940997,80941281,	80941086,80941353,
Chr06	82498450	82498777	-	Circ-Ga06g160	yes	multi-exonic	gene	Ga06g01258	2	233	82498450,82498710,	82498614,82498777,
Chr06	85450661	85450971	+	Circ-Ga06g161	yes	multi-exonic	gene	Ga06g01264	2	226	85450661,85450924,	85450838,85450971,
Chr06	85542206	85542637	-	Circ-Ga06g162	no	multi-exonic	gene	Ga06g01268	3	284	85542206,85542334,85542515,	85542285,85542414,85542637,
Chr06	90558687	90559594	-	Circ-Ga06g163	no	multi-exonic	gene	Ga06g01300	4	588	90558687,90558846,90559065,90559329,	90558768,90558943,90559206,90559594,
Chr06	90558846	90559594	-	Circ-Ga06g164	no	multi-exonic	gene	Ga06g01300	3	506	90558846,90559065,90559329,	90558943,90559206,90559594,
Chr06	91000755	91001279	-	Circ-Ga06g165	no	multi-exonic	gene	Ga06g01303	2	433	91000755,91001204,	91001111,91001279,
Chr06	91633429	91633802	+	Circ-Ga06g166	yes	intronic	gene	Ga06g01308	0	374	,	,
Chr06	91633429	91633804	+	Circ-Ga06g167	yes	intronic	gene	Ga06g01308	0	376	,	,
Chr06	91635411	91635660	+	Circ-Ga06g168	yes	multi-exonic	gene	Ga06g01308	2	157	91635411,91635567,	91635473,91635660,
Chr06	100940314	100940447	+	Circ-Ga06g169	no	intronic	gene	Ga06g01352	0	134	,	,
Chr06	105643782	105644454	-	Circ-Ga06g170	no	multi-exonic	gene	Ga06g01378	5	360	105643782,105643940,105644092,105644233,105644383,	105643853,105644011,105644163,105644304,105644454,
Chr06	108029231	108029568	+	Circ-Ga06g171	no	single-exonic	gene	Ga06g01385	1	338	108029231,	108029568,
Chr06	108029231	108030216	+	Circ-Ga06g172	no	multi-exonic	gene	Ga06g01385	2	483	108029231,108030072,	108029568,108030216,
Chr06	108036584	108038134	+	Circ-Ga06g173	no	multi-exonic	gene	Ga06g01386	3	234	108036584,108036933,108038049,	108036627,108037036,108038134,
Chr06	108304085	108304291	-	Circ-Ga06g174	yes	multi-exonic	gene	Ga06g01399	2	114	108304085,108304224,	108304130,108304291,
Chr06	111214383	111214740	+	Circ-Ga06g175	yes	multi-exonic	gene	Ga06g01436	2	264	111214383,111214613,	111214518,111214740,
Chr06	111477495	111477892	-	Circ-Ga06g176	no	multi-exonic	gene	Ga06g01439	2	302	111477495,111477694,	111477597,111477892,
Chr06	111477495	111477899	-	Circ-Ga06g177	no	multi-exonic	gene	Ga06g01439	2	309	111477495,111477694,	111477597,111477899,
Chr06	112225300	112225805	-	Circ-Ga06g178	no	multi-exonic	gene	Ga06g01453	2	428	112225300,112225654,	112225575,112225805,
Chr06	112262723	112262923	-	Circ-Ga06g179	no	intronic	gene	Ga06g01455	0	201	,	,
Chr06	113109822	113110161	+	Circ-Ga06g180	no	multi-exonic	gene	Ga06g01467	2	246	113109822,113109994,	113109899,113110161,
Chr06	113476874	113477855	-	Circ-Ga06g181	no	multi-exonic	gene	Ga06g01472	3	277	113476874,113477592,113477786,	113477008,113477663,113477855,
Chr06	114009005	114009267	+	Circ-Ga06g182	no	single-exonic	gene	Ga06g01477	1	263	114009005,	114009267,
Chr06	115023136	115023497	-	Circ-Ga06g183	no	multi-exonic	gene	Ga06g01488	2	225	115023136,115023421,	115023283,115023497,
Chr06	115084619	115085046	-	Circ-Ga06g184	no	intronic	gene	Ga06g01492	0	428	,	,
Chr06	116102972	116103673	+	Circ-Ga06g185	yes	multi-exonic	gene	Ga06g01501	2	264	116102972,116103476,	116103037,116103673,
Chr06	117723846	117724059	+	Circ-Ga06g186	no	single-exonic	gene	Ga06g01528	1	214	117723846,	117724059,
Chr06	118010135	118010626	+	Circ-Ga06g187	no	intronic	gene	Ga06g01533	0	492	,	,
Chr06	118053571	118054217	+	Circ-Ga06g188	no	multi-exonic	gene	Ga06g01534	2	558	118053571,118054132,	118054042,118054217,
Chr06	118071693	118071872	-	Circ-Ga06g189	no	single-exonic	gene	Ga06g01537	1	180	118071693,	118071872,
Chr06	118340689	118341043	+	Circ-Ga06g190	no	multi-exonic	gene	Ga06g01547	2	271	118340689,118340917,	118340832,118341043,
Chr06	118340917	118341043	+	Circ-Ga06g191	no	single-exonic	gene	Ga06g01547	1	127	118340917,	118341043,
Chr06	118458252	118458996	-	Circ-Ga06g192	no	multi-exonic	gene	Ga06g01552	3	535	118458252,118458522,118458741,	118458410,118458641,118458996,
Chr06	119126591	119127398	-	Circ-Ga06g193	no	multi-exonic	gene	Ga06g01566	4	531	119126591,119126857,119127149,119127321,	119126768,119127029,119127250,119127398,
Chr06	119130873	119131171	-	Circ-Ga06g194	no	multi-exonic	gene	Ga06g01566	2	202	119130873,119131027,	119130929,119131171,
Chr06	119473302	119477478	-	Circ-Ga06g195	no	multi-exonic	gene	Ga06g01575	2	317	119473302,119477324,	119473463,119477478,
Chr06	120208721	120211141	+	Circ-Ga06g196	no	multi-exonic	gene	Ga06g01613	7	558	120208721,120209153,120209543,120210012,120210712,120210860,120211054,	120208814,120209212,120209611,120210110,120210756,120210962,120211141,
Chr06	120781002	120781305	-	Circ-Ga06g197	no	intronic	gene	Ga06g01640	0	304	,	,
Chr06	120795185	120795388	+	Circ-Ga06g198	no	intronic	gene	Ga06g01641	0	204	,	,
Chr06	120822653	120824222	+	Circ-Ga06g199	yes	multi-exonic	gene	Ga06g01642	5	400	120822653,120822822,120823005,120823958,120824145,	120822712,120822887,120823088,120824069,120824222,
Chr06	120829032	120829389	+	Circ-Ga06g200	no	single-exonic	gene	Ga06g01643	1	358	120829032,	120829389,
Chr06	121050093	121050258	+	Circ-Ga06g201	no	intronic	gene	Ga06g01647	0	166	,	,
Chr06	121644452	121645665	+	Circ-Ga06g202	no	multi-exonic	gene	Ga06g01656	4	395	121644452,121644665,121645344,121645576,	121644561,121644715,121645487,121645665,
Chr06	121672177	121673174	-	Circ-Ga06g203	no	multi-exonic	gene	Ga06g01658	2	872	121672177,121672494,	121672367,121673174,
Chr06	121760380	121761382	+	Circ-Ga06g204	no	multi-exonic	gene	Ga06g01665	2	388	121760380,121761243,	121760627,121761382,
Chr06	121770765	121771135	-	Circ-Ga06g205	yes	multi-exonic	gene	Ga06g01666	2	297	121770765,121770926,	121770851,121771135,
Chr06	121770926	121771135	-	Circ-Ga06g206	no	single-exonic	gene	Ga06g01666	1	210	121770926,	121771135,
Chr06	121771571	121771822	-	Circ-Ga06g207	no	single-exonic	gene	Ga06g01666	1	252	121771571,	121771822,
Chr06	122894855	122895251	-	Circ-Ga06g208	no	multi-exonic	gene	Ga06g01710	2	273	122894855,122895061,	122894936,122895251,
Chr06	122896909	122897186	-	Circ-Ga06g209	no	intronic	gene	Ga06g01710	0	278	,	,
Chr06	122938659	122939723	-	Circ-Ga06g210	yes	multi-exonic	gene	Ga06g01715	3	423	122938659,122939256,122939505,	122938750,122939367,122939723,
Chr06	122940643	122941049	-	Circ-Ga06g211	yes	multi-exonic	gene	Ga06g01715	2	281	122940643,122940895,	122940768,122941049,
Chr06	123215030	123215492	-	Circ-Ga06g212	no	multi-exonic	gene	Ga06g01726	2	333	123215030,123215389,	123215258,123215492,
Chr06	123336518	123336940	-	Circ-Ga06g213	no	multi-exonic	gene	Ga06g01734	2	232	123336518,123336862,	123336670,123336940,
Chr06	123340252	123340603	-	Circ-Ga06g214	no	multi-exonic	gene	Ga06g01734	2	171	123340252,123340494,	123340312,123340603,
Chr06	123400525	123402298	+	Circ-Ga06g215	no	multi-exonic	gene	Ga06g01738	2	665	123400525,123401826,	123400716,123402298,
Chr06	123401826	123402298	+	Circ-Ga06g216	no	single-exonic	gene	Ga06g01738	1	473	123401826,	123402298,
Chr06	124370302	124371926	-	Circ-Ga06g217	yes	multi-exonic	gene	Ga06g01765	2	301	124370302,124371820,	124370495,124371926,
Chr06	124750939	124751278	+	Circ-Ga06g218	no	multi-exonic	gene	Ga06g01781	2	160	124750939,124751177,	124750996,124751278,
Chr06	125121252	125121569	-	Circ-Ga06g219	yes	multi-exonic	gene	Ga06g01801	2	235	125121252,125121482,	125121398,125121569,
Chr06	125121252	125121569	+	Circ-Ga06g220	yes	multi-exonic	lncRNA	Lnc-Ga06g0372	2	235	125121252,125121482,	125121398,125121569,
Chr06	126070228	126071431	+	Circ-Ga06g221	no	multi-exonic	gene	Ga06g01835	2	323	126070228,126071210,	126070328,126071431,
Chr06	126070228	126074647	+	Circ-Ga06g222	no	multi-exonic	gene	Ga06g01835	7	1009	126070228,126071210,126072811,126073155,126073348,126074193,126074493,	126070328,126071431,126073065,126073240,126073444,126074285,126074647,
Chr06	126072811	126073240	+	Circ-Ga06g223	no	multi-exonic	gene	Ga06g01835	2	341	126072811,126073155,	126073065,126073240,
Chr06	126072811	126073444	+	Circ-Ga06g224	yes	multi-exonic	gene	Ga06g01835	3	438	126072811,126073155,126073348,	126073065,126073240,126073444,
Chr06	126072811	126074647	+	Circ-Ga06g225	no	multi-exonic	gene	Ga06g01835	5	686	126072811,126073155,126073348,126074193,126074493,	126073065,126073240,126073444,126074285,126074647,
Chr06	126444126	126444577	-	Circ-Ga06g226	yes	multi-exonic	gene	Ga06g01845	2	331	126444126,126444427,	126444305,126444577,
Chr06	126564418	126565158	-	Circ-Ga06g227	yes	multi-exonic	gene	Ga06g01853	4	354	126564418,126564653,126564835,126565061,	126564531,126564724,126564904,126565158,
Chr06	126595973	126597127	-	Circ-Ga06g228	no	multi-exonic	gene	Ga06g01855	4	378	126595973,126596139,126596316,126597020,	126596047,126596237,126596411,126597127,
Chr06	126637028	126639476	-	Circ-Ga06g229	yes	multi-exonic	gene	Ga06g01858	5	565	126637028,126637648,126638626,126638832,126639368,	126637189,126637701,126638738,126638958,126639476,
Chr06	126676844	126678670	-	Circ-Ga06g230	no	multi-exonic	gene	Ga06g01860	6	346	126676844,126677163,126677475,126677839,126678479,126678625,	126676884,126677233,126677554,126677890,126678534,126678670,
Chr06	126684617	126686245	-	Circ-Ga06g231	no	multi-exonic	gene	Ga06g01860	4	389	126684617,126684829,126685995,126686153,	126684702,126684946,126686086,126686245,
Chr06	126988670	126988856	+	Circ-Ga06g232	no	intronic	gene	Ga06g01877	0	187	,	,
Chr06	127004317	127004754	-	Circ-Ga06g233	no	multi-exonic	gene	Ga06g01879	2	359	127004317,127004648,	127004568,127004754,
Chr06	127106337	127107571	+	Circ-Ga06g234	no	multi-exonic	gene	Ga06g01888	3	468	127106337,127106658,127107393,	127106466,127106816,127107571,
Chr06	127107986	127108336	+	Circ-Ga06g235	no	multi-exonic	gene	Ga06g01888	2	243	127107986,127108175,	127108066,127108336,
Chr06	127151466	127151809	+	Circ-Ga06g236	no	multi-exonic	gene	Ga06g01891	2	261	127151466,127151630,	127151546,127151809,
Chr06	127180160	127188484	-	Circ-Ga06g237	no	multi-exonic	gene	Ga06g01893	4	243	127180160,127180340,127188294,127188466,	127180243,127180388,127188384,127188484,
Chr06	127234648	127235030	+	Circ-Ga06g238	no	multi-exonic	lncRNA	Lnc-Ga06g0396	2	237	127234648,127234889,	127234742,127235030,
Chr06	127236547	127237023	-	Circ-Ga06g239	no	intronic	gene	Ga06g01898	0	477	,	,
Chr06	127325496	127326890	-	Circ-Ga06g240	yes	multi-exonic	gene	Ga06g01902	5	378	127325496,127325903,127326072,127326546,127326806,	127325574,127325972,127326139,127326621,127326890,
Chr06	127325903	127326890	-	Circ-Ga06g241	yes	multi-exonic	gene	Ga06g01902	4	299	127325903,127326072,127326546,127326806,	127325972,127326139,127326621,127326890,
Chr06	127678993	127679259	+	Circ-Ga06g242	no	intronic	gene	Ga06g01915	0	267	,	,
Chr06	127678993	127679263	+	Circ-Ga06g243	no	intronic	gene	Ga06g01915	0	271	,	,
Chr06	127678993	127679267	+	Circ-Ga06g244	no	intronic	gene	Ga06g01915	0	275	,	,
Chr06	128094916	128095779	-	Circ-Ga06g245	no	multi-exonic	gene	Ga06g01924	2	408	128094916,128095540,	128095083,128095779,
Chr06	128251464	128251699	-	Circ-Ga06g246	yes	single-exonic	gene	Ga06g01932	1	236	128251464,	128251699,
Chr06	128251464	128251994	-	Circ-Ga06g247	no	multi-exonic	gene	Ga06g01932	2	456	128251464,128251775,	128251699,128251994,
Chr06	128254514	128254893	-	Circ-Ga06g248	no	multi-exonic	gene	Ga06g01932	3	219	128254514,128254663,128254822,	128254585,128254737,128254893,
Chr06	128254663	128254893	-	Circ-Ga06g249	no	multi-exonic	gene	Ga06g01932	2	147	128254663,128254822,	128254737,128254893,
Chr06	128454897	128455727	-	Circ-Ga06g250	no	multi-exonic	lncRNA	Lnc-Ga06g0404	3	351	128454897,128455087,128455531,	128454957,128455179,128455727,
Chr06	128455531	128457572	-	Circ-Ga06g251	no	multi-exonic	lncRNA	Lnc-Ga06g0404	3	450	128455531,128455832,128457426,	128455727,128455937,128457572,
Chr06	128675240	128675875	+	Circ-Ga06g252	yes	multi-exonic	gene	Ga06g01948	3	438	128675240,128675509,128675696,	128675386,128675619,128675875,
Chr06	128676935	128677210	+	Circ-Ga06g253	no	single-exonic	gene	Ga06g01948	1	276	128676935,	128677210,
Chr06	128682915	128683401	-	Circ-Ga06g254	no	multi-exonic	gene	Ga06g01950	2	411	128682915,128683084,	128683007,128683401,
Chr06	128906346	128907153	-	Circ-Ga06g255	yes	multi-exonic	gene	Ga06g01978	4	516	128906346,128906578,128906764,128906946,	128906462,128906686,128906845,128907153,
Chr06	128965341	128965910	-	Circ-Ga06g256	yes	multi-exonic	gene	Ga06g01984	3	403	128965341,128965612,128965784,	128965533,128965694,128965910,
Chr06	128965612	128965910	-	Circ-Ga06g257	yes	multi-exonic	gene	Ga06g01984	2	210	128965612,128965784,	128965694,128965910,
Chr06	129274893	129282816	+	Circ-Ga06g258	no	multi-exonic	gene	Ga06g01993	19	2458	129274893,129275564,129275795,129276148,129276641,129277070,129277973,129278211,129279011,129279206,129279399,129280216,129280440,129280600,129281486,129281610,129282044,129282235,129282700,	129275041,129275645,129275942,129276304,129276924,129277115,129278114,129278365,129279102,129279304,129279467,129280302,129280499,129280724,129281543,129281715,129282135,129282624,129282816,
Chr06	129375601	129377923	+	Circ-Ga06g259	no	multi-exonic	gene	Ga06g02001	4	394	129375601,129376402,129376665,129377760,	129375672,129376483,129376740,129377923,
Chr06	129376402	129376740	+	Circ-Ga06g260	no	multi-exonic	gene	Ga06g02001	2	158	129376402,129376665,	129376483,129376740,
Chr06	129481827	129482978	+	Circ-Ga06g261	no	multi-exonic	gene	Ga06g02015	4	311	129481827,129481968,129482709,129482879,	129481886,129482020,129482806,129482978,
Chr06	129506981	129507342	-	Circ-Ga06g262	no	multi-exonic	gene	Ga06g02018	2	280	129506981,129507169,	129507086,129507342,
Chr06	129577512	129578050	-	Circ-Ga06g263	no	multi-exonic	gene	Ga06g02027	2	341	129577512,129577897,	129577698,129578050,
Chr06	129577727	129577896	-	Circ-Ga06g264	no	intronic	gene	Ga06g02027	0	170	,	,
Chr06	129777385	129778143	+	Circ-Ga06g265	yes	multi-exonic	gene	Ga06g02059	2	389	129777385,129777993,	129777622,129778143,
Chr06	129889070	129889536	-	Circ-Ga06g266	no	multi-exonic	gene	Ga06g02075	2	387	129889070,129889295,	129889214,129889536,
Chr06	129908030	129908895	+	Circ-Ga06g267	no	multi-exonic	gene	Ga06g02076	3	224	129908030,129908643,129908822,	129908113,129908708,129908895,
Chr06	130051700	130052287	-	Circ-Ga06g268	no	multi-exonic	gene	Ga06g02094	3	341	130051700,130051940,130052187,	130051852,130052026,130052287,
Chr06	130103292	130104069	-	Circ-Ga06g269	no	multi-exonic	gene	Ga06g02101	3	195	130103292,130103518,130104006,	130103357,130103582,130104069,
Chr06	130127308	130127829	+	Circ-Ga06g270	yes	multi-exonic	gene	Ga06g02104	3	308	130127308,130127538,130127723,	130127418,130127627,130127829,
Chr06	130135180	130136164	+	Circ-Ga06g271	no	multi-exonic	gene	Ga06g02105	2	263	130135180,130136045,	130135322,130136164,
Chr06	130252232	130252591	-	Circ-Ga06g272	no	intronic	gene	Ga06g02121	0	360	,	,
Chr06	130295054	130295597	-	Circ-Ga06g273	no	multi-exonic	gene	Ga06g02125	2	397	130295054,130295397,	130295249,130295597,
Chr06	130392205	130393709	+	Circ-Ga06g274	no	multi-exonic	gene	Ga06g02136	3	408	130392205,130392892,130393584,	130392276,130393101,130393709,
Chr06	130572235	130572925	-	Circ-Ga06g275	no	multi-exonic	gene	Ga06g02161	3	295	130572235,130572597,130572848,	130572283,130572764,130572925,
Chr06	130672228	130673183	+	Circ-Ga06g276	yes	multi-exonic	gene	Ga06g02175	3	404	130672228,130672592,130673013,	130672349,130672702,130673183,
Chr06	130672228	130674084	+	Circ-Ga06g277	yes	multi-exonic	gene	Ga06g02175	5	669	130672228,130672592,130673013,130673551,130673994,	130672349,130672702,130673183,130673724,130674084,
Chr06	130673013	130673724	+	Circ-Ga06g278	no	multi-exonic	gene	Ga06g02175	2	345	130673013,130673551,	130673183,130673724,
Chr06	130673551	130674084	+	Circ-Ga06g279	yes	multi-exonic	gene	Ga06g02175	2	265	130673551,130673994,	130673724,130674084,
Chr06	130944754	130946012	-	Circ-Ga06g280	no	multi-exonic	gene	Ga06g02208	5	367	130944754,130945135,130945339,130945774,130945926,	130944829,130945209,130945404,130945836,130946012,
Chr06	131071690	131072141	+	Circ-Ga06g281	no	intronic	gene	Ga06g02225	0	452	,	,
Chr07	82973	83174	-	Circ-Ga07g002	yes	intronic	gene	Ga07g00009	0	202	,	,
Chr07	90497	91343	-	Circ-Ga07g003	no	multi-exonic	gene	Ga07g00010	2	338	90497,91170,	90660,91343,
Chr07	138617	138925	+	Circ-Ga07g004	no	multi-exonic	gene	Ga07g00011	2	221	138617,138769,	138680,138925,
Chr07	141683	142761	-	Circ-Ga07g005	yes	multi-exonic	gene	Ga07g00012	4	330	141683,142352,142537,142713,	141770,142457,142623,142761,
Chr07	546821	548079	-	Circ-Ga07g006	no	multi-exonic	gene	Ga07g00048	5	621	546821,547104,547276,547828,547992,	546942,547169,547553,547894,548079,
Chr07	546821	552678	-	Circ-Ga07g007	no	multi-exonic	gene	Ga07g00048	14	3208	546821,547104,547276,547828,547992,548302,548712,548854,549354,549882,550409,550630,550936,551522,	546942,547169,547553,547894,548079,548618,548761,548943,549436,550282,550534,550860,551067,552678,
Chr07	578884	579452	-	Circ-Ga07g008	no	multi-exonic	gene	Ga07g00050	3	221	578884,579162,579370,	578963,579219,579452,
Chr07	579162	579452	-	Circ-Ga07g009	no	multi-exonic	gene	Ga07g00050	2	141	579162,579370,	579219,579452,
Chr07	580570	580964	-	Circ-Ga07g010	no	multi-exonic	gene	Ga07g00050	2	316	580570,580816,	580736,580964,
Chr07	606458	607094	+	Circ-Ga07g011	yes	multi-exonic	gene	Ga07g00052	2	294	606458,606981,	606637,607094,
Chr07	650599	651417	+	Circ-Ga07g012	no	multi-exonic	gene	Ga07g00054	2	379	650599,651340,	650899,651417,
Chr07	716168	717022	+	Circ-Ga07g013	yes	multi-exonic	gene	Ga07g00063	4	592	716168,716526,716740,716893,	716439,716646,716808,717022,
Chr07	737072	739507	+	Circ-Ga07g014	yes	multi-exonic	gene	Ga07g00065	5	600	737072,737750,738048,738948,739411,	737181,737917,738145,739074,739507,
Chr07	799695	800277	-	Circ-Ga07g015	no	multi-exonic	gene	Ga07g00072	3	217	799695,799982,800229,	799788,800055,800277,
Chr07	1070039	1070305	+	Circ-Ga07g016	no	intronic	gene	Ga07g00095	0	267	,	,
Chr07	1264367	1264769	-	Circ-Ga07g017	no	intronic	gene	Ga07g00109	0	403	,	,
Chr07	1350841	1351777	-	Circ-Ga07g018	no	multi-exonic	gene	Ga07g00122	2	188	1350841,1351658,	1350908,1351777,
Chr07	1426209	1426769	-	Circ-Ga07g019	no	multi-exonic	gene	Ga07g00129	2	483	1426209,1426659,	1426580,1426769,
Chr07	1426659	1426769	-	Circ-Ga07g020	no	single-exonic	gene	Ga07g00129	1	111	1426659,	1426769,
Chr07	1570479	1570927	+	Circ-Ga07g021	yes	intronic	gene	Ga07g00140	0	449	,	,
Chr07	1681483	1681943	-	Circ-Ga07g022	no	intronic	gene	Ga07g00150	0	461	,	,
Chr07	1827090	1827358	-	Circ-Ga07g023	no	single-exonic	gene	Ga07g00165	1	269	1827090,	1827358,
Chr07	1917243	1917748	-	Circ-Ga07g024	yes	multi-exonic	gene	Ga07g00175	3	341	1917243,1917494,1917664,	1917407,1917584,1917748,
Chr07	1917494	1917748	-	Circ-Ga07g025	yes	multi-exonic	gene	Ga07g00175	2	176	1917494,1917664,	1917584,1917748,
Chr07	1941567	1942099	-	Circ-Ga07g026	no	multi-exonic	gene	Ga07g00176	3	318	1941567,1941746,1941933,	1941623,1941839,1942099,
Chr07	2030886	2031115	-	Circ-Ga07g027	no	intronic	gene	Ga07g00186	0	230	,	,
Chr07	2119127	2119623	-	Circ-Ga07g028	no	intronic	gene	Ga07g00194	0	497	,	,
Chr07	2120450	2120985	-	Circ-Ga07g029	no	multi-exonic	gene	Ga07g00194	3	285	2120450,2120651,2120897,	2120548,2120747,2120985,
Chr07	2124280	2125417	-	Circ-Ga07g030	no	multi-exonic	gene	Ga07g00194	2	242	2124280,2125255,	2124358,2125417,
Chr07	2238776	2239560	-	Circ-Ga07g031	no	multi-exonic	gene	Ga07g00204	5	357	2238776,2238939,2239099,2239283,2239489,	2238847,2239007,2239170,2239354,2239560,
Chr07	2238939	2240050	-	Circ-Ga07g032	no	multi-exonic	gene	Ga07g00204	7	501	2238939,2239099,2239283,2239489,2239649,2239819,2239979,	2239007,2239170,2239354,2239560,2239720,2239890,2240050,
Chr07	2272372	2272814	-	Circ-Ga07g033	no	multi-exonic	gene	Ga07g00208	2	360	2272372,2272654,	2272570,2272814,
Chr07	2377602	2378112	+	Circ-Ga07g034	no	multi-exonic	gene	Ga07g00213	3	283	2377602,2377769,2377979,	2377671,2377847,2378112,
Chr07	2500258	2500684	-	Circ-Ga07g035	no	multi-exonic	gene	Ga07g00227	2	328	2500258,2500621,	2500521,2500684,
Chr07	2515443	2516058	-	Circ-Ga07g036	no	multi-exonic	gene	Ga07g00229	3	408	2515443,2515774,2515970,	2515673,2515861,2516058,
Chr07	2625721	2626154	+	Circ-Ga07g037	yes	multi-exonic	gene	Ga07g00239	2	278	2625721,2626063,	2625906,2626154,
Chr07	2762700	2764727	-	Circ-Ga07g038	no	multi-exonic	gene	Ga07g00250	5	1473	2762700,2762995,2763318,2763722,2764515,	2762855,2763205,2763550,2764381,2764727,
Chr07	2766999	2767775	-	Circ-Ga07g039	no	multi-exonic	gene	Ga07g00250	3	373	2766999,2767512,2767656,	2767210,2767552,2767775,
Chr07	2932247	2932550	-	Circ-Ga07g040	no	multi-exonic	gene	Ga07g00267	2	216	2932247,2932470,	2932381,2932550,
Chr07	2991673	2992399	-	Circ-Ga07g041	no	multi-exonic	gene	Ga07g00272	3	376	2991673,2991931,2992230,	2991780,2992028,2992399,
Chr07	3130143	3132860	-	Circ-Ga07g042	no	multi-exonic	gene	Ga07g00285	3	2205	3130143,3130771,3132732,	3130429,3132559,3132860,
Chr07	3172431	3172775	-	Circ-Ga07g043	no	intronic	gene	Ga07g00289	0	345	,	,
Chr07	3270306	3273867	+	Circ-Ga07g044	no	multi-exonic	gene	Ga07g00301	5	492	3270306,3272341,3272894,3273132,3273766,	3270407,3272388,3273037,3273227,3273867,
Chr07	3272341	3273227	+	Circ-Ga07g045	no	multi-exonic	gene	Ga07g00301	3	288	3272341,3272894,3273132,	3272388,3273037,3273227,
Chr07	3272341	3273867	+	Circ-Ga07g046	yes	multi-exonic	gene	Ga07g00301	4	390	3272341,3272894,3273132,3273766,	3272388,3273037,3273227,3273867,
Chr07	3272894	3273867	+	Circ-Ga07g047	yes	multi-exonic	gene	Ga07g00301	3	342	3272894,3273132,3273766,	3273037,3273227,3273867,
Chr07	3381926	3382258	-	Circ-Ga07g048	no	multi-exonic	gene	Ga07g00318	2	207	3381926,3382190,	3382063,3382258,
Chr07	3401588	3401707	+	Circ-Ga07g049	no	single-exonic	gene	Ga07g00321	1	120	3401588,	3401707,
Chr07	3401786	3402158	+	Circ-Ga07g050	no	multi-exonic	gene	Ga07g00321	2	293	3401786,3402003,	3401922,3402158,
Chr07	3643728	3644605	-	Circ-Ga07g051	no	intronic	gene	Ga07g00347	0	878	,	,
Chr07	3650786	3651733	-	Circ-Ga07g052	no	multi-exonic	gene	Ga07g00348	2	196	3650786,3651647,	3650894,3651733,
Chr07	3650912	3651646	-	Circ-Ga07g053	no	intronic	gene	Ga07g00348	0	735	,	,
Chr07	3651647	3652513	-	Circ-Ga07g054	no	multi-exonic	gene	Ga07g00348	3	297	3651647,3651926,3652403,	3651733,3652024,3652513,
Chr07	3714614	3715580	+	Circ-Ga07g055	no	multi-exonic	gene	Ga07g00351	3	476	3714614,3715155,3715460,	3714804,3715318,3715580,
Chr07	3781799	3782623	+	Circ-Ga07g056	no	multi-exonic	gene	Ga07g00358	3	370	3781799,3782138,3782528,	3781964,3782245,3782623,
Chr07	3959238	3959857	-	Circ-Ga07g057	no	multi-exonic	gene	Ga07g00374	3	270	3959238,3959587,3959796,	3959368,3959663,3959857,
Chr07	3988968	3989143	-	Circ-Ga07g058	no	intronic	gene	Ga07g00376	0	176	,	,
Chr07	4195256	4195910	-	Circ-Ga07g059	no	multi-exonic	gene	Ga07g00390	3	327	4195256,4195449,4195785,	4195332,4195572,4195910,
Chr07	4195942	4196304	-	Circ-Ga07g060	no	intronic	gene	Ga07g00390	0	363	,	,
Chr07	4214048	4214391	+	Circ-Ga07g062	no	intronic	gene	Ga07g00393	0	344	,	,
Chr07	4257500	4257884	+	Circ-Ga07g063	yes	multi-exonic	gene	Ga07g00400	2	304	4257500,4257743,	4257661,4257884,
Chr07	4364932	4365980	+	Circ-Ga07g064	no	multi-exonic	gene	Ga07g00411	5	613	4364932,4365192,4365427,4365591,4365857,	4365084,4365278,4365512,4365753,4365980,
Chr07	4365591	4365980	+	Circ-Ga07g065	no	multi-exonic	gene	Ga07g00411	2	287	4365591,4365857,	4365753,4365980,
Chr07	4471402	4473628	-	Circ-Ga07g066	yes	multi-exonic	gene	Ga07g00419	5	415	4471402,4472099,4472281,4473269,4473537,	4471494,4472165,4472386,4473325,4473628,
Chr07	4472099	4473628	-	Circ-Ga07g067	no	multi-exonic	gene	Ga07g00419	4	322	4472099,4472281,4473269,4473537,	4472165,4472386,4473325,4473628,
Chr07	4803761	4804111	+	Circ-Ga07g068	no	multi-exonic	gene	Ga07g00436	2	259	4803761,4803929,	4803836,4804111,
Chr07	4805112	4808338	+	Circ-Ga07g069	no	multi-exonic	gene	Ga07g00436	8	1033	4805112,4805623,4806151,4806454,4806633,4806869,4807991,4808246,	4805272,4805728,4806355,4806546,4806740,4806990,4808135,4808338,
Chr07	4811377	4811648	-	Circ-Ga07g070	no	intronic	gene	Ga07g00437	0	272	,	,
Chr07	4820987	4821543	+	Circ-Ga07g071	yes	multi-exonic	gene	Ga07g00439	2	304	4820987,4821490,	4821236,4821543,
Chr07	4820987	4821832	+	Circ-Ga07g072	no	multi-exonic	gene	Ga07g00439	3	448	4820987,4821490,4821689,	4821236,4821543,4821832,
Chr07	4820987	4822039	+	Circ-Ga07g073	no	multi-exonic	gene	Ga07g00439	4	513	4820987,4821490,4821689,4821975,	4821236,4821543,4821832,4822039,
Chr07	4911764	4912118	-	Circ-Ga07g074	yes	multi-exonic	gene	Ga07g00446	2	258	4911764,4911985,	4911887,4912118,
Chr07	4986386	4988504	+	Circ-Ga07g075	no	multi-exonic	gene	Ga07g00451	3	389	4986386,4987779,4988396,	4986566,4987877,4988504,
Chr07	5207936	5209356	-	Circ-Ga07g076	no	multi-exonic	gene	Ga07g00473	6	603	5207936,5208107,5208681,5208881,5209028,5209268,	5208013,5208295,5208776,5208934,5209124,5209356,
Chr07	5512945	5513267	+	Circ-Ga07g077	yes	single-exonic	gene	Ga07g00499	1	323	5512945,	5513267,
Chr07	5565558	5565978	-	Circ-Ga07g078	no	multi-exonic	gene	Ga07g00503	2	326	5565558,5565820,	5565724,5565978,
Chr07	5568055	5568192	-	Circ-Ga07g079	no	intronic	gene	Ga07g00504	0	138	,	,
Chr07	5644309	5644660	+	Circ-Ga07g080	no	intronic	gene	Ga07g00510	0	352	,	,
Chr07	5742849	5743241	-	Circ-Ga07g081	no	multi-exonic	gene	Ga07g00523	2	317	5742849,5743050,	5742973,5743241,
Chr07	5963325	5964408	-	Circ-Ga07g082	no	multi-exonic	gene	Ga07g00540	2	534	5963325,5964243,	5963692,5964408,
Chr07	5973603	5974061	-	Circ-Ga07g083	no	intronic	gene	Ga07g00541	0	459	,	,
Chr07	6067791	6068152	+	Circ-Ga07g084	no	single-exonic	gene	Ga07g00547	1	362	6067791,	6068152,
Chr07	6382623	6384784	+	Circ-Ga07g085	no	multi-exonic	gene	Ga07g00565	5	864	6382623,6383060,6383790,6384323,6384656,	6382768,6383196,6384130,6384433,6384784,
Chr07	6495212	6495430	-	Circ-Ga07g086	no	intronic	gene	Ga07g00570	0	219	,	,
Chr07	6700012	6700317	-	Circ-Ga07g087	no	intronic	gene	Ga07g00589	0	306	,	,
Chr07	6700318	6700854	-	Circ-Ga07g088	no	multi-exonic	gene	Ga07g00589	2	453	6700318,6700678,	6700593,6700854,
Chr07	6707907	6708468	-	Circ-Ga07g089	no	multi-exonic	gene	Ga07g00590	3	382	6707907,6708074,6708301,	6707988,6708205,6708468,
Chr07	6758821	6759414	-	Circ-Ga07g090	no	multi-exonic	gene	Ga07g00593	3	285	6758821,6759175,6759349,	6758946,6759267,6759414,
Chr07	6761339	6762609	-	Circ-Ga07g091	no	multi-exonic	gene	Ga07g00593	3	410	6761339,6761997,6762381,	6761395,6762120,6762609,
Chr07	6761997	6762609	-	Circ-Ga07g092	no	multi-exonic	gene	Ga07g00593	2	353	6761997,6762381,	6762120,6762609,
Chr07	6949579	6949727	-	Circ-Ga07g093	no	intronic	gene	Ga07g00606	0	149	,	,
Chr07	7025804	7027762	-	Circ-Ga07g094	yes	multi-exonic	gene	Ga07g00612	3	676	7025804,7026552,7027623,	7026021,7026869,7027762,
Chr07	7038080	7038561	-	Circ-Ga07g095	yes	multi-exonic	gene	Ga07g00614	3	255	7038080,7038300,7038439,	7038153,7038357,7038561,
Chr07	7117063	7117748	-	Circ-Ga07g096	no	single-exonic	gene	Ga07g00618	1	686	7117063,	7117748,
Chr07	7118455	7119142	-	Circ-Ga07g097	yes	multi-exonic	gene	Ga07g00618	3	298	7118455,7118682,7119064,	7118605,7118749,7119142,
Chr07	7190703	7191437	-	Circ-Ga07g098	no	multi-exonic	gene	Ga07g00624	2	624	7190703,7191134,	7191022,7191437,
Chr07	7421762	7421991	+	Circ-Ga07g099	yes	intronic	gene	Ga07g00635	0	230	,	,
Chr07	7564252	7564497	+	Circ-Ga07g100	no	single-exonic	gene	Ga07g00646	1	246	7564252,	7564497,
Chr07	7564252	7566937	+	Circ-Ga07g101	no	multi-exonic	gene	Ga07g00646	4	713	7564252,7565619,7565991,7566806,	7564497,7565811,7566132,7566937,
Chr07	7662317	7663046	+	Circ-Ga07g102	yes	multi-exonic	gene	Ga07g00653	3	231	7662317,7662490,7662991,	7662406,7662574,7663046,
Chr07	7662991	7663196	+	Circ-Ga07g103	no	multi-exonic	gene	Ga07g00653	2	135	7662991,7663118,	7663046,7663196,
Chr07	7664325	7664438	+	Circ-Ga07g104	no	intronic	gene	Ga07g00653	0	114	,	,
Chr07	7673426	7674033	+	Circ-Ga07g105	no	multi-exonic	gene	Ga07g00655	2	330	7673426,7673848,	7673569,7674033,
Chr07	7673848	7674349	+	Circ-Ga07g106	no	multi-exonic	gene	Ga07g00655	2	311	7673848,7674225,	7674033,7674349,
Chr07	8327981	8328351	-	Circ-Ga07g107	no	intronic	gene	Ga07g00685	0	371	,	,
Chr07	8328352	8328860	-	Circ-Ga07g108	no	multi-exonic	gene	Ga07g00685	2	365	8328352,8328715,	8328570,8328860,
Chr07	8361098	8361361	-	Circ-Ga07g109	no	intronic	gene	Ga07g00689	0	264	,	,
Chr07	8638856	8640942	+	Circ-Ga07g110	yes	multi-exonic	gene	Ga07g00698	2	380	8638856,8640667,	8638959,8640942,
Chr07	8690930	8691342	+	Circ-Ga07g111	no	multi-exonic	gene	Ga07g00704	3	231	8690930,8691052,8691252,	8690976,8691144,8691342,
Chr07	8692203	8692708	+	Circ-Ga07g112	no	multi-exonic	gene	Ga07g00704	2	265	8692203,8692561,	8692319,8692708,
Chr07	8720307	8722222	-	Circ-Ga07g113	yes	multi-exonic	lncRNA	Lnc-Ga07g0129	3	1349	8720307,8720465,8722169,	8720371,8721694,8722222,
Chr07	8720307	8722222	+	Circ-Ga07g114	no	multi-exonic	gene	Ga07g00707	4	245	8720307,8720465,8721647,8722169,	8720371,8720542,8721694,8722222,
Chr07	8889492	8889884	+	Circ-Ga07g115	yes	multi-exonic	gene	Ga07g00721	3	214	8889492,8889666,8889838,	8889570,8889753,8889884,
Chr07	8968002	8968868	+	Circ-Ga07g116	yes	multi-exonic	gene	Ga07g00726	3	370	8968002,8968536,8968755,	8968116,8968676,8968868,
Chr07	8968536	8968868	+	Circ-Ga07g117	yes	multi-exonic	gene	Ga07g00726	2	255	8968536,8968755,	8968676,8968868,
Chr07	8969646	8970323	+	Circ-Ga07g118	no	multi-exonic	gene	Ga07g00726	3	246	8969646,8970075,8970267,	8969724,8970184,8970323,
Chr07	9043817	9044100	-	Circ-Ga07g119	yes	multi-exonic	gene	Ga07g00735	2	182	9043817,9043988,	9043885,9044100,
Chr07	9128593	9129229	+	Circ-Ga07g120	no	multi-exonic	gene	Ga07g00741	3	273	9128593,9128979,9129102,	9128689,9129026,9129229,
Chr07	9131788	9132203	-	Circ-Ga07g121	no	single-exonic	gene	Ga07g00742	1	416	9131788,	9132203,
Chr07	9235999	9236455	+	Circ-Ga07g122	no	multi-exonic	gene	Ga07g00749	3	282	9235999,9236173,9236332,	9236082,9236246,9236455,
Chr07	9404260	9404579	-	Circ-Ga07g123	no	intronic	gene	Ga07g00757	0	320	,	,
Chr07	9404580	9405705	-	Circ-Ga07g124	no	multi-exonic	gene	Ga07g00757	6	627	9404580,9404793,9405042,9405269,9405505,9405670,	9404698,9404964,9405141,9405393,9405579,9405705,
Chr07	9528753	9529063	+	Circ-Ga07g125	yes	multi-exonic	gene	Ga07g00767	2	222	9528753,9528995,	9528905,9529063,
Chr07	9647822	9649044	-	Circ-Ga07g126	no	multi-exonic	gene	Ga07g00779	4	369	9647822,9647996,9648251,9648973,	9647902,9648139,9648322,9649044,
Chr07	9722444	9726600	+	Circ-Ga07g127	no	multi-exonic	gene	Ga07g00784	8	815	9722444,9722757,9723735,9724130,9725942,9726127,9726304,9726570,	9722655,9722878,9723820,9724224,9726023,9726206,9726410,9726600,
Chr07	9728892	9730509	+	Circ-Ga07g128	no	multi-exonic	gene	Ga07g00784	4	423	9728892,9729446,9729863,9730399,	9729000,9729549,9729961,9730509,
Chr07	9929829	9930450	+	Circ-Ga07g129	no	multi-exonic	gene	Ga07g00793	3	234	9929829,9930003,9930389,	9929913,9930089,9930450,
Chr07	9931884	9933775	+	Circ-Ga07g130	no	multi-exonic	gene	Ga07g00793	5	255	9931884,9932029,9932210,9933543,9933709,	9931922,9932090,9932246,9933592,9933775,
Chr07	10008616	10009466	+	Circ-Ga07g131	no	multi-exonic	gene	Ga07g00796	3	375	10008616,10008805,10009319,	10008724,10008922,10009466,
Chr07	10058345	10059736	+	Circ-Ga07g132	yes	multi-exonic	gene	Ga07g00798	5	468	10058345,10058502,10058931,10059049,10059605,	10058422,10058564,10058978,10059195,10059736,
Chr07	10059605	10063100	+	Circ-Ga07g133	no	multi-exonic	gene	Ga07g00798	4	393	10059605,10061963,10062768,10062973,	10059736,10062003,10062859,10063100,
Chr07	10063774	10067072	+	Circ-Ga07g134	no	multi-exonic	gene	Ga07g00798	6	579	10063774,10064005,10064457,10065678,10066185,10066956,	10063849,10064125,10064556,10065759,10066267,10067072,
Chr07	10068785	10070175	+	Circ-Ga07g135	no	multi-exonic	gene	Ga07g00798	5	421	10068785,10068942,10069118,10069289,10070056,	10068866,10069030,10069192,10069343,10070175,
Chr07	10068942	10070175	+	Circ-Ga07g136	yes	multi-exonic	gene	Ga07g00798	4	339	10068942,10069118,10069289,10070056,	10069030,10069192,10069343,10070175,
Chr07	10070056	10070574	+	Circ-Ga07g137	no	multi-exonic	gene	Ga07g00798	3	359	10070056,10070253,10070429,	10070175,10070345,10070574,
Chr07	10070253	10070574	+	Circ-Ga07g138	yes	multi-exonic	gene	Ga07g00798	2	239	10070253,10070429,	10070345,10070574,
Chr07	10157956	10158375	-	Circ-Ga07g139	no	multi-exonic	gene	Ga07g00800	2	338	10157956,10158233,	10158150,10158375,
Chr07	10210055	10210691	+	Circ-Ga07g140	no	multi-exonic	gene	Ga07g00804	3	344	10210055,10210329,10210585,	10210158,10210461,10210691,
Chr07	10210055	10213317	+	Circ-Ga07g141	no	multi-exonic	gene	Ga07g00804	4	455	10210055,10210329,10210585,10213207,	10210158,10210461,10210691,10213317,
Chr07	10210329	10217006	+	Circ-Ga07g142	no	multi-exonic	gene	Ga07g00804	12	1312	10210329,10210585,10213207,10213469,10213784,10214028,10214648,10214863,10215063,10215216,10215587,10216850,	10210461,10210691,10213317,10213636,10213870,10214121,10214716,10214985,10215131,10215320,10215675,10217006,
Chr07	10215321	10215554	+	Circ-Ga07g143	no	intronic	gene	Ga07g00804	0	234	,	,
Chr07	10822048	10823086	+	Circ-Ga07g144	no	multi-exonic	gene	Ga07g00823	4	360	10822048,10822268,10822821,10823047,	10822168,10822352,10822934,10823086,
Chr07	10911969	10912331	+	Circ-Ga07g145	no	single-exonic	gene	Ga07g00837	1	363	10911969,	10912331,
Chr07	10914388	10914816	-	Circ-Ga07g146	no	intronic	gene	Ga07g00838	0	429	,	,
Chr07	10915739	10915939	-	Circ-Ga07g147	no	intronic	gene	Ga07g00838	0	201	,	,
Chr07	11304675	11304889	-	Circ-Ga07g148	no	single-exonic	gene	Ga07g00853	1	215	11304675,	11304889,
Chr07	11941605	11942373	+	Circ-Ga07g149	no	multi-exonic	gene	Ga07g00871	3	555	11941605,11941907,11942164,	11941799,11942056,11942373,
Chr07	12128705	12129844	+	Circ-Ga07g150	yes	multi-exonic	gene	Ga07g00881	6	549	12128705,12129115,12129283,12129442,12129630,12129744,	12128839,12129217,12129353,12129546,12129663,12129844,
Chr07	13098267	13099891	+	Circ-Ga07g151	no	multi-exonic	gene	Ga07g00905	6	478	13098267,13098417,13098619,13099128,13099646,13099832,	13098331,13098483,13098732,13099201,13099743,13099891,
Chr07	13652869	13653201	-	Circ-Ga07g153	yes	multi-exonic	gene	Ga07g00946	2	234	13652869,13653083,	13652983,13653201,
Chr07	13914570	13914976	+	Circ-Ga07g154	yes	multi-exonic	gene	Ga07g00956	2	248	13914570,13914846,	13914686,13914976,
Chr07	14281590	14281764	-	Circ-Ga07g155	yes	intronic	gene	Ga07g00970	0	175	,	,
Chr07	15617186	15617825	+	Circ-Ga07g156	no	multi-exonic	gene	Ga07g01019	3	411	15617186,15617502,15617727,	15617423,15617575,15617825,
Chr07	15617727	15618134	+	Circ-Ga07g157	no	multi-exonic	gene	Ga07g01019	2	163	15617727,15618071,	15617825,15618134,
Chr07	16065404	16065844	-	Circ-Ga07g158	no	multi-exonic	gene	Ga07g01043	3	251	16065404,16065578,16065771,	16065486,16065671,16065844,
Chr07	16307277	16309794	+	Circ-Ga07g159	no	multi-exonic	gene	Ga07g01052	7	811	16307277,16308111,16308412,16308674,16308890,16309114,16309720,	16307379,16308326,16308490,16308807,16308988,16309218,16309794,
Chr07	16308890	16309218	+	Circ-Ga07g160	no	multi-exonic	gene	Ga07g01052	2	204	16308890,16309114,	16308988,16309218,
Chr07	17311018	17311894	-	Circ-Ga07g161	no	multi-exonic	gene	Ga07g01085	3	500	17311018,17311416,17311659,	17311154,17311542,17311894,
Chr07	17311018	17311894	+	Circ-Ga07g162	no	multi-exonic	lncRNA	Lnc-Ga07g0224	3	500	17311018,17311416,17311659,	17311154,17311542,17311894,
Chr07	17407740	17410060	+	Circ-Ga07g163	no	multi-exonic	gene	Ga07g01087	5	605	17407740,17408259,17408498,17409143,17409984,	17407853,17408353,17408583,17409375,17410060,
Chr07	17511804	17512475	-	Circ-Ga07g164	no	multi-exonic	gene	Ga07g01094	2	272	17511804,17512262,	17511861,17512475,
Chr07	17613531	17613779	+	Circ-Ga07g165	no	intronic	gene	Ga07g01095	0	249	,	,
Chr07	17741097	17742640	+	Circ-Ga07g166	no	multi-exonic	gene	Ga07g01102	3	322	17741097,17741813,17742542,	17741229,17741902,17742640,
Chr07	17763277	17765213	-	Circ-Ga07g167	yes	multi-exonic	gene	Ga07g01103	5	431	17763277,17763475,17763708,17764528,17765135,	17763363,17763584,17763797,17764592,17765213,
Chr07	17812434	17813005	+	Circ-Ga07g168	no	multi-exonic	gene	Ga07g01107	3	334	17812434,17812746,17812909,	17812596,17812819,17813005,
Chr07	17822625	17823601	+	Circ-Ga07g169	yes	multi-exonic	gene	Ga07g01108	2	288	17822625,17823466,	17822776,17823601,
Chr07	18175831	18177962	-	Circ-Ga07g170	no	multi-exonic	gene	Ga07g01123	4	710	18175831,18177224,18177624,18177827,	18176065,18177511,18177674,18177962,
Chr07	18175831	18178818	-	Circ-Ga07g171	yes	multi-exonic	gene	Ga07g01123	5	811	18175831,18177224,18177624,18177827,18178718,	18176065,18177511,18177674,18177962,18178818,
Chr07	18177624	18178818	-	Circ-Ga07g172	no	multi-exonic	gene	Ga07g01123	3	288	18177624,18177827,18178718,	18177674,18177962,18178818,
Chr07	18179566	18179930	-	Circ-Ga07g173	yes	multi-exonic	gene	Ga07g01123	2	269	18179566,18179833,	18179736,18179930,
Chr07	18935026	18935597	-	Circ-Ga07g174	no	multi-exonic	gene	Ga07g01146	2	484	18935026,18935222,	18935133,18935597,
Chr07	19286792	19287050	+	Circ-Ga07g175	yes	intronic	gene	Ga07g01158	0	259	,	,
Chr07	19287086	19289179	+	Circ-Ga07g176	no	multi-exonic	gene	Ga07g01158	7	754	19287086,19287674,19287944,19288528,19288732,19288873,19289071,	19287182,19287823,19288070,19288640,19288795,19288966,19289179,
Chr07	19614257	19616495	-	Circ-Ga07g177	no	multi-exonic	gene	Ga07g01174	6	351	19614257,19614665,19615170,19615292,19616249,19616453,	19614308,19614738,19615219,19615373,19616298,19616495,
Chr07	19616570	19616930	-	Circ-Ga07g178	no	multi-exonic	gene	Ga07g01174	3	174	19616570,19616742,19616884,	19616650,19616787,19616930,
Chr07	20369064	20369431	+	Circ-Ga07g179	yes	multi-exonic	gene	Ga07g01191	2	218	20369064,20369281,	20369130,20369431,
Chr07	20371824	20372813	+	Circ-Ga07g180	no	intronic	gene	Ga07g01191	0	990	,	,
Chr07	20761379	20761665	+	Circ-Ga07g181	no	intronic	gene	Ga07g01203	0	287	,	,
Chr07	21256819	21257065	-	Circ-Ga07g182	no	intronic	gene	Ga07g01214	0	247	,	,
Chr07	22190803	22191090	-	Circ-Ga07g183	yes	multi-exonic	gene	Ga07g01228	2	210	22190803,22190995,	22190916,22191090,
Chr07	22196312	22196623	-	Circ-Ga07g184	no	multi-exonic	lncRNA	Lnc-Ga07g0257	2	211	22196312,22196515,	22196413,22196623,
Chr07	22196312	22196623	+	Circ-Ga07g185	no	multi-exonic	gene	Ga07g01229	2	211	22196312,22196515,	22196413,22196623,
Chr07	22196960	22197829	+	Circ-Ga07g186	no	multi-exonic	gene	Ga07g01229	4	460	22196960,22197145,22197385,22197705,	22197060,22197282,22197480,22197829,
Chr07	22294050	22294305	+	Circ-Ga07g187	no	intronic	gene	Ga07g01233	0	256	,	,
Chr07	24181474	24182106	+	Circ-Ga07g188	no	multi-exonic	gene	Ga07g01282	4	380	24181474,24181589,24181899,24182047,	24181501,24181816,24181962,24182106,
Chr07	24204865	24205205	+	Circ-Ga07g189	no	intronic	gene	Ga07g01286	0	341	,	,
Chr07	24601106	24601275	+	Circ-Ga07g190	no	single-exonic	gene	Ga07g01293	1	170	24601106,	24601275,
Chr07	24964908	24966623	-	Circ-Ga07g191	no	multi-exonic	gene	Ga07g01303	2	639	24964908,24966093,	24965015,24966623,
Chr07	24964908	24966623	+	Circ-Ga07g192	no	multi-exonic	lncRNA	Lnc-Ga07g0273	2	639	24964908,24966093,	24965015,24966623,
Chr07	24966657	24967103	-	Circ-Ga07g193	no	intronic	gene	Ga07g01303	0	447	,	,
Chr07	25964372	25965808	-	Circ-Ga07g194	no	multi-exonic	gene	Ga07g01320	6	441	25964372,25964594,25964774,25964930,25965174,25965759,	25964467,25964644,25964840,25965024,25965255,25965808,
Chr07	26688279	26688650	-	Circ-Ga07g195	no	multi-exonic	gene	Ga07g01346	2	189	26688279,26688600,	26688416,26688650,
Chr07	26819759	26820776	-	Circ-Ga07g196	no	multi-exonic	gene	Ga07g01350	5	318	26819759,26819930,26820057,26820550,26820720,	26819853,26819969,26820133,26820598,26820776,
Chr07	26863050	26863444	-	Circ-Ga07g197	no	multi-exonic	gene	Ga07g01352	2	308	26863050,26863326,	26863238,26863444,
[truncated: 2,367 more rows]
