# Supplementary material for: A comprehensive landscape of the Gossypium arboreum circRNAome under multiple abiotic stresses
Source: Front Plant Sci. 2026 Mar 10;17:1791897. doi: 10.3389/fpls.2026.1791897 (PMC13008959; doi:10.3389/fpls.2026.1791897)
Supplement: Supplementary file 6 [file Table3.xlsx]

## Sheet: Sheet1
Supplemental Table 3. Number of BSJs of candidates circRNA in each sample
circ-RNA ID	Chromosome	Start Site	End Site	CK_rep1	CK_rep2	cold_rep1	cold_rep2	hot_rep1	hot_rep2	salt_rep1	salt_rep2	UV_rep1	UV_rep2
Circ-Ga01g001	Chr01	131549	132352	1	None	None	1	None	1	None	None	None	None
Circ-Ga01g002	Chr01	133843	134157	None	None	None	None	None	None	None	None	1	None
Circ-Ga01g003	Chr01	134320	134917	None	None	None	None	None	None	None	None	3	None
Circ-Ga01g004	Chr01	134804	134917	None	None	None	None	None	None	None	None	1	None
Circ-Ga01g005	Chr01	194347	194857	None	None	None	None	None	None	None	None	None	1
Circ-Ga01g006	Chr01	227564	228036	3	None	None	None	None	None	None	1	None	None
Circ-Ga01g007	Chr01	272748	273580	None	None	None	2	None	None	None	None	None	None
Circ-Ga01g008	Chr01	295206	296627	None	None	None	None	None	None	None	None	None	2
Circ-Ga01g009	Chr01	295633	296919	1	None	3	8	None	2	None	None	None	3
Circ-Ga01g010	Chr01	388988	390185	1	None	None	None	None	None	None	None	None	None
Circ-Ga01g011	Chr01	571280	573941	None	1	None	None	None	None	None	None	None	None
Circ-Ga01g012	Chr01	643347	644381	None	None	None	None	None	None	None	None	1	None
Circ-Ga01g013	Chr01	654038	654314	None	None	2	None	None	None	None	None	None	None
Circ-Ga01g014	Chr01	766901	767655	None	None	None	None	None	None	None	None	None	None
Circ-Ga01g015	Chr01	790747	791064	None	None	1	None	None	None	None	None	None	None
Circ-Ga01g016	Chr01	1135360	1136234	1	None	None	None	None	None	None	None	None	None
Circ-Ga01g017	Chr01	1230975	1231476	11	6	1	None	1	1	None	None	4	4
Circ-Ga01g018	Chr01	1230975	1233084	None	None	None	None	1	None	None	None	None	1
Circ-Ga01g019	Chr01	1231311	1231476	None	None	1	None	None	None	None	None	None	None
Circ-Ga01g020	Chr01	1795641	1796216	None	1	None	None	None	None	None	None	None	None
Circ-Ga01g021	Chr01	1797794	1798465	None	None	None	None	None	None	None	None	None	1
Circ-Ga01g022	Chr01	1849805	1850233	None	None	2	None	None	None	None	None	None	None
Circ-Ga01g023	Chr01	1894983	1895151	None	None	None	None	None	None	None	None	None	None
Circ-Ga01g024	Chr01	1895152	1895739	None	None	None	2	None	None	None	None	None	None
Circ-Ga01g025	Chr01	1914143	1914894	None	None	1	None	None	None	None	None	None	None
Circ-Ga01g026	Chr01	1948948	1949940	None	None	None	None	None	None	None	None	1	None
Circ-Ga01g027	Chr01	1953380	1954279	None	None	None	None	None	None	None	1	None	None
Circ-Ga01g028	Chr01	2083578	2084517	None	None	None	None	1	None	None	None	None	None
Circ-Ga01g029	Chr01	2085272	2085697	None	1	None	None	None	None	None	None	None	None
Circ-Ga01g030	Chr01	2229313	2230424	None	None	None	None	None	None	None	3	None	None
Circ-Ga01g031	Chr01	2310977	2311259	None	None	1	None	None	None	None	6	None	None
Circ-Ga01g032	Chr01	2364375	2365519	None	None	1	None	None	None	None	None	None	None
Circ-Ga01g033	Chr01	2421702	2422964	1	None	None	None	None	None	None	None	None	None
Circ-Ga01g034	Chr01	2423121	2425601	None	None	None	1	None	None	None	None	None	None
Circ-Ga01g035	Chr01	2423256	2423437	None	None	None	None	None	None	None	None	None	None
Circ-Ga01g036	Chr01	2424375	2424732	None	None	None	None	None	None	1	None	None	None
Circ-Ga01g037	Chr01	2443843	2444145	None	None	2	None	None	None	None	None	None	None
Circ-Ga01g038	Chr01	2444146	2444806	None	None	None	None	None	None	None	None	None	None
Circ-Ga01g039	Chr01	2600803	2601981	2	None	None	None	None	None	None	None	None	None
Circ-Ga01g040	Chr01	2912453	2912685	None	None	None	None	None	None	None	None	None	None
Circ-Ga01g042	Chr01	3063852	3064085	None	None	None	None	None	None	None	None	None	None
Circ-Ga01g043	Chr01	3063852	3064086	None	None	None	None	None	None	None	None	None	None
Circ-Ga01g044	Chr01	3257445	3257901	73	63	49	41	74	36	29	94	124	99
Circ-Ga01g050	Chr01	4353951	4354350	None	None	None	None	None	None	None	None	1	None
Circ-Ga01g051	Chr01	4720327	4720529	None	None	None	None	None	None	None	None	None	None
Circ-Ga01g052	Chr01	4723744	4724047	None	None	None	None	None	None	None	None	None	None
Circ-Ga01g053	Chr01	4728719	4730900	None	None	None	1	None	None	None	None	None	None
Circ-Ga01g054	Chr01	5326412	5326738	None	None	None	None	None	None	None	None	None	None
Circ-Ga01g055	Chr01	5433485	5434200	2	None	None	None	None	None	None	None	None	None
Circ-Ga01g056	Chr01	5773179	5774477	None	None	1	None	None	None	None	None	None	None
Circ-Ga01g057	Chr01	6461406	6462112	None	None	None	None	None	None	None	2	None	None
Circ-Ga01g058	Chr01	6473791	6474660	2	1	1	None	None	None	1	None	5	None
Circ-Ga01g059	Chr01	6593110	6593899	3	None	None	None	None	None	None	None	None	None
Circ-Ga01g060	Chr01	7509858	7510069	None	None	None	None	None	None	None	None	None	None
Circ-Ga01g061	Chr01	7541156	7541396	None	None	1	None	None	None	None	None	None	None
Circ-Ga01g063	Chr01	8180406	8180791	None	None	None	None	None	None	None	None	None	None
Circ-Ga01g064	Chr01	8465278	8465647	None	None	None	4	None	None	None	None	None	None
Circ-Ga01g065	Chr01	8466823	8466998	None	None	None	None	None	None	None	None	None	None
Circ-Ga01g066	Chr01	8714704	8715514	None	None	None	None	None	None	None	None	2	None
Circ-Ga01g067	Chr01	9106858	9107467	None	None	1	1	None	None	None	None	None	None
Circ-Ga01g068	Chr01	9582887	9583428	None	None	None	None	None	None	None	2	None	None
Circ-Ga01g069	Chr01	9765138	9765554	None	2	None	None	None	None	None	None	None	None
Circ-Ga01g070	Chr01	9874541	9874691	None	None	None	None	None	None	None	None	None	None
Circ-Ga01g071	Chr01	9917012	9917529	None	None	None	None	None	None	None	None	1	None
Circ-Ga01g072	Chr01	10006743	10007096	None	None	None	None	None	None	None	None	None	None
Circ-Ga01g073	Chr01	10009851	10010556	None	None	None	None	None	None	None	None	1	None
Circ-Ga01g074	Chr01	10123100	10123755	None	None	1	None	None	None	None	None	None	None
Circ-Ga01g075	Chr01	11115956	11116129	None	None	None	None	None	None	None	None	None	None
Circ-Ga01g076	Chr01	11714682	11714931	None	None	None	None	None	None	None	None	None	None
Circ-Ga01g077	Chr01	11797974	11799005	None	None	None	None	None	None	None	None	1	1
Circ-Ga01g078	Chr01	12246402	12247202	None	None	None	None	None	None	None	1	None	None
Circ-Ga01g079	Chr01	12355556	12357800	None	None	None	None	None	None	None	1	None	None
Circ-Ga01g080	Chr01	13571680	13572414	None	None	3	None	None	None	None	None	None	None
Circ-Ga01g081	Chr01	13572078	13573178	None	None	None	None	None	None	None	None	2	None
Circ-Ga01g082	Chr01	13586510	13586953	5	None	None	None	None	None	None	None	1	None
Circ-Ga01g083	Chr01	13678790	13679353	None	None	None	None	None	None	1	None	None	None
Circ-Ga01g084	Chr01	14708071	14708407	None	None	None	None	1	None	None	None	None	None
Circ-Ga01g085	Chr01	14970027	14970590	None	None	None	None	None	None	1	None	None	None
Circ-Ga01g086	Chr01	14983691	14984127	1	4	None	1	4	3	1	4	2	3
Circ-Ga01g087	Chr01	15316078	15316527	None	None	1	None	None	None	None	None	None	None
Circ-Ga01g088	Chr01	15389379	15389801	None	1	None	None	None	None	None	None	None	None
Circ-Ga01g089	Chr01	16031440	16032719	None	None	None	2	None	None	None	None	None	None
Circ-Ga01g090	Chr01	18184307	18185918	None	None	1	None	None	None	None	None	None	None
Circ-Ga01g091	Chr01	18257118	18257535	None	None	None	2	None	None	None	None	None	None
Circ-Ga01g092	Chr01	18923787	18924300	None	None	None	1	None	None	None	None	None	None
Circ-Ga01g093	Chr01	18932536	18933615	2	4	3	None	None	None	5	6	1	6
Circ-Ga01g094	Chr01	18932536	18934570	3	2	1	2	1	None	None	None	3	4
Circ-Ga01g095	Chr01	19270191	19270471	None	None	None	None	None	None	None	2	None	None
Circ-Ga01g096	Chr01	19770181	19773346	None	None	None	None	None	None	None	None	2	None
Circ-Ga01g097	Chr01	20009767	20010829	None	None	1	None	None	None	None	None	None	None
Circ-Ga01g098	Chr01	20011052	20011368	None	None	1	None	None	None	None	None	None	None
Circ-Ga01g099	Chr01	20011052	20011552	None	None	1	None	None	None	None	None	None	None
Circ-Ga01g100	Chr01	20077202	20077567	1	4	2	2	None	None	None	3	1	None
Circ-Ga01g101	Chr01	20077202	20077567	1	4	2	2	None	None	None	3	1	None
Circ-Ga01g102	Chr01	20119070	20119273	None	None	None	None	None	None	None	None	None	None
Circ-Ga01g103	Chr01	20120027	20121952	None	None	3	None	None	None	None	None	None	None
Circ-Ga01g104	Chr01	20121586	20121952	None	None	1	None	None	None	None	None	None	None
Circ-Ga01g105	Chr01	20121715	20122562	None	None	1	None	None	None	None	None	None	None
Circ-Ga01g106	Chr01	20828062	20828624	None	None	None	None	3	None	None	None	None	None
Circ-Ga01g107	Chr01	20828334	20828534	None	None	None	None	None	None	None	None	None	None
Circ-Ga01g108	Chr01	20928317	20928653	None	None	1	None	None	None	None	None	None	None
Circ-Ga01g109	Chr01	20976080	20977112	None	None	None	None	None	None	1	None	None	None
Circ-Ga01g110	Chr01	20978486	20979671	None	1	None	None	None	None	None	None	None	None
Circ-Ga01g111	Chr01	20979672	20980122	None	None	None	None	None	None	None	None	None	None
Circ-Ga01g113	Chr01	21368803	21369767	None	None	None	4	None	None	None	None	None	None
Circ-Ga01g114	Chr01	22369498	22369824	None	None	None	None	None	None	None	None	2	None
Circ-Ga01g115	Chr01	22375284	22375678	None	None	None	None	None	None	None	None	None	None
Circ-Ga01g116	Chr01	22489014	22489361	1	None	None	None	None	None	None	None	None	None
Circ-Ga01g117	Chr01	22665311	22665815	1	None	None	1	None	None	1	None	None	None
Circ-Ga01g118	Chr01	24158713	24158935	None	None	None	None	None	None	None	None	None	None
Circ-Ga01g119	Chr01	25613746	25614099	1	None	None	None	None	None	None	None	None	None
Circ-Ga01g120	Chr01	25637926	25638213	None	None	None	None	None	None	None	None	None	None
Circ-Ga01g121	Chr01	26061876	26062250	None	None	None	None	3	None	None	None	None	None
Circ-Ga01g122	Chr01	26415297	26415553	None	None	None	None	None	None	None	None	None	None
Circ-Ga01g123	Chr01	28536883	28538811	None	None	None	5	None	None	None	None	None	None
Circ-Ga01g124	Chr01	28682514	28682956	None	1	None	None	None	None	None	None	None	None
Circ-Ga01g125	Chr01	28772903	28773158	None	None	None	None	None	None	None	None	None	None
Circ-Ga01g126	Chr01	29736236	29736674	10	6	2	2	5	None	None	6	1	1
Circ-Ga01g127	Chr01	29736393	29737511	None	None	1	2	None	None	None	None	None	None
Circ-Ga01g128	Chr01	29787874	29788179	None	None	2	None	None	None	None	None	None	None
Circ-Ga01g129	Chr01	29790755	29790901	None	None	None	None	None	None	None	None	None	None
Circ-Ga01g130	Chr01	30216285	30216506	None	None	None	None	None	None	None	None	None	None
Circ-Ga01g132	Chr01	30469264	30470997	None	None	1	None	None	None	None	None	None	None
Circ-Ga01g133	Chr01	30788506	30789153	None	None	None	None	None	1	None	None	None	None
Circ-Ga01g134	Chr01	30788506	30791025	None	None	None	None	None	None	None	None	1	None
Circ-Ga01g135	Chr01	30796767	30797183	None	None	None	None	None	None	None	None	None	1
Circ-Ga01g136	Chr01	31047147	31048150	None	None	1	None	None	None	None	None	1	None
Circ-Ga01g137	Chr01	31047793	31048471	None	None	None	4	None	None	None	None	None	None
Circ-Ga01g138	Chr01	31054873	31056246	None	None	2	None	None	None	None	None	None	None
Circ-Ga01g139	Chr01	31063057	31063595	None	None	None	4	None	None	None	None	None	None
Circ-Ga01g140	Chr01	31085894	31087085	None	None	None	None	None	None	None	None	None	1
Circ-Ga01g141	Chr01	31087086	31088011	None	None	None	None	None	None	None	None	None	None
Circ-Ga01g142	Chr01	31098819	31099421	None	None	2	None	None	None	None	None	None	None
Circ-Ga01g143	Chr01	31098819	31099692	None	None	1	2	None	None	None	None	None	1
Circ-Ga01g144	Chr01	31099051	31099421	None	None	1	None	None	None	None	None	None	None
Circ-Ga01g145	Chr01	31099051	31099692	None	None	3	None	None	None	None	None	None	None
Circ-Ga01g146	Chr01	31103695	31104115	None	None	None	None	None	1	None	None	None	None
Circ-Ga01g147	Chr01	32226468	32226681	None	None	None	None	None	1	None	None	None	None
Circ-Ga01g148	Chr01	32643931	32645751	None	None	1	None	None	None	None	None	None	None
Circ-Ga01g149	Chr01	32648435	32648701	None	None	None	None	None	None	None	None	None	None
Circ-Ga01g150	Chr01	32649298	32649484	None	None	None	None	None	None	None	None	None	None
Circ-Ga01g151	Chr01	37348273	37348905	None	2	None	None	None	None	None	1	None	None
Circ-Ga01g152	Chr01	39334627	39335333	None	None	None	None	None	1	None	None	None	None
Circ-Ga01g153	Chr01	39387589	39388061	None	None	1	None	1	None	None	None	1	1
Circ-Ga01g154	Chr01	39487056	39488003	None	None	None	2	None	None	None	None	None	None
Circ-Ga01g155	Chr01	39634079	39634573	None	None	None	None	2	3	None	7	3	None
Circ-Ga01g156	Chr01	39918975	39919484	None	None	None	3	None	None	None	None	None	None
Circ-Ga01g157	Chr01	39924016	39925457	None	None	1	None	None	None	None	None	None	None
Circ-Ga01g158	Chr01	46827539	46828085	None	None	None	None	None	None	1	None	None	None
Circ-Ga01g159	Chr01	47251567	47251762	1	None	None	None	None	None	None	None	None	None
Circ-Ga01g160	Chr01	47728428	47729365	None	None	None	None	1	None	None	None	None	None
Circ-Ga01g161	Chr01	47771774	47772342	None	None	None	None	None	1	None	2	None	None
Circ-Ga01g162	Chr01	47817071	47817331	None	None	None	3	None	None	None	None	None	None
Circ-Ga01g163	Chr01	48072856	48073281	None	None	None	None	None	None	None	None	None	None
Circ-Ga01g164	Chr01	53144300	53145467	None	None	1	1	None	None	None	None	None	None
Circ-Ga01g165	Chr01	57894122	57894736	1	None	None	None	None	None	None	None	None	None
Circ-Ga01g166	Chr01	58555706	58555939	1	None	1	None	None	None	None	None	None	None
Circ-Ga01g167	Chr01	67641655	67643542	1	None	None	None	None	None	None	None	2	None
Circ-Ga01g168	Chr01	72616854	72619780	None	None	None	5	None	None	None	None	None	None
Circ-Ga01g169	Chr01	72643791	72643997	None	None	None	None	None	None	None	None	None	None
Circ-Ga01g170	Chr01	73205316	73205520	None	None	None	None	None	None	None	None	None	None
Circ-Ga01g171	Chr01	73205316	73205522	None	None	None	None	None	None	None	None	None	None
Circ-Ga01g172	Chr01	74198701	74199039	None	None	None	None	None	None	None	None	None	None
Circ-Ga01g173	Chr01	77318787	77320532	None	None	1	None	None	None	None	None	None	None
Circ-Ga01g174	Chr01	79933921	79934170	1	None	None	None	None	None	None	None	None	None
Circ-Ga01g175	Chr01	83190750	83191257	None	None	None	3	None	None	None	None	None	None
Circ-Ga01g176	Chr01	83190934	83191257	2	None	None	None	None	None	None	None	None	None
Circ-Ga01g177	Chr01	83952001	83953463	None	None	1	None	None	None	None	None	None	None
Circ-Ga01g178	Chr01	85125203	85125577	None	None	None	None	None	None	None	2	None	None
Circ-Ga01g179	Chr01	85298425	85299806	None	None	2	None	None	None	None	None	None	2
Circ-Ga01g180	Chr01	85503359	85504292	None	None	None	None	None	None	None	None	1	None
Circ-Ga01g181	Chr01	85658005	85658337	77	36	29	81	80	30	21	48	77	39
Circ-Ga01g182	Chr01	85659153	85659455	1	None	None	None	None	None	None	None	None	None
Circ-Ga01g183	Chr01	89214876	89215134	None	1	None	None	None	None	None	None	None	None
Circ-Ga01g184	Chr01	90798937	90799243	None	None	None	None	None	None	1	None	None	None
Circ-Ga01g185	Chr01	92645560	92646031	None	None	None	None	None	None	None	None	None	None
Circ-Ga01g186	Chr01	92645560	92646043	None	None	None	None	None	None	None	None	None	None
Circ-Ga01g187	Chr01	92773144	92774648	None	None	None	None	None	1	None	None	None	None
Circ-Ga01g188	Chr01	93267843	93268704	2	None	None	None	None	None	None	None	None	None
Circ-Ga01g189	Chr01	93416112	93416243	None	None	None	None	None	None	None	None	None	None
Circ-Ga01g190	Chr01	93419203	93419542	None	None	None	2	None	None	None	None	None	None
Circ-Ga01g191	Chr01	94034294	94035925	None	None	3	7	None	None	None	None	None	None
Circ-Ga01g192	Chr01	94035081	94035925	3	2	5	4	None	1	None	None	4	None
Circ-Ga01g193	Chr01	95737412	95738081	None	None	None	2	None	None	None	None	None	None
Circ-Ga01g194	Chr01	96361350	96361600	2	None	None	None	None	None	None	6	1	None
Circ-Ga01g195	Chr01	96369558	96370379	None	None	1	None	None	None	None	None	None	None
Circ-Ga01g196	Chr01	96369558	96372734	None	None	None	1	None	None	None	None	None	None
Circ-Ga01g197	Chr01	96371626	96372734	None	None	None	None	None	None	None	2	None	None
Circ-Ga01g198	Chr01	96595469	96597478	1	None	None	2	None	None	None	None	None	None
Circ-Ga01g199	Chr01	96604892	96606784	None	None	1	None	None	None	None	None	None	None
Circ-Ga01g200	Chr01	96610035	96611611	2	None	3	None	None	None	None	None	None	None
Circ-Ga01g201	Chr01	96610035	96612859	None	None	1	None	None	None	None	None	None	None
Circ-Ga01g202	Chr01	96611522	96613246	None	None	1	None	None	None	None	None	None	None
Circ-Ga01g203	Chr01	96612404	96612859	None	1	None	None	None	None	None	None	None	None
Circ-Ga01g204	Chr01	96612404	96613246	None	None	None	None	None	3	None	None	None	None
Circ-Ga01g205	Chr01	97226636	97228425	None	None	None	2	None	None	None	None	None	None
Circ-Ga01g206	Chr01	98171261	98171611	None	None	None	None	None	None	None	None	None	None
Circ-Ga01g207	Chr01	98233541	98234367	None	None	None	4	None	None	None	None	None	None
Circ-Ga01g208	Chr01	98234009	98235002	None	None	None	None	None	None	1	None	None	None
Circ-Ga01g209	Chr01	98381136	98381934	None	None	None	None	None	None	None	None	3	None
Circ-Ga01g210	Chr01	98426552	98427135	None	None	1	None	None	None	None	None	None	None
Circ-Ga01g211	Chr01	98427021	98428156	None	None	1	None	None	None	None	None	None	None
Circ-Ga01g212	Chr01	99455035	99455588	None	None	None	1	None	None	None	None	None	None
Circ-Ga01g213	Chr01	100029513	100030315	None	None	1	None	None	None	None	None	None	None
Circ-Ga01g214	Chr01	100142506	100142864	None	1	None	None	None	None	None	None	None	None
Circ-Ga01g215	Chr01	100265961	100266232	None	None	None	None	None	None	None	None	None	None
Circ-Ga01g216	Chr01	100326982	100327221	None	None	None	None	None	None	None	None	1	None
Circ-Ga01g217	Chr01	100757133	100757363	None	None	None	1	None	None	None	None	None	None
Circ-Ga01g218	Chr01	100757133	100758234	None	None	None	None	None	1	None	None	None	None
Circ-Ga01g219	Chr01	100896578	100897225	3	None	None	1	1	None	None	None	2	1
Circ-Ga01g220	Chr01	100995902	100996208	None	None	None	None	None	None	None	None	1	None
Circ-Ga01g221	Chr01	102338039	102339453	None	None	None	2	None	None	None	None	None	None
Circ-Ga01g222	Chr01	102511763	102512647	None	None	None	4	None	None	None	None	None	None
Circ-Ga01g223	Chr01	102514000	102514585	None	None	2	None	None	None	None	None	None	None
Circ-Ga01g224	Chr01	102797019	102797332	None	None	None	None	None	None	None	None	None	None
Circ-Ga01g225	Chr01	103037845	103038225	None	None	None	None	None	None	None	None	None	None
Circ-Ga01g226	Chr01	103038235	103038853	None	None	None	3	None	None	2	None	1	None
Circ-Ga01g227	Chr01	103140125	103140651	None	1	None	3	1	None	2	None	5	4
Circ-Ga01g228	Chr01	103141872	103142775	1	None	None	None	None	None	None	None	None	None
Circ-Ga01g229	Chr01	103305331	103306419	None	None	None	1	None	None	None	None	None	None
Circ-Ga01g230	Chr01	103474874	103475481	None	None	None	4	None	None	None	None	None	None
Circ-Ga01g231	Chr01	103677244	103678195	None	1	None	None	None	None	None	None	None	None
Circ-Ga01g232	Chr01	103679984	103680401	None	None	None	1	None	None	None	None	None	1
Circ-Ga01g234	Chr01	104100871	104101244	None	None	1	None	None	None	None	None	None	None
Circ-Ga01g235	Chr01	104656920	104657639	None	None	None	None	2	None	None	None	None	None
Circ-Ga01g236	Chr01	104725125	104725435	None	None	None	None	None	None	None	None	None	None
Circ-Ga01g237	Chr01	104725176	104725435	None	None	None	None	None	None	None	None	None	None
Circ-Ga01g238	Chr01	104938986	104939319	None	None	2	None	None	None	None	None	None	None
Circ-Ga01g239	Chr01	104938986	104939551	None	None	None	None	None	None	None	1	None	None
Circ-Ga01g240	Chr01	105163374	105163739	None	None	None	None	None	None	None	None	None	None
Circ-Ga01g241	Chr01	105616752	105617205	None	None	1	None	None	None	None	None	None	None
Circ-Ga01g242	Chr01	106194593	106194849	None	None	None	None	None	None	None	None	None	1
Circ-Ga01g243	Chr01	106561575	106563398	None	None	None	None	None	None	None	None	1	None
Circ-Ga01g244	Chr01	106736393	106736941	None	None	2	1	None	None	None	None	None	None
Circ-Ga01g245	Chr01	106778884	106779936	None	None	None	1	None	None	None	None	None	None
Circ-Ga01g246	Chr01	106883015	106883664	None	None	5	1	None	None	None	None	None	None
Circ-Ga01g247	Chr01	107031089	107031705	None	None	None	None	None	None	2	None	None	None
Circ-Ga01g248	Chr01	107331193	107331409	None	None	None	None	None	None	None	1	None	None
Circ-Ga01g249	Chr01	107365546	107365757	None	None	None	None	None	None	None	None	None	None
Circ-Ga01g250	Chr01	107391726	107392073	5	2	None	2	6	1	1	None	2	2
Circ-Ga01g251	Chr01	107934509	107934982	None	None	None	None	None	None	None	None	None	None
Circ-Ga01g252	Chr01	107997974	107998380	None	3	None	None	None	None	None	2	1	None
Circ-Ga01g253	Chr01	108029719	108030389	None	None	None	None	None	1	None	None	None	None
Circ-Ga01g254	Chr01	108091505	108091964	None	None	3	None	None	1	None	None	None	None
Circ-Ga01g255	Chr01	108234813	108235122	None	None	None	None	None	None	None	None	None	None
Circ-Ga01g256	Chr01	108236027	108236136	None	None	None	None	None	None	None	None	None	None
Circ-Ga01g257	Chr01	108262378	108263930	None	None	2	None	None	None	None	None	None	None
Circ-Ga01g258	Chr01	108265305	108265686	None	None	1	None	None	None	None	None	None	None
Circ-Ga01g259	Chr01	108532427	108532887	None	None	None	None	None	None	None	None	1	None
Circ-Ga01g260	Chr01	108549291	108549879	1	None	None	None	None	None	None	None	None	None
Circ-Ga01g261	Chr01	108549417	108549724	None	None	None	None	None	None	None	None	None	None
Circ-Ga01g262	Chr01	108561143	108561339	None	None	None	None	None	None	None	None	None	None
Circ-Ga01g263	Chr01	108592272	108592532	None	None	None	2	None	None	None	None	None	None
Circ-Ga01g264	Chr01	108636568	108637507	None	None	1	None	None	None	None	1	None	None
Circ-Ga01g265	Chr01	108778237	108779218	None	None	None	None	None	None	2	None	None	None
Circ-Ga01g266	Chr01	109022601	109025739	1	None	None	None	None	None	None	None	None	None
Circ-Ga01g267	Chr01	109026261	109027052	None	None	1	None	None	None	None	None	None	None
Circ-Ga01g268	Chr01	109026654	109027052	1	None	2	None	1	1	None	None	1	None
Circ-Ga01g269	Chr01	109362349	109363173	None	None	1	None	None	None	None	None	None	None
Circ-Ga01g270	Chr01	109396351	109396703	None	None	None	None	None	1	None	None	None	None
Circ-Ga01g271	Chr01	109731863	109732409	1	None	None	None	None	None	1	None	3	None
Circ-Ga01g272	Chr01	109803263	109803701	None	None	None	None	2	None	None	None	1	None
Circ-Ga01g273	Chr01	109803840	109804243	1	None	None	None	None	None	None	None	None	None
Circ-Ga01g274	Chr01	109804257	109804567	None	None	None	None	None	None	None	None	None	None
Circ-Ga01g275	Chr01	110084456	110084766	None	None	None	None	None	None	None	None	None	None
Circ-Ga01g276	Chr01	110209619	110210411	None	2	None	None	4	None	None	None	3	None
Circ-Ga01g277	Chr01	110209867	110210411	None	None	None	None	None	None	None	3	None	None
Circ-Ga01g278	Chr01	110302880	110304846	None	None	None	None	2	None	None	None	None	None
Circ-Ga01g279	Chr01	110304868	110305058	None	None	None	None	None	None	None	None	None	None
Circ-Ga01g280	Chr01	110304879	110305058	None	None	None	None	None	None	None	None	None	None
Circ-Ga01g281	Chr01	110497264	110498113	None	None	None	None	None	None	None	1	None	None
Circ-Ga01g282	Chr01	111251136	111251438	None	1	None	None	None	1	None	None	None	None
Circ-Ga01g283	Chr01	111288966	111289385	None	None	None	None	None	None	None	1	None	None
Circ-Ga01g284	Chr01	111499024	111499689	None	None	None	None	None	None	None	2	None	None
Circ-Ga01g285	Chr01	111558124	111559187	2	None	1	None	None	None	None	None	None	None
Circ-Ga01g286	Chr01	111559188	111559380	None	None	None	None	None	None	None	None	None	None
Circ-Ga01g287	Chr01	111599599	111600303	None	None	1	None	None	None	None	None	None	None
Circ-Ga01g288	Chr01	111638740	111639426	None	None	None	None	None	None	None	None	1	None
Circ-Ga01g289	Chr01	111638992	111639426	None	None	1	None	None	None	None	None	None	None
Circ-Ga01g290	Chr01	112097427	112097636	None	None	3	None	1	None	None	None	None	None
Circ-Ga01g291	Chr01	112097427	112097636	None	None	3	None	1	None	None	None	None	None
Circ-Ga01g292	Chr01	112151495	112152642	None	2	None	None	None	None	None	None	None	None
Circ-Ga01g293	Chr01	112177560	112178412	None	None	None	None	None	None	None	3	None	None
Circ-Ga01g294	Chr01	112178095	112178570	1	None	None	None	None	None	None	None	1	2
Circ-Ga01g295	Chr01	112199663	112199977	None	None	1	None	None	None	1	None	None	None
Circ-Ga01g296	Chr01	112200264	112200471	None	None	1	None	None	None	None	None	None	None
Circ-Ga01g297	Chr01	112256923	112258162	None	None	1	None	None	None	None	None	None	None
Circ-Ga01g298	Chr01	112350949	112352793	None	None	None	1	None	None	None	None	None	None
Circ-Ga01g299	Chr01	112594521	112595254	None	None	None	None	None	None	None	1	None	None
Circ-Ga01g300	Chr01	112828991	112829866	3	5	None	None	2	None	None	None	1	4
Circ-Ga01g301	Chr01	112829213	112829866	1	1	None	None	None	2	1	2	3	6
Circ-Ga01g302	Chr01	112899796	112900054	None	1	None	None	None	None	None	None	None	None
Circ-Ga02g001	Chr02	52178	73686	None	None	None	1	1	None	None	None	None	1
Circ-Ga02g002	Chr02	208452	208813	None	None	None	None	1	None	None	None	None	None
Circ-Ga02g003	Chr02	259428	265911	None	None	1	None	None	None	None	None	None	None
Circ-Ga02g004	Chr02	264719	266311	None	None	3	None	None	None	None	None	None	None
Circ-Ga02g005	Chr02	301810	301928	None	None	None	None	None	None	None	None	None	None
Circ-Ga02g006	Chr02	310639	311805	None	None	None	None	None	None	1	None	None	None
Circ-Ga02g007	Chr02	311502	311805	None	None	1	None	None	None	None	None	None	None
Circ-Ga02g008	Chr02	311678	312412	None	None	3	None	None	None	None	None	None	None
Circ-Ga02g009	Chr02	330680	331484	None	None	1	None	None	None	None	None	None	None
Circ-Ga02g010	Chr02	418205	418649	None	None	None	None	None	None	None	None	None	None
Circ-Ga02g011	Chr02	458021	458279	None	None	None	None	None	None	None	None	None	1
Circ-Ga02g012	Chr02	511076	511873	None	None	None	None	None	None	None	None	1	None
Circ-Ga02g013	Chr02	608634	609161	None	None	None	None	None	None	None	None	None	None
Circ-Ga02g014	Chr02	824289	824891	None	1	None	None	1	None	None	None	2	1
Circ-Ga02g015	Chr02	937520	938798	None	None	None	None	None	None	None	1	None	None
Circ-Ga02g016	Chr02	1034915	1035558	None	None	None	None	None	None	None	None	None	None
Circ-Ga02g017	Chr02	1197903	1198275	None	3	None	None	None	None	None	None	None	None
Circ-Ga02g018	Chr02	1663292	1663673	None	None	None	None	None	None	None	None	None	None
Circ-Ga02g019	Chr02	1696602	1697021	None	None	None	None	2	None	None	None	None	None
Circ-Ga02g020	Chr02	1791084	1792437	None	None	None	None	None	None	None	None	1	None
Circ-Ga02g021	Chr02	1791456	1791997	None	None	None	None	None	None	None	None	None	None
Circ-Ga02g022	Chr02	2114546	2114722	None	None	None	None	None	None	None	None	None	None
Circ-Ga02g023	Chr02	2283977	2287254	None	None	1	None	None	None	None	None	None	None
Circ-Ga02g024	Chr02	2503696	2504016	None	None	None	None	None	None	None	None	None	None
Circ-Ga02g025	Chr02	2654559	2655009	None	None	None	None	None	None	None	None	None	None
Circ-Ga02g026	Chr02	2681143	2681354	None	None	None	None	1	None	None	None	None	None
Circ-Ga02g028	Chr02	3539766	3540162	None	None	None	None	None	None	None	None	None	None
Circ-Ga02g029	Chr02	3553840	3555510	None	None	2	None	None	None	None	1	None	None
Circ-Ga02g030	Chr02	3554420	3554852	None	None	1	None	None	None	None	None	None	None
Circ-Ga02g031	Chr02	3602622	3602876	None	None	None	None	None	None	None	None	None	None
Circ-Ga02g032	Chr02	3758311	3758565	None	None	None	None	None	None	None	None	None	1
Circ-Ga02g033	Chr02	3758311	3759137	None	None	None	None	3	None	None	2	None	None
Circ-Ga02g034	Chr02	3758646	3759137	None	None	None	None	2	3	1	3	None	1
Circ-Ga02g035	Chr02	4156407	4157478	None	None	2	None	None	None	None	None	None	None
Circ-Ga02g036	Chr02	4157871	4158336	None	None	None	None	None	None	None	None	1	None
Circ-Ga02g037	Chr02	4164541	4165084	None	None	None	None	None	None	None	3	None	None
Circ-Ga02g038	Chr02	4283629	4284360	None	None	4	2	None	None	None	None	None	None
Circ-Ga02g039	Chr02	4631730	4633476	None	None	2	None	None	None	None	None	None	None
Circ-Ga02g040	Chr02	4678376	4678576	None	None	None	None	None	None	None	None	None	None
Circ-Ga02g041	Chr02	5235275	5235582	None	None	None	None	1	None	None	None	None	None
Circ-Ga02g042	Chr02	5274613	5275753	None	None	None	None	None	1	None	1	None	None
Circ-Ga02g043	Chr02	5275274	5275753	None	None	None	None	None	1	None	None	None	None
Circ-Ga02g044	Chr02	5295118	5298897	None	None	1	None	None	1	1	None	None	None
Circ-Ga02g045	Chr02	5295305	5299079	9	3	3	18	5	1	2	8	1	6
Circ-Ga02g046	Chr02	6847975	6848743	None	None	1	None	None	None	None	None	None	None
Circ-Ga02g047	Chr02	6849755	6850190	None	None	None	1	None	None	None	None	None	None
Circ-Ga02g048	Chr02	6851303	6851804	None	None	10	3	None	1	None	None	1	2
Circ-Ga02g049	Chr02	6857491	6859150	None	None	1	None	None	None	None	None	None	None
Circ-Ga02g050	Chr02	6859030	6860553	None	None	None	None	None	None	None	None	1	None
Circ-Ga02g051	Chr02	6899344	6899489	None	None	1	None	None	None	None	None	None	None
Circ-Ga02g052	Chr02	7731160	7732598	None	2	None	None	None	None	None	None	None	None
Circ-Ga02g053	Chr02	7732182	7733628	None	None	None	None	1	None	None	None	None	None
Circ-Ga02g054	Chr02	7788928	7789644	None	None	1	None	None	None	None	None	None	None
Circ-Ga02g055	Chr02	9763939	9764737	None	None	None	None	None	None	None	1	None	None
Circ-Ga02g056	Chr02	10001346	10001690	None	None	None	None	None	None	None	2	None	None
Circ-Ga02g057	Chr02	10001346	10001842	2	None	None	None	None	None	None	None	None	None
Circ-Ga02g058	Chr02	10123846	10124877	None	None	None	None	3	None	None	None	None	None
Circ-Ga02g059	Chr02	10125458	10126272	None	None	1	None	None	None	None	None	None	None
Circ-Ga02g060	Chr02	10126929	10127469	None	None	None	2	None	None	None	None	1	None
Circ-Ga02g061	Chr02	10288188	10289509	None	None	None	2	None	None	None	None	None	None
Circ-Ga02g062	Chr02	13070333	13070670	1	None	None	None	None	2	None	None	None	1
Circ-Ga02g063	Chr02	13072115	13072502	2	None	1	4	None	None	None	1	None	None
Circ-Ga02g064	Chr02	13072115	13074258	None	None	1	None	None	None	None	None	1	None
Circ-Ga02g065	Chr02	14025662	14026153	None	None	None	None	1	None	None	None	None	None
Circ-Ga02g066	Chr02	14025662	14026395	1	None	3	None	2	1	None	1	4	2
Circ-Ga02g067	Chr02	14583141	14583449	None	None	None	None	None	None	None	None	None	1
Circ-Ga02g068	Chr02	14584198	14584771	3	None	None	None	None	None	None	None	None	None
Circ-Ga02g069	Chr02	14983960	14986709	None	None	1	None	None	None	None	None	None	1
Circ-Ga02g070	Chr02	14983960	14987317	None	None	2	1	None	None	None	None	None	None
Circ-Ga02g071	Chr02	17291126	17293728	None	None	None	None	3	None	None	None	None	None
Circ-Ga02g072	Chr02	19953905	19954252	None	None	None	1	None	None	1	None	1	1
Circ-Ga02g073	Chr02	20906337	20907170	None	None	None	2	None	None	None	None	None	None
Circ-Ga02g074	Chr02	21281846	21282495	None	2	None	None	None	None	None	None	1	None
Circ-Ga02g075	Chr02	21284863	21287576	None	None	1	None	None	None	None	None	1	None
Circ-Ga02g076	Chr02	21285611	21287576	None	None	None	3	None	None	None	None	None	None
Circ-Ga02g077	Chr02	22230067	22231586	2	None	None	None	None	None	None	None	None	None
Circ-Ga02g078	Chr02	22500360	22500589	None	None	None	None	None	None	None	None	None	None
Circ-Ga02g079	Chr02	23067494	23067733	None	None	None	None	None	None	None	None	None	None
Circ-Ga02g080	Chr02	23542883	23543544	None	None	1	None	None	None	None	None	None	None
Circ-Ga02g081	Chr02	23544497	23544853	None	None	None	None	1	None	None	None	None	None
Circ-Ga02g082	Chr02	23544969	23545217	None	None	None	None	None	None	None	4	None	None
Circ-Ga02g083	Chr02	23812060	23812615	2	1	2	None	None	None	None	None	None	None
Circ-Ga02g084	Chr02	27302754	27304857	None	None	1	None	None	None	None	None	None	None
Circ-Ga02g085	Chr02	27304651	27305344	None	None	None	None	None	None	None	None	1	None
Circ-Ga02g086	Chr02	27305225	27305599	None	None	None	2	None	None	None	None	None	None
Circ-Ga02g087	Chr02	27880381	27880913	1	None	None	None	None	None	None	None	None	None
Circ-Ga02g088	Chr02	28675381	28675559	None	None	None	None	None	None	None	None	None	None
Circ-Ga02g089	Chr02	30843698	30844142	15	21	17	12	14	14	6	18	10	12
Circ-Ga02g090	Chr02	30899431	30899751	1	None	None	None	None	None	None	None	None	None
Circ-Ga02g091	Chr02	31799459	31801544	None	None	1	None	1	None	None	None	1	None
Circ-Ga02g092	Chr02	33247556	33247740	None	None	None	None	None	None	None	None	None	1
Circ-Ga02g093	Chr02	37031808	37032815	None	1	None	1	1	2	None	2	2	None
Circ-Ga02g094	Chr02	37032476	37033200	None	None	None	None	3	None	None	None	None	None
Circ-Ga02g095	Chr02	37033053	37040244	None	None	None	None	2	None	None	None	None	None
Circ-Ga02g096	Chr02	40274523	40274750	None	None	None	None	None	None	None	None	None	None
Circ-Ga02g097	Chr02	46913112	46913619	None	None	None	None	None	None	None	None	1	None
Circ-Ga02g098	Chr02	46913533	46914143	None	None	1	None	None	None	None	None	None	None
Circ-Ga02g099	Chr02	54331577	54333481	None	None	None	None	None	1	None	None	None	None
Circ-Ga02g100	Chr02	57661503	57662101	None	None	None	None	None	None	None	1	None	3
Circ-Ga02g101	Chr02	59642868	59643997	None	None	None	None	None	None	None	None	None	2
Circ-Ga02g102	Chr02	61003336	61003795	None	None	None	1	None	None	None	None	None	None
Circ-Ga02g103	Chr02	61793294	61793882	None	None	2	None	None	None	None	None	None	None
Circ-Ga02g104	Chr02	61793528	61793731	None	None	None	None	None	None	None	None	None	None
Circ-Ga02g106	Chr02	65472633	65472991	None	None	1	None	None	None	None	None	None	None
Circ-Ga02g107	Chr02	65472784	65473276	None	None	2	None	None	None	None	None	None	None
Circ-Ga02g108	Chr02	65475123	65475616	None	1	1	None	None	None	None	None	None	None
Circ-Ga02g109	Chr02	65481514	65482073	None	None	None	None	None	None	None	None	2	None
Circ-Ga02g110	Chr02	65483217	65483424	None	None	None	None	None	None	None	None	None	None
Circ-Ga02g111	Chr02	71577441	71577951	None	None	2	None	None	None	None	None	None	None
Circ-Ga02g112	Chr02	78000168	78002221	1	1	None	None	None	None	None	None	None	None
Circ-Ga02g113	Chr02	80868642	80869619	None	None	None	None	1	None	None	None	None	None
Circ-Ga02g114	Chr02	80871439	80871972	None	None	None	None	None	None	None	None	None	None
Circ-Ga02g115	Chr02	81601568	81602015	1	None	None	None	None	None	None	None	None	None
Circ-Ga02g116	Chr02	81790422	81791761	None	1	None	None	None	None	None	None	None	None
Circ-Ga02g117	Chr02	81792184	81792967	1	None	None	None	None	None	None	None	None	None
Circ-Ga02g118	Chr02	83292111	83292247	1	None	None	None	None	None	None	None	None	None
Circ-Ga02g119	Chr02	86838143	86838453	None	None	2	None	None	None	None	None	None	None
Circ-Ga02g120	Chr02	86838862	86839318	None	1	None	None	None	None	None	None	None	None
Circ-Ga02g121	Chr02	86838862	86839486	None	1	None	None	None	None	None	None	None	None
Circ-Ga02g122	Chr02	86985555	86985895	None	None	1	None	None	None	None	None	None	None
Circ-Ga02g123	Chr02	87224556	87224727	None	None	None	None	1	None	None	None	None	None
Circ-Ga02g124	Chr02	87267708	87268492	1	None	None	None	None	None	None	1	None	None
Circ-Ga02g125	Chr02	87496247	87497950	None	None	2	3	None	None	None	None	None	None
Circ-Ga02g126	Chr02	87499958	87500474	None	None	2	None	None	None	None	None	None	None
Circ-Ga02g127	Chr02	87500498	87500862	None	None	None	None	None	None	None	None	None	None
Circ-Ga02g129	Chr02	88582698	88583137	None	4	None	None	None	None	None	None	None	None
Circ-Ga02g130	Chr02	88626926	88627183	None	None	None	None	None	None	None	None	None	None
Circ-Ga02g131	Chr02	88679226	88679978	None	None	2	None	None	None	None	None	None	None
Circ-Ga02g133	Chr02	89714797	89715074	None	None	3	None	None	None	None	None	None	None
Circ-Ga02g134	Chr02	90303638	90303931	None	None	None	None	None	None	None	None	None	None
Circ-Ga02g135	Chr02	90508811	90509664	None	None	None	None	None	None	None	None	None	None
Circ-Ga02g136	Chr02	90874808	90875367	None	None	None	None	4	None	None	None	None	None
Circ-Ga02g137	Chr02	91109828	91110753	None	None	None	None	None	None	None	None	1	None
Circ-Ga02g138	Chr02	91575120	91575576	None	None	None	None	None	None	None	None	None	None
Circ-Ga02g139	Chr02	91578907	91579207	None	None	1	None	None	None	None	None	None	None
Circ-Ga02g140	Chr02	92104901	92105231	None	None	None	None	None	None	None	None	None	None
Circ-Ga02g141	Chr02	92106054	92106467	None	None	None	None	None	None	None	None	2	None
Circ-Ga02g142	Chr02	92108888	92109340	None	None	None	1	None	None	None	None	None	None
Circ-Ga02g143	Chr02	92241649	92241894	None	None	None	None	None	None	None	2	None	None
Circ-Ga02g144	Chr02	92683482	92683844	None	None	None	None	None	1	None	None	None	1
Circ-Ga02g145	Chr02	92684090	92684699	None	None	None	None	None	None	None	None	3	None
Circ-Ga02g146	Chr02	93196190	93196617	None	None	None	None	None	None	None	None	1	None
Circ-Ga02g147	Chr02	93552445	93554074	None	None	None	None	3	1	None	1	None	None
Circ-Ga02g148	Chr02	93783278	93785318	None	None	2	None	None	None	None	None	None	None
Circ-Ga02g149	Chr02	93786200	93787401	None	None	None	2	None	None	None	None	None	1
Circ-Ga02g150	Chr02	93788642	93788881	None	None	1	None	None	None	None	None	None	None
Circ-Ga02g151	Chr02	93791929	93792996	None	None	2	None	None	None	None	None	None	None
Circ-Ga02g152	Chr02	94003811	94004114	None	None	None	None	None	None	None	None	None	None
Circ-Ga02g153	Chr02	94011895	94012722	1	1	None	None	None	None	None	None	None	None
Circ-Ga02g154	Chr02	94805245	94805725	None	None	None	None	None	None	None	None	None	None
Circ-Ga02g155	Chr02	94818663	94821965	1	None	None	None	None	None	None	None	None	None
Circ-Ga02g156	Chr02	94891532	94891873	None	None	2	None	None	None	None	None	None	None
Circ-Ga02g157	Chr02	94894340	94894611	1	1	None	None	None	None	None	None	None	None
Circ-Ga02g158	Chr02	94988649	94989101	2	None	None	None	None	None	None	None	None	None
Circ-Ga02g159	Chr02	95250974	95251196	None	None	None	None	None	None	None	None	None	None
Circ-Ga02g161	Chr02	96418404	96419729	1	None	None	None	None	None	None	None	None	1
Circ-Ga02g162	Chr02	96841633	96841974	None	None	None	None	None	None	None	1	None	None
Circ-Ga02g163	Chr02	96843399	96843604	None	None	None	None	None	None	None	None	None	None
Circ-Ga02g164	Chr02	97114333	97114725	None	None	None	None	None	None	None	None	1	None
Circ-Ga02g165	Chr02	97171372	97171933	None	None	None	None	None	None	None	None	None	1
Circ-Ga02g166	Chr02	97391668	97392326	None	None	None	2	None	None	None	None	None	None
Circ-Ga02g167	Chr02	97421757	97423189	None	None	None	1	None	None	None	None	None	None
Circ-Ga02g168	Chr02	97452906	97453297	None	None	None	4	None	None	None	None	None	None
Circ-Ga02g169	Chr02	97495508	97495936	None	None	None	1	None	None	None	None	None	None
Circ-Ga02g170	Chr02	97592907	97593224	None	None	None	5	None	None	None	None	1	None
Circ-Ga02g171	Chr02	97622333	97622592	None	None	None	None	None	None	None	None	1	None
Circ-Ga02g172	Chr02	97906350	97907226	None	None	None	None	None	None	None	None	None	1
Circ-Ga02g173	Chr02	98074775	98074985	None	None	None	None	None	None	None	None	None	None
Circ-Ga02g174	Chr02	98074986	98075274	1	None	1	None	None	None	None	1	1	2
Circ-Ga02g175	Chr02	98326620	98326991	None	None	None	None	None	None	1	None	None	None
Circ-Ga02g176	Chr02	98427663	98427933	None	None	1	None	None	None	None	None	None	1
Circ-Ga02g177	Chr02	98760036	98760670	None	None	None	5	None	None	None	None	None	None
Circ-Ga02g178	Chr02	98856552	98857211	None	None	None	4	None	None	None	None	None	None
Circ-Ga02g179	Chr02	98856904	98857211	None	None	None	None	None	None	2	None	None	None
Circ-Ga02g180	Chr02	98863139	98863453	1	None	2	None	None	None	None	None	2	4
Circ-Ga02g181	Chr02	98863695	98864353	None	None	None	None	None	None	None	2	None	None
Circ-Ga02g182	Chr02	98863695	98865303	None	None	None	None	None	None	None	None	1	None
Circ-Ga02g183	Chr02	98864309	98865303	None	1	4	None	None	None	None	None	1	None
Circ-Ga03g001	Chr03	73077	74055	None	None	None	None	None	None	2	None	None	None
Circ-Ga03g002	Chr03	107936	108138	None	None	None	None	None	None	None	None	None	None
Circ-Ga03g003	Chr03	116330	116760	None	None	1	None	None	None	None	None	None	None
Circ-Ga03g004	Chr03	116525	116760	None	None	None	None	None	3	None	None	None	None
Circ-Ga03g005	Chr03	159880	160210	1	2	2	2	None	None	None	4	None	2
Circ-Ga03g006	Chr03	159880	161450	3	3	None	2	1	None	None	1	5	None
Circ-Ga03g007	Chr03	239296	241193	None	None	None	2	None	None	None	None	None	None
Circ-Ga03g008	Chr03	240510	241193	None	None	1	None	None	None	None	None	None	None
Circ-Ga03g009	Chr03	387908	388189	None	None	1	None	None	None	None	None	None	None
Circ-Ga03g010	Chr03	396343	396880	None	None	None	None	None	None	None	None	None	None
Circ-Ga03g011	Chr03	396350	396880	None	None	None	None	None	None	None	None	None	None
Circ-Ga03g012	Chr03	397301	397804	None	1	None	None	None	None	None	None	None	None
Circ-Ga03g013	Chr03	397301	398061	None	None	2	None	None	None	None	None	None	None
Circ-Ga03g014	Chr03	452699	452995	None	None	None	None	None	None	None	None	None	None
Circ-Ga03g015	Chr03	499083	499590	2	None	1	None	3	None	None	None	1	None
Circ-Ga03g016	Chr03	530767	531441	1	None	None	None	None	None	None	None	None	None
Circ-Ga03g017	Chr03	635169	635443	None	None	None	None	None	None	None	None	None	None
Circ-Ga03g018	Chr03	860041	860286	None	None	None	None	None	None	None	None	None	None
Circ-Ga03g019	Chr03	860287	860517	None	None	2	None	None	None	None	None	None	None
Circ-Ga03g021	Chr03	1070933	1071526	2	None	None	None	None	None	None	None	None	None
Circ-Ga03g022	Chr03	1089884	1090476	None	None	None	None	None	None	None	None	None	None
Circ-Ga03g023	Chr03	1097392	1100898	None	None	None	3	None	None	None	None	None	None
Circ-Ga03g024	Chr03	1108111	1108433	None	None	None	None	None	None	None	None	None	None
Circ-Ga03g025	Chr03	1377510	1377941	None	None	None	None	1	None	None	None	None	None
Circ-Ga03g026	Chr03	1377510	1378671	None	None	None	None	None	None	1	None	None	None
Circ-Ga03g027	Chr03	1437117	1437479	None	None	None	None	None	None	None	None	None	None
Circ-Ga03g028	Chr03	1635090	1635412	None	None	None	None	None	None	None	None	None	None
Circ-Ga03g029	Chr03	1730485	1731690	None	None	None	None	None	None	None	2	None	None
Circ-Ga03g030	Chr03	2299839	2300489	None	None	None	None	None	None	None	None	None	None
Circ-Ga03g031	Chr03	2742504	2742796	None	None	None	None	None	None	None	None	None	None
Circ-Ga03g032	Chr03	2808269	2809377	None	None	1	None	None	None	None	None	None	None
Circ-Ga03g033	Chr03	3104966	3105189	None	1	None	None	None	None	None	None	None	None
Circ-Ga03g034	Chr03	3210439	3211511	None	None	None	None	None	None	None	None	1	None
Circ-Ga03g035	Chr03	3234127	3234483	None	None	None	None	None	None	None	1	None	None
Circ-Ga03g036	Chr03	3433457	3433960	None	None	2	None	None	None	None	None	None	None
Circ-Ga03g037	Chr03	3446681	3447330	None	None	2	None	None	None	None	None	None	None
Circ-Ga03g038	Chr03	3654288	3654960	None	None	None	None	None	None	None	None	None	None
Circ-Ga03g039	Chr03	3654291	3654960	None	None	None	None	None	None	None	None	None	None
Circ-Ga03g040	Chr03	3798114	3799052	None	None	None	None	None	None	None	None	None	1
Circ-Ga03g041	Chr03	3805816	3806523	None	None	None	None	None	None	None	1	None	None
Circ-Ga03g042	Chr03	3823553	3824456	None	2	None	None	None	None	None	None	None	None
Circ-Ga03g043	Chr03	3837158	3838683	None	None	None	2	None	None	None	None	None	None
Circ-Ga03g044	Chr03	3847831	3848198	None	None	None	None	None	None	1	2	None	None
Circ-Ga03g045	Chr03	3847831	3848198	None	None	None	None	None	None	1	2	None	None
Circ-Ga03g046	Chr03	3956014	3957342	None	None	None	None	None	None	None	2	1	None
Circ-Ga03g047	Chr03	3960847	3961107	None	None	None	None	None	None	None	None	None	None
Circ-Ga03g048	Chr03	4002529	4004230	None	None	None	None	1	None	None	None	None	None
Circ-Ga03g049	Chr03	4022635	4022881	None	None	1	None	None	None	None	2	3	None
Circ-Ga03g050	Chr03	4030354	4030738	None	2	3	8	None	None	None	None	None	1
Circ-Ga03g051	Chr03	4194818	4195665	None	None	None	None	None	None	1	2	4	None
Circ-Ga03g052	Chr03	4195666	4196158	None	None	None	None	None	None	None	None	None	None
Circ-Ga03g053	Chr03	5356744	5356933	None	None	None	None	None	None	None	None	None	None
Circ-Ga03g054	Chr03	5356934	5357647	None	None	1	5	None	None	None	None	None	None
Circ-Ga03g055	Chr03	5356934	5358044	None	None	None	None	None	None	None	None	1	None
Circ-Ga03g056	Chr03	5357134	5357647	None	None	1	2	None	None	None	None	None	None
Circ-Ga03g057	Chr03	5403836	5404440	1	None	None	None	None	None	None	None	None	None
Circ-Ga03g058	Chr03	5403836	5404573	None	1	None	None	None	None	None	None	None	None
Circ-Ga03g059	Chr03	5408329	5408645	None	None	None	None	None	None	None	1	None	None
Circ-Ga03g060	Chr03	5408329	5408816	1	None	None	None	None	None	None	1	None	None
Circ-Ga03g061	Chr03	5862929	5863263	None	None	None	1	None	None	None	None	None	1
Circ-Ga03g062	Chr03	5863543	5864020	None	None	1	None	None	None	None	None	None	None
Circ-Ga03g063	Chr03	5864096	5864726	None	None	None	None	None	None	None	None	None	1
Circ-Ga03g064	Chr03	5866451	5868241	None	None	None	None	None	None	None	1	None	None
Circ-Ga03g065	Chr03	5917342	5917724	None	None	None	2	None	None	None	None	None	None
Circ-Ga03g066	Chr03	5965706	5966076	None	None	None	None	None	None	None	None	None	None
Circ-Ga03g067	Chr03	5966104	5966571	None	None	None	2	None	None	None	None	None	None
Circ-Ga03g068	Chr03	6784973	6785592	2	None	None	2	None	None	None	None	None	None
Circ-Ga03g069	Chr03	6891474	6892166	None	None	None	None	None	None	None	None	1	None
Circ-Ga03g070	Chr03	6897970	6899337	None	None	None	None	None	None	1	2	5	2
Circ-Ga03g071	Chr03	7195000	7196026	None	None	1	1	None	None	None	None	None	None
Circ-Ga03g072	Chr03	7367434	7368714	None	None	None	None	None	None	None	None	None	2
Circ-Ga03g073	Chr03	7466910	7467447	1	None	None	None	None	None	None	None	None	None
Circ-Ga03g074	Chr03	8850962	8851109	None	None	None	None	None	None	None	None	None	None
Circ-Ga03g075	Chr03	9127304	9128041	None	None	None	None	None	2	None	None	None	None
Circ-Ga03g076	Chr03	9368104	9370031	None	None	None	2	None	None	None	None	None	None
Circ-Ga03g077	Chr03	9369333	9370351	None	None	1	None	None	None	None	None	None	None
Circ-Ga03g078	Chr03	9425129	9427827	None	None	None	None	None	None	None	None	1	None
Circ-Ga03g079	Chr03	9426890	9427065	None	None	None	None	None	None	None	None	None	None
Circ-Ga03g080	Chr03	9434483	9434625	1	None	None	None	None	None	None	None	None	None
Circ-Ga03g081	Chr03	9539419	9540564	None	None	None	1	None	None	None	None	None	None
Circ-Ga03g082	Chr03	9732061	9732539	None	None	1	2	None	None	None	None	None	None
Circ-Ga03g083	Chr03	10172526	10173079	None	2	None	None	None	None	None	1	2	None
Circ-Ga03g084	Chr03	10540340	10540835	None	None	None	None	None	None	None	1	None	None
Circ-Ga03g085	Chr03	11090283	11090606	None	None	None	None	None	None	None	None	None	None
Circ-Ga03g086	Chr03	11160094	11160354	None	None	None	None	None	None	None	None	None	None
Circ-Ga03g087	Chr03	11307542	11307947	None	1	None	None	None	None	1	None	4	None
Circ-Ga03g088	Chr03	11310557	11310720	None	None	None	None	None	None	None	None	None	None
Circ-Ga03g089	Chr03	11310557	11310729	None	None	None	None	None	None	None	None	None	None
Circ-Ga03g090	Chr03	11310557	11310736	None	None	None	None	None	None	None	None	None	None
Circ-Ga03g091	Chr03	11310557	11310737	None	None	None	None	None	None	None	None	None	None
Circ-Ga03g092	Chr03	11310557	11310739	None	None	None	None	None	None	None	None	None	None
Circ-Ga03g093	Chr03	11429221	11430052	None	None	None	None	None	None	None	None	None	None
Circ-Ga03g094	Chr03	11584434	11585490	None	None	None	None	1	None	None	None	None	None
Circ-Ga03g095	Chr03	11892688	11893091	None	None	None	None	None	None	None	None	None	None
Circ-Ga03g096	Chr03	11896215	11896620	None	None	3	None	None	None	None	None	None	None
Circ-Ga03g097	Chr03	11898194	11899460	None	None	1	None	None	None	None	None	None	None
Circ-Ga03g098	Chr03	11900468	11900779	None	None	None	None	None	None	None	None	None	None
Circ-Ga03g099	Chr03	12007710	12010339	None	None	None	1	None	None	None	None	None	None
Circ-Ga03g100	Chr03	12093083	12093834	None	None	None	None	1	None	None	None	None	None
Circ-Ga03g101	Chr03	13191578	13191947	None	None	1	None	None	None	None	None	None	None
Circ-Ga03g102	Chr03	13191948	13192262	None	None	None	None	None	None	None	None	None	None
Circ-Ga03g103	Chr03	13228613	13228876	None	None	None	None	4	None	None	None	None	None
Circ-Ga03g104	Chr03	13228613	13229047	None	None	None	None	None	None	None	None	1	None
Circ-Ga03g105	Chr03	13237022	13238152	None	None	None	None	None	None	None	3	None	None
Circ-Ga03g106	Chr03	13242098	13242410	None	None	3	None	None	None	None	None	None	None
Circ-Ga03g107	Chr03	13486863	13487480	None	None	None	None	None	1	None	None	None	None
Circ-Ga03g108	Chr03	13559083	13559416	1	None	None	None	None	None	None	1	4	None
Circ-Ga03g109	Chr03	13608432	13609159	None	None	1	None	None	None	None	None	None	None
Circ-Ga03g110	Chr03	14422601	14423106	None	None	None	2	None	None	None	None	None	None
Circ-Ga03g111	Chr03	14424643	14425142	None	None	None	None	None	None	None	None	None	2
Circ-Ga03g112	Chr03	14665305	14665628	1	None	None	None	None	None	None	None	None	None
Circ-Ga03g113	Chr03	15470069	15470428	None	None	2	None	None	None	None	None	None	None
Circ-Ga03g114	Chr03	15471075	15471304	None	None	None	None	None	None	None	None	1	None
Circ-Ga03g115	Chr03	16090669	16091219	None	None	1	None	None	None	None	None	None	None
Circ-Ga03g116	Chr03	16341457	16341768	None	None	None	None	None	None	None	None	1	None
Circ-Ga03g117	Chr03	16438682	16440782	None	3	None	None	None	None	1	None	None	None
Circ-Ga03g118	Chr03	16502962	16503209	None	None	None	1	None	None	None	None	None	None
Circ-Ga03g119	Chr03	16502962	16503603	None	None	None	2	3	None	None	None	None	None
Circ-Ga03g120	Chr03	16900476	16901573	None	None	1	None	None	None	None	None	None	None
Circ-Ga03g121	Chr03	16901172	16901573	None	1	None	None	None	None	None	None	None	None
Circ-Ga03g122	Chr03	19386339	19386551	1	None	None	None	None	None	None	None	1	None
Circ-Ga03g123	Chr03	19763476	19764607	None	None	None	1	None	None	None	None	None	2
Circ-Ga03g124	Chr03	20009739	20009814	1	None	None	None	None	None	None	None	None	None
Circ-Ga03g125	Chr03	20015105	20015455	2	None	None	2	None	None	None	1	None	3
Circ-Ga03g126	Chr03	22896022	22896577	None	None	None	None	None	None	None	None	None	2
Circ-Ga03g127	Chr03	25513379	25513773	6	7	9	10	10	7	2	8	8	8
Circ-Ga03g128	Chr03	27284580	27284967	None	None	None	1	None	None	None	None	None	None
Circ-Ga03g129	Chr03	27858721	27859167	None	None	None	None	None	None	None	None	None	None
Circ-Ga03g130	Chr03	27859202	27859608	None	None	None	None	None	None	None	3	None	None
Circ-Ga03g131	Chr03	28022361	28022641	None	None	None	None	None	None	None	None	None	None
Circ-Ga03g132	Chr03	29451487	29452261	None	None	None	None	None	None	1	None	None	None
Circ-Ga03g133	Chr03	30691774	30692018	None	None	None	None	None	None	None	None	None	None
Circ-Ga03g134	Chr03	30691783	30692018	None	None	None	None	None	None	None	None	None	None
Circ-Ga03g135	Chr03	30764347	30764775	None	None	None	1	None	None	None	None	None	None
Circ-Ga03g136	Chr03	31522462	31523027	None	None	None	None	None	1	None	3	None	None
Circ-Ga03g137	Chr03	31618550	31619576	None	None	None	None	None	None	None	None	None	None
Circ-Ga03g138	Chr03	31619577	31621216	None	None	1	None	None	None	None	None	None	None
Circ-Ga03g139	Chr03	31833708	31834252	1	None	None	None	None	None	1	None	None	None
Circ-Ga03g140	Chr03	31843647	31843882	None	None	None	None	None	None	None	None	None	None
Circ-Ga03g141	Chr03	31858119	31861025	None	None	None	None	1	None	None	None	None	None
Circ-Ga03g142	Chr03	33576498	33576804	None	None	None	None	None	None	None	None	None	None
Circ-Ga03g143	Chr03	33576524	33576804	None	None	None	None	None	None	None	None	None	None
Circ-Ga03g144	Chr03	33577720	33578147	3	1	None	None	1	None	None	None	3	None
Circ-Ga03g145	Chr03	33579566	33580201	None	None	None	None	None	None	None	None	None	None
Circ-Ga03g146	Chr03	35497751	35499425	None	None	None	None	None	None	None	None	1	None
Circ-Ga03g147	Chr03	38062608	38062809	None	None	None	None	None	None	None	None	None	None
Circ-Ga03g148	Chr03	39284047	39284406	None	None	None	1	None	None	None	None	None	None
Circ-Ga03g149	Chr03	39284047	39284928	None	None	None	2	None	None	None	None	None	None
Circ-Ga03g150	Chr03	39287786	39288270	None	None	None	None	None	None	None	None	None	1
Circ-Ga03g151	Chr03	40011070	40017106	None	1	None	None	None	None	None	None	None	None
Circ-Ga03g152	Chr03	40015982	40016347	None	None	None	None	None	None	None	None	None	None
Circ-Ga03g153	Chr03	41153918	41156050	None	None	None	None	None	None	None	None	None	1
Circ-Ga03g154	Chr03	41169978	41179250	None	None	2	None	None	None	None	None	None	None
Circ-Ga03g155	Chr03	41177103	41178754	None	None	1	None	None	None	None	1	2	None
Circ-Ga03g156	Chr03	41177103	41179245	3	None	1	1	4	None	None	3	5	None
Circ-Ga03g157	Chr03	41177103	41179250	None	None	None	2	None	None	None	2	None	None
Circ-Ga03g158	Chr03	41482083	41482605	2	None	None	None	None	None	None	None	None	None
Circ-Ga03g159	Chr03	41492507	41494711	None	1	None	None	None	None	None	None	None	None
Circ-Ga03g160	Chr03	43431590	43431960	None	None	4	None	None	None	None	None	None	None
Circ-Ga03g161	Chr03	48408591	48410236	None	None	None	None	None	None	None	None	1	None
Circ-Ga03g162	Chr03	63232078	63233703	None	None	None	2	None	None	None	None	None	None
Circ-Ga03g163	Chr03	64250868	64251801	None	2	None	None	None	None	None	None	None	None
Circ-Ga03g164	Chr03	66275706	66276013	None	None	None	None	None	None	1	None	None	None
Circ-Ga03g165	Chr03	68704377	68706453	None	1	None	None	None	None	None	None	None	None
Circ-Ga03g166	Chr03	68821397	68821947	None	None	None	None	None	None	None	None	None	None
Circ-Ga03g167	Chr03	70174012	70174160	None	None	None	None	1	None	None	None	None	1
Circ-Ga03g168	Chr03	70174012	70174160	None	None	None	None	1	None	None	None	None	1
Circ-Ga03g169	Chr03	70174012	70174765	1	1	3	5	1	1	1	1	1	5
Circ-Ga03g170	Chr03	70174012	70174765	1	1	3	5	1	1	1	1	1	5
Circ-Ga03g171	Chr03	70556802	70557166	1	None	None	2	None	None	None	None	3	None
Circ-Ga03g172	Chr03	70880040	70880591	None	None	None	None	None	1	None	None	None	None
Circ-Ga03g173	Chr03	70880592	70880871	None	None	None	None	None	None	None	None	None	None
Circ-Ga03g174	Chr03	73079280	73079800	None	None	None	1	None	None	None	None	None	None
Circ-Ga03g175	Chr03	73100929	73102083	None	None	None	3	None	None	None	None	None	None
Circ-Ga03g176	Chr03	73101857	73109259	None	2	1	None	None	None	1	None	None	None
Circ-Ga03g177	Chr03	73107812	73109259	1	None	None	None	None	None	None	None	None	None
Circ-Ga03g178	Chr03	73107812	73109625	None	None	1	None	None	None	None	None	None	None
Circ-Ga03g179	Chr03	73107812	73110108	None	1	None	None	None	None	None	3	None	2
Circ-Ga03g180	Chr03	73117527	73120476	None	None	None	2	None	None	None	None	None	None
Circ-Ga03g181	Chr03	73393791	73394144	None	None	None	None	2	None	None	None	None	None
Circ-Ga03g182	Chr03	73394007	73394473	None	None	None	None	None	2	None	None	None	None
Circ-Ga03g183	Chr03	73395309	73395931	None	None	1	None	None	None	None	None	None	None
Circ-Ga03g184	Chr03	73395770	73395931	None	None	None	None	1	2	None	None	None	None
Circ-Ga03g185	Chr03	73921332	73921743	None	None	None	1	None	None	None	None	None	None
Circ-Ga03g186	Chr03	74119079	74119563	None	None	None	None	None	None	None	None	None	None
Circ-Ga03g187	Chr03	74136711	74136884	None	None	None	None	None	None	None	None	None	None
Circ-Ga03g188	Chr03	74646967	74647297	1	2	1	3	None	None	None	2	None	1
Circ-Ga03g189	Chr03	75782730	75782987	None	None	None	None	None	None	None	None	None	None
Circ-Ga03g190	Chr03	75973550	75973901	None	None	None	None	None	None	None	None	None	1
Circ-Ga03g191	Chr03	77930359	77941452	None	None	None	1	None	None	None	None	None	None
Circ-Ga03g192	Chr03	77938276	77941452	None	1	None	None	None	None	None	None	None	None
Circ-Ga03g193	Chr03	77938840	77940971	4	None	None	None	None	None	None	None	None	None
Circ-Ga03g194	Chr03	79139166	79139456	None	None	None	None	None	None	None	None	None	None
Circ-Ga03g195	Chr03	81427785	81428240	None	None	1	None	None	None	None	None	None	None
Circ-Ga03g196	Chr03	81900442	81900733	None	None	1	None	None	None	None	None	None	None
Circ-Ga03g197	Chr03	82290435	82291657	None	None	1	None	1	None	None	None	None	None
Circ-Ga03g198	Chr03	82423431	82425375	None	None	None	1	None	None	None	None	None	None
Circ-Ga03g199	Chr03	83506860	83507264	1	None	None	None	None	None	None	None	None	None
Circ-Ga03g200	Chr03	88984136	88984795	None	1	None	None	None	None	None	None	None	None
Circ-Ga03g201	Chr03	90948176	90948543	None	None	None	None	None	None	None	None	None	None
Circ-Ga03g202	Chr03	91089306	91089770	None	None	3	None	None	None	None	None	None	None
Circ-Ga03g203	Chr03	91150190	91150365	None	None	None	None	None	None	None	None	None	None
Circ-Ga03g204	Chr03	94285958	94286198	None	None	None	None	None	None	None	None	None	None
Circ-Ga03g205	Chr03	94375448	94375749	None	None	None	None	None	None	None	None	None	None
Circ-Ga03g206	Chr03	94375460	94375749	None	None	None	None	None	None	None	None	None	None
Circ-Ga03g207	Chr03	94375465	94375749	None	None	None	None	None	None	None	None	None	None
Circ-Ga03g208	Chr03	94375466	94375749	None	None	None	None	None	None	None	None	None	None
Circ-Ga03g209	Chr03	95230241	95232258	None	None	None	None	1	None	None	None	None	None
Circ-Ga03g210	Chr03	95232762	95233401	None	None	None	None	None	None	None	None	None	1
Circ-Ga03g211	Chr03	95233322	95233725	None	None	None	None	2	None	None	None	None	None
Circ-Ga03g212	Chr03	95800905	95801105	2	None	None	None	None	None	None	None	None	None
Circ-Ga03g213	Chr03	95803262	95803435	None	None	None	None	1	None	None	None	None	None
Circ-Ga03g214	Chr03	97906249	97907624	None	1	1	1	1	None	None	3	None	None
Circ-Ga03g215	Chr03	97907506	97928623	None	None	None	None	None	None	None	None	None	3
Circ-Ga03g216	Chr03	98506420	98507004	None	2	None	3	None	None	None	None	None	None
Circ-Ga03g217	Chr03	98511795	98512676	23	22	10	32	22	17	18	24	13	11
Circ-Ga03g218	Chr03	98966036	98966790	1	None	None	None	None	None	None	None	None	None
Circ-Ga03g219	Chr03	98966791	98967033	None	None	None	None	None	None	None	None	None	None
Circ-Ga03g220	Chr03	98966791	98967034	None	None	None	None	None	None	None	None	None	None
Circ-Ga03g221	Chr03	101730054	101730465	None	None	1	None	None	None	None	None	None	None
Circ-Ga03g222	Chr03	104534570	104535475	None	None	3	None	None	None	None	None	None	None
Circ-Ga03g223	Chr03	104660521	104661806	None	None	1	None	None	None	None	None	None	None
Circ-Ga03g224	Chr03	107106276	107106712	None	None	None	1	None	None	None	None	None	None
Circ-Ga03g225	Chr03	107392719	107393505	None	None	1	3	None	None	None	None	None	None
Circ-Ga03g226	Chr03	107570402	107570704	None	2	None	None	None	None	None	None	None	None
Circ-Ga03g227	Chr03	108627393	108627714	None	None	1	3	None	None	None	None	None	None
Circ-Ga03g228	Chr03	108627393	108628083	None	None	5	3	None	None	None	None	None	None
Circ-Ga03g229	Chr03	111580518	111581331	None	None	None	None	None	None	2	None	None	None
Circ-Ga03g230	Chr03	111583167	111583391	None	None	None	None	None	None	None	None	None	None
Circ-Ga03g231	Chr03	112190303	112190830	None	None	None	None	None	None	None	1	None	None
Circ-Ga03g232	Chr03	113855674	113856291	None	None	1	None	None	None	None	None	None	None
Circ-Ga03g233	Chr03	113856106	113856594	5	5	3	1	2	1	1	8	4	4
Circ-Ga03g234	Chr03	113856595	113856843	None	None	None	None	None	None	None	None	None	None
Circ-Ga03g235	Chr03	114151639	114153351	None	None	None	1	None	None	None	None	None	None
Circ-Ga03g236	Chr03	114633238	114633912	None	None	None	None	None	None	None	None	None	None
Circ-Ga03g237	Chr03	114750028	114751872	None	None	None	None	None	None	1	None	None	None
Circ-Ga03g238	Chr03	115656046	115656353	None	None	None	3	None	None	None	None	None	None
Circ-Ga03g239	Chr03	119305266	119305595	None	None	2	None	None	None	None	None	None	None
Circ-Ga03g240	Chr03	119307229	119307808	None	None	2	None	None	None	None	None	1	None
Circ-Ga03g241	Chr03	119307529	119307808	None	None	None	None	None	1	None	None	None	None
Circ-Ga03g242	Chr03	119308288	119309646	1	None	None	2	1	None	None	None	None	None
Circ-Ga03g243	Chr03	119314899	119315330	None	None	None	None	None	None	None	None	None	None
Circ-Ga03g244	Chr03	119957728	119958090	None	None	None	1	None	None	None	None	None	None
Circ-Ga03g245	Chr03	120514594	120515240	None	None	None	1	None	None	None	None	None	None
Circ-Ga03g246	Chr03	120571293	120571736	2	None	None	None	2	None	None	2	None	None
Circ-Ga03g247	Chr03	120571293	120572133	1	None	None	None	None	None	None	None	None	None
Circ-Ga03g248	Chr03	120571293	120572906	1	None	None	None	None	None	None	None	None	None
Circ-Ga03g249	Chr03	120571737	120572031	None	None	None	None	None	None	None	None	None	None
Circ-Ga03g250	Chr03	120832459	120832763	None	None	1	None	None	None	None	None	None	None
Circ-Ga03g251	Chr03	120942551	120944314	None	None	1	None	None	None	None	None	None	None
Circ-Ga03g252	Chr03	120943949	120944314	None	None	None	None	None	None	None	2	None	None
Circ-Ga03g253	Chr03	121150389	121152172	None	None	3	None	None	None	None	None	None	None
Circ-Ga03g254	Chr03	122453144	122454194	None	None	None	6	None	None	None	None	None	None
Circ-Ga03g255	Chr03	123067214	123067736	None	None	None	None	None	None	None	1	None	None
Circ-Ga03g256	Chr03	124787670	124788140	None	None	1	None	None	None	None	None	None	None
Circ-Ga03g257	Chr03	125009295	125014862	None	None	None	None	None	None	None	None	1	None
Circ-Ga03g258	Chr03	125010378	125015268	1	None	None	None	None	None	None	None	None	None
Circ-Ga03g259	Chr03	125014884	125015190	None	None	None	None	None	None	None	None	None	None
Circ-Ga03g260	Chr03	125335753	125336019	None	None	None	None	None	None	None	None	None	None
Circ-Ga03g261	Chr03	125526099	125527195	None	None	None	None	1	None	None	None	None	None
Circ-Ga03g262	Chr03	125592194	125592916	None	None	None	None	1	None	None	None	None	None
Circ-Ga03g263	Chr03	125597651	125598014	None	None	3	None	None	None	None	None	None	None
Circ-Ga03g264	Chr03	125597651	125598321	None	1	None	None	None	None	None	None	None	None
Circ-Ga03g266	Chr03	126258863	126259015	None	None	None	None	None	None	None	None	None	None
Circ-Ga03g267	Chr03	126365709	126365940	None	None	None	None	None	None	None	None	None	None
Circ-Ga03g268	Chr03	126435421	126435695	6	4	4	4	5	2	2	2	18	9
Circ-Ga03g269	Chr03	126435421	126435695	6	4	4	4	5	2	2	2	18	9
Circ-Ga03g270	Chr03	126455197	126455512	None	None	1	None	None	None	None	None	None	None
Circ-Ga03g271	Chr03	127056376	127056749	None	None	None	1	None	None	None	None	None	1
Circ-Ga03g272	Chr03	127348981	127349372	None	None	1	None	None	None	None	None	None	None
Circ-Ga03g273	Chr03	127577838	127578988	None	None	None	None	None	None	None	None	None	1
Circ-Ga03g274	Chr03	127761858	127763757	None	None	None	None	None	None	None	None	None	1
Circ-Ga03g275	Chr03	127863455	127863975	None	None	None	None	None	None	None	None	None	None
Circ-Ga03g276	Chr03	128273925	128274985	None	None	None	1	None	None	None	None	None	None
Circ-Ga03g279	Chr03	128521764	128522107	None	None	None	None	None	None	None	None	None	None
Circ-Ga03g280	Chr03	129084448	129085311	None	None	None	None	None	None	None	None	1	None
Circ-Ga03g281	Chr03	129484372	129484648	None	None	None	None	None	None	None	None	None	None
Circ-Ga03g282	Chr03	129531218	129531818	None	None	1	None	None	None	None	None	None	None
Circ-Ga03g283	Chr03	129537203	129539355	None	None	None	None	None	None	None	1	None	None
Circ-Ga03g284	Chr03	129543568	129543658	None	None	None	None	None	None	None	1	None	None
Circ-Ga03g285	Chr03	129594306	129594753	None	None	None	None	None	None	None	None	None	None
Circ-Ga03g286	Chr03	129694959	129695020	None	None	1	None	None	None	None	None	None	None
Circ-Ga03g287	Chr03	129733094	129733512	None	None	1	None	None	None	None	None	None	None
Circ-Ga03g288	Chr03	129916711	129918007	None	None	1	None	None	None	None	None	None	None
Circ-Ga03g289	Chr03	129919001	129919478	None	None	1	None	None	None	None	None	None	None
Circ-Ga03g290	Chr03	130108049	130108521	None	None	1	None	None	None	None	None	None	None
Circ-Ga03g291	Chr03	130109225	130109588	None	None	None	None	None	None	None	None	None	None
Circ-Ga03g292	Chr03	130194142	130194637	1	None	None	4	None	None	None	None	None	None
Circ-Ga03g293	Chr03	130194142	130194637	1	None	None	4	None	None	None	None	None	None
Circ-Ga03g294	Chr03	130593397	130593935	None	None	1	10	None	None	None	None	None	None
Circ-Ga03g295	Chr03	130594085	130594462	None	None	1	None	None	None	None	None	None	None
Circ-Ga03g296	Chr03	130830006	130831147	None	None	1	None	None	None	None	None	None	None
Circ-Ga03g297	Chr03	130931608	130932059	None	None	None	None	None	None	None	1	None	None
Circ-Ga03g298	Chr03	130931608	130933073	None	None	None	2	None	None	None	None	None	None
Circ-Ga03g299	Chr03	131126771	131128004	None	None	None	1	None	None	None	None	None	None
Circ-Ga03g300	Chr03	131176452	131177299	None	1	11	9	None	1	None	2	3	4
Circ-Ga03g301	Chr03	131176452	131178263	None	None	2	1	None	None	None	1	None	None
Circ-Ga03g302	Chr03	131176752	131177299	None	None	1	None	None	None	None	None	None	None
Circ-Ga03g303	Chr03	131684059	131684540	None	None	None	1	None	None	None	None	None	None
Circ-Ga03g304	Chr03	131893125	131893776	None	None	None	None	None	None	None	None	3	None
Circ-Ga03g305	Chr03	131955094	131956094	1	None	None	None	None	None	None	None	None	None
Circ-Ga03g306	Chr03	131959167	131961342	1	None	None	None	None	None	None	None	None	None
Circ-Ga03g307	Chr03	131965226	131965787	1	None	None	None	None	None	None	None	None	1
Circ-Ga03g308	Chr03	131965431	131965787	None	None	None	None	None	None	None	None	None	1
Circ-Ga03g309	Chr03	132195588	132196344	1	1	None	None	6	None	1	3	3	1
Circ-Ga03g310	Chr03	132239257	132239603	None	2	None	None	None	None	None	1	None	None
Circ-Ga03g311	Chr03	132266703	132267164	None	None	None	None	None	None	None	None	None	None
Circ-Ga03g312	Chr03	132303999	132304184	None	None	None	None	1	None	None	None	None	None
Circ-Ga03g313	Chr03	132461095	132462434	None	None	1	None	None	None	None	None	None	None
Circ-Ga03g314	Chr03	132461784	132462434	16	7	15	10	4	10	2	24	21	11
Circ-Ga03g315	Chr03	132522050	132522446	None	None	None	None	None	None	None	3	None	None
Circ-Ga03g316	Chr03	132528983	132530012	None	None	None	4	None	None	None	None	None	None
Circ-Ga03g317	Chr03	132626202	132626771	None	1	2	None	None	None	None	None	None	None
Circ-Ga03g318	Chr03	132662741	132663070	None	None	None	None	None	None	None	None	None	None
Circ-Ga03g319	Chr03	132735180	132735995	None	None	1	None	None	None	None	None	None	None
Circ-Ga03g320	Chr03	133173450	133174079	1	None	1	None	None	None	None	None	None	None
Circ-Ga03g321	Chr03	133207764	133208482	None	None	4	1	None	None	None	None	None	1
Circ-Ga03g322	Chr03	133425502	133425822	1	None	None	None	None	None	None	None	None	None
Circ-Ga03g323	Chr03	133425701	133426522	1	None	None	None	None	None	None	None	None	None
Circ-Ga03g324	Chr03	133534848	133535422	None	None	None	None	1	None	None	1	None	None
Circ-Ga03g325	Chr03	133555336	133555917	None	None	1	None	None	None	None	None	1	None
Circ-Ga03g326	Chr03	133615842	133616727	None	None	None	None	None	None	None	None	1	None
Circ-Ga03g327	Chr03	133657764	133658440	None	1	None	None	None	None	None	None	None	None
Circ-Ga03g328	Chr03	133675326	133675681	None	None	None	None	1	None	None	None	None	None
Circ-Ga03g329	Chr03	133712041	133712415	None	None	None	4	None	None	None	None	None	None
Circ-Ga03g330	Chr03	133726369	133726636	None	None	None	None	None	None	None	None	None	None
Circ-Ga03g331	Chr03	133757165	133757851	1	3	None	3	None	None	None	1	1	1
Circ-Ga03g332	Chr03	133846601	133846842	None	None	None	None	None	None	None	None	1	None
Circ-Ga03g333	Chr03	133890664	133891134	None	None	None	None	4	None	None	None	None	None
Circ-Ga03g334	Chr03	133891160	133891445	None	None	None	None	None	None	None	None	None	None
Circ-Ga03g335	Chr03	133951087	133951338	None	None	None	None	None	None	None	None	None	None
Circ-Ga03g336	Chr03	133990016	133990332	None	None	None	None	None	None	None	None	None	None
Circ-Ga03g338	Chr03	134053547	134053747	1	None	None	None	None	None	None	None	None	None
Circ-Ga03g339	Chr03	134109352	134110214	None	None	None	None	None	None	None	4	None	None
Circ-Ga03g340	Chr03	134450649	134451567	None	None	1	1	None	None	None	None	None	None
Circ-Ga03g341	Chr03	134451092	134451567	None	None	1	None	None	None	None	None	None	None
Circ-Ga03g342	Chr03	134644044	134644687	1	None	None	None	None	None	None	None	None	None
Circ-Ga03g343	Chr03	134707354	134707725	None	None	None	None	None	2	None	None	2	None
Circ-Ga03g344	Chr03	134707354	134707903	2	None	None	None	None	None	None	3	2	None
Circ-Ga03g345	Chr03	134808697	134809128	None	None	None	None	None	None	None	1	None	None
Circ-Ga03g346	Chr03	135193377	135193536	None	None	None	None	None	None	None	None	None	None
Circ-Ga03g347	Chr03	135468284	135468414	None	None	None	None	None	None	None	None	None	None
Circ-Ga03g348	Chr03	135560091	135560520	1	1	None	6	1	None	1	1	None	None
Circ-Ga04g001	Chr04	321652	321791	None	None	None	None	None	None	None	None	1	None
Circ-Ga04g002	Chr04	379757	380030	None	None	None	None	None	None	None	None	None	None
Circ-Ga04g003	Chr04	467171	467615	None	None	3	None	None	None	None	None	None	None
Circ-Ga04g004	Chr04	507889	508278	None	None	None	None	None	None	None	None	None	None
Circ-Ga04g005	Chr04	899728	900045	None	None	None	None	None	None	None	None	None	None
Circ-Ga04g006	Chr04	1060393	1061546	None	None	1	None	None	None	None	None	None	None
Circ-Ga04g007	Chr04	1410475	1411075	None	None	None	None	None	None	None	None	None	None
Circ-Ga04g009	Chr04	1502616	1502981	None	None	None	3	None	None	None	None	None	None
Circ-Ga04g010	Chr04	1591212	1592201	None	None	None	None	None	None	None	None	2	None
Circ-Ga04g011	Chr04	1593303	1593620	None	None	1	None	None	None	None	None	None	None
Circ-Ga04g012	Chr04	1826587	1827036	8	5	4	1	5	1	None	10	2	5
Circ-Ga04g013	Chr04	2178967	2179684	None	None	None	None	None	None	None	None	None	None
Circ-Ga04g014	Chr04	2636153	2636393	None	None	None	None	None	None	None	None	None	None
Circ-Ga04g015	Chr04	2664874	2665182	None	None	None	None	None	1	None	None	None	None
Circ-Ga04g016	Chr04	2832814	2833126	1	None	None	None	None	None	None	None	2	None
Circ-Ga04g017	Chr04	2849739	2850791	None	1	None	None	None	None	None	None	1	None
Circ-Ga04g018	Chr04	3095578	3095871	None	None	None	None	None	None	None	None	1	None
Circ-Ga04g019	Chr04	3099959	3100208	None	None	None	None	None	None	None	None	None	1
Circ-Ga04g020	Chr04	3099959	3101378	None	None	1	1	None	None	None	None	None	2
Circ-Ga04g021	Chr04	3159007	3161116	None	None	None	None	None	2	None	None	None	None
Circ-Ga04g022	Chr04	3302014	3302267	None	None	None	None	None	None	None	None	None	None
Circ-Ga04g023	Chr04	3302022	3302267	None	None	None	None	None	None	None	None	None	None
Circ-Ga04g024	Chr04	3321265	3321541	None	None	None	None	None	None	None	None	None	None
Circ-Ga04g025	Chr04	3365300	3365585	None	1	None	None	None	None	None	None	None	1
Circ-Ga04g026	Chr04	3400861	3401676	None	None	None	None	None	None	None	2	None	None
Circ-Ga04g027	Chr04	3411882	3413502	None	None	None	None	None	1	None	None	None	None
Circ-Ga04g028	Chr04	3411882	3413502	None	None	None	None	None	1	None	None	None	None
Circ-Ga04g029	Chr04	3603323	3604378	None	None	None	None	None	None	None	None	None	2
Circ-Ga04g030	Chr04	3607984	3608564	None	None	None	None	None	None	None	None	2	None
Circ-Ga04g031	Chr04	3609463	3611250	None	None	2	None	None	None	None	None	None	None
Circ-Ga04g032	Chr04	3632517	3633074	None	None	None	2	None	None	None	None	None	None
Circ-Ga04g033	Chr04	3767901	3769641	1	2	None	None	None	None	None	None	None	None
Circ-Ga04g034	Chr04	3846396	3847274	None	None	None	None	None	1	None	None	None	None
Circ-Ga04g035	Chr04	3873982	3874959	None	None	None	None	None	None	None	3	None	None
Circ-Ga04g036	Chr04	3874614	3874959	None	None	None	None	None	None	None	3	None	None
Circ-Ga04g037	Chr04	4177745	4178293	2	None	None	None	None	None	None	None	None	None
Circ-Ga04g038	Chr04	4185801	4186084	None	None	None	None	None	None	None	None	None	None
Circ-Ga04g039	Chr04	4198855	4199576	None	None	1	None	None	None	None	None	None	None
Circ-Ga04g040	Chr04	4198855	4199928	None	1	None	None	None	None	None	None	None	None
Circ-Ga04g041	Chr04	4208360	4210638	None	None	None	4	None	None	None	None	None	None
Circ-Ga04g042	Chr04	4209474	4209878	None	None	None	None	None	None	None	None	None	2
Circ-Ga04g043	Chr04	4224841	4225089	None	None	None	None	None	None	None	None	None	None
Circ-Ga04g044	Chr04	4563955	4564726	None	None	2	None	None	None	None	None	None	None
Circ-Ga04g045	Chr04	4585139	4586637	None	None	None	None	None	None	None	None	1	None
Circ-Ga04g046	Chr04	4599474	4600000	1	4	2	4	None	None	None	None	None	7
Circ-Ga04g047	Chr04	4722798	4723233	None	None	None	None	None	None	1	None	None	None
Circ-Ga04g048	Chr04	4724787	4725599	None	None	None	None	None	None	None	1	None	None
Circ-Ga04g049	Chr04	4747576	4748040	None	None	2	None	None	None	None	None	None	None
Circ-Ga04g050	Chr04	4831053	4831938	None	1	None	None	None	None	None	None	None	None
Circ-Ga04g051	Chr04	4878274	4878625	None	None	None	None	None	None	None	None	None	None
Circ-Ga04g052	Chr04	5320535	5321034	2	1	None	None	3	1	None	None	4	None
Circ-Ga04g053	Chr04	6316148	6316389	None	None	None	None	None	None	None	None	None	None
Circ-Ga04g054	Chr04	6557907	6558291	None	None	None	None	None	None	None	2	None	None
Circ-Ga04g055	Chr04	6622733	6623095	None	None	None	None	None	None	None	None	None	None
Circ-Ga04g056	Chr04	6623395	6623543	None	None	None	None	None	None	None	None	None	None
Circ-Ga04g057	Chr04	6624125	6624669	None	None	2	3	None	None	None	None	None	None
Circ-Ga04g058	Chr04	6624125	6624929	None	None	None	None	None	None	None	None	2	None
Circ-Ga04g059	Chr04	6624930	6625090	None	None	None	None	None	None	None	None	None	None
Circ-Ga04g060	Chr04	7341610	7341912	None	None	None	None	None	None	None	None	None	None
Circ-Ga04g061	Chr04	7362842	7363346	None	None	3	9	None	None	None	None	2	None
Circ-Ga04g062	Chr04	7363558	7364212	None	None	1	None	None	None	None	None	None	None
Circ-Ga04g064	Chr04	7576806	7577270	None	None	None	None	None	1	None	None	None	None
Circ-Ga04g065	Chr04	8462835	8463342	None	None	None	1	None	None	None	None	None	None
Circ-Ga04g066	Chr04	8518275	8520323	None	None	2	None	None	None	None	1	None	None
Circ-Ga04g067	Chr04	8804872	8805346	None	None	None	None	None	None	None	1	None	None
Circ-Ga04g068	Chr04	9585522	9586216	None	None	2	None	None	None	None	None	None	None
Circ-Ga04g069	Chr04	9585735	9585956	None	None	1	None	None	None	None	None	None	None
Circ-Ga04g070	Chr04	9930719	9931628	None	None	None	None	None	None	None	1	None	None
Circ-Ga04g071	Chr04	9930719	9932007	None	None	None	None	None	None	None	1	None	None
Circ-Ga04g072	Chr04	10018547	10018804	None	None	2	None	None	None	None	None	None	None
Circ-Ga04g073	Chr04	10109394	10110232	None	None	None	None	None	1	None	None	None	None
Circ-Ga04g074	Chr04	10373693	10374098	None	None	None	None	2	None	None	None	None	None
Circ-Ga04g075	Chr04	10954545	10954982	None	None	None	None	None	None	None	None	1	None
Circ-Ga04g076	Chr04	11355684	11356520	None	None	None	None	None	None	None	None	1	None
Circ-Ga04g077	Chr04	11737260	11737631	None	None	None	1	None	None	1	None	None	None
Circ-Ga04g078	Chr04	11829556	11830200	None	None	None	6	None	None	None	None	None	None
Circ-Ga04g079	Chr04	11829675	11830200	None	None	1	None	None	None	None	None	None	None
Circ-Ga04g080	Chr04	12224985	12226204	None	None	1	None	None	None	None	None	None	None
Circ-Ga04g081	Chr04	13655529	13655937	1	None	None	None	None	None	None	None	None	None
Circ-Ga04g082	Chr04	13656226	13656619	None	None	None	None	None	None	None	None	None	None
Circ-Ga04g083	Chr04	14986765	14987020	None	None	2	None	None	None	None	None	None	None
Circ-Ga04g084	Chr04	15173926	15174408	4	1	2	1	8	None	1	None	2	4
Circ-Ga04g085	Chr04	15173926	15175075	None	None	None	None	None	None	None	1	None	None
Circ-Ga04g086	Chr04	16043213	16043657	None	1	2	None	None	None	None	None	None	1
Circ-Ga04g087	Chr04	16043213	16043854	None	None	6	None	None	None	None	None	None	None
Circ-Ga04g088	Chr04	18650904	18651683	None	None	5	None	None	None	None	None	None	None
Circ-Ga04g089	Chr04	18693357	18693629	None	1	None	None	None	None	None	None	None	None
Circ-Ga04g090	Chr04	18693357	18693629	None	1	None	None	None	None	None	None	None	None
Circ-Ga04g091	Chr04	19356425	19357034	None	None	None	None	None	2	None	None	None	None
Circ-Ga04g092	Chr04	19362197	19363472	None	None	None	None	None	None	None	1	None	None
Circ-Ga04g093	Chr04	19740928	19741173	None	None	None	None	1	None	None	None	None	None
Circ-Ga04g094	Chr04	20177244	20177804	None	None	None	2	None	None	None	None	None	None
Circ-Ga04g095	Chr04	20495838	20496465	None	None	None	None	None	None	None	None	None	None
Circ-Ga04g097	Chr04	21353367	21353657	None	None	1	None	None	None	None	None	None	None
Circ-Ga04g098	Chr04	22085937	22086290	None	None	None	None	None	None	None	None	None	None
Circ-Ga04g099	Chr04	22836865	22838731	None	None	None	None	4	1	1	None	None	None
Circ-Ga04g100	Chr04	22838757	22839380	None	None	None	None	None	None	None	None	None	None
Circ-Ga04g101	Chr04	24523647	24524403	1	1	None	None	1	1	None	1	None	1
Circ-Ga04g102	Chr04	24524954	24525543	None	1	None	None	None	None	None	None	None	None
Circ-Ga04g103	Chr04	24995779	24996315	None	None	1	None	None	None	None	3	1	None
Circ-Ga04g104	Chr04	25438071	25438637	2	4	2	4	1	1	1	3	2	None
Circ-Ga04g105	Chr04	27235186	27235769	None	2	None	None	3	3	None	3	None	None
Circ-Ga04g106	Chr04	30277998	30278481	None	1	None	None	None	None	None	1	None	None
Circ-Ga04g107	Chr04	31276062	31277157	None	None	None	2	None	None	None	None	None	None
Circ-Ga04g108	Chr04	48845376	48845818	None	None	None	None	None	None	None	None	None	None
Circ-Ga04g109	Chr04	50788579	50788818	None	None	None	None	None	None	None	None	None	None
Circ-Ga04g110	Chr04	50802225	50802558	None	None	1	3	None	None	None	None	None	None
Circ-Ga04g111	Chr04	57996687	57997603	None	None	1	None	None	None	None	None	None	None
Circ-Ga04g112	Chr04	58189304	58190787	None	None	1	None	None	None	None	None	None	None
Circ-Ga04g113	Chr04	65294959	65295454	None	None	None	4	None	None	None	None	None	None
Circ-Ga04g114	Chr04	65294959	65295907	2	None	1	2	None	2	3	None	6	5
Circ-Ga04g115	Chr04	65300824	65301557	None	None	2	None	None	None	None	None	None	None
Circ-Ga04g116	Chr04	65301434	65302414	1	None	None	None	None	None	None	2	None	1
Circ-Ga04g117	Chr04	65307537	65308530	None	None	None	None	None	None	2	None	None	None
Circ-Ga04g118	Chr04	67670734	67671111	None	None	None	None	None	None	None	None	3	None
Circ-Ga04g119	Chr04	67670934	67671111	None	None	None	None	None	None	1	None	None	None
Circ-Ga04g120	Chr04	68388468	68388863	None	None	None	None	None	None	None	None	None	None
Circ-Ga04g121	Chr04	68873014	68873437	None	None	None	None	None	None	None	None	None	None
Circ-Ga04g122	Chr04	68889291	68889697	None	None	None	1	None	None	None	None	None	None
Circ-Ga04g123	Chr04	74432845	74433489	None	None	None	None	None	None	None	3	None	None
Circ-Ga04g124	Chr04	74653996	74654289	None	None	None	None	None	None	None	None	None	None
Circ-Ga04g125	Chr04	74705941	74706707	None	None	2	None	None	None	None	None	None	None
Circ-Ga04g126	Chr04	74706410	74706885	None	None	None	2	None	None	None	None	None	None
Circ-Ga04g127	Chr04	74707330	74707548	None	None	None	None	None	None	None	None	None	None
Circ-Ga04g128	Chr04	75996174	75996400	None	None	None	None	None	None	None	None	None	None
Circ-Ga04g129	Chr04	77726586	77726979	None	None	None	2	None	None	None	None	None	None
Circ-Ga04g130	Chr04	78220658	78221047	None	None	None	None	None	None	None	None	None	None
Circ-Ga04g131	Chr04	81191571	81192677	None	None	None	3	None	None	None	None	None	None
Circ-Ga04g132	Chr04	82216129	82217122	None	None	None	None	None	None	None	None	None	1
Circ-Ga04g133	Chr04	84023637	84024016	None	None	1	None	None	None	None	None	None	None
Circ-Ga04g134	Chr04	84069135	84069248	None	None	None	None	None	None	None	None	None	None
Circ-Ga04g135	Chr04	84070019	84070478	None	None	None	None	None	None	None	None	None	None
Circ-Ga04g136	Chr04	84206400	84207003	None	None	1	None	None	None	None	None	None	None
Circ-Ga04g137	Chr04	84216824	84218750	1	None	None	None	None	None	None	None	None	None
Circ-Ga04g138	Chr04	84383284	84383778	None	None	1	None	None	None	None	None	None	None
Circ-Ga04g139	Chr04	84481583	84482386	None	None	None	1	None	None	None	None	None	None
Circ-Ga04g140	Chr04	84515662	84517921	None	None	None	1	None	None	None	None	None	None
Circ-Ga04g141	Chr04	84518610	84518860	None	None	None	None	None	None	1	None	None	None
Circ-Ga04g142	Chr04	84740497	84741135	None	None	None	None	None	None	None	None	None	None
Circ-Ga04g143	Chr04	84741917	84742831	None	None	None	None	None	None	None	None	None	2
Circ-Ga04g144	Chr04	84742182	84742831	None	None	1	None	None	None	None	None	None	None
Circ-Ga04g145	Chr04	85780104	85781425	1	None	None	None	None	None	None	None	None	None
Circ-Ga04g146	Chr04	85781665	85782638	None	None	1	None	None	None	None	None	None	None
Circ-Ga04g147	Chr04	85782160	85782638	None	None	None	None	None	None	None	None	None	1
Circ-Ga04g148	Chr04	85856405	85856774	None	None	None	None	None	None	None	None	None	None
Circ-Ga04g149	Chr04	85973344	85973690	None	None	None	None	2	None	None	None	None	None
Circ-Ga04g150	Chr04	86198689	86199152	None	None	None	None	None	None	None	None	None	None
Circ-Ga04g151	Chr04	86361866	86362956	None	None	1	None	None	None	None	None	None	1
Circ-Ga04g152	Chr04	87039725	87040977	None	None	2	None	None	None	None	None	None	None
Circ-Ga04g153	Chr04	87058263	87058668	None	None	None	None	None	None	None	None	None	None
Circ-Ga04g154	Chr04	89516034	89516322	None	None	None	None	None	2	None	None	None	None
Circ-Ga04g155	Chr04	89618979	89619391	None	None	None	2	None	None	None	None	None	None
Circ-Ga04g156	Chr04	89966247	89966601	None	None	None	1	None	None	None	None	None	None
Circ-Ga04g157	Chr04	90074102	90074528	5	None	None	1	1	None	1	1	2	2
Circ-Ga04g158	Chr04	90737615	90739108	2	None	None	None	None	None	None	None	None	None
Circ-Ga04g159	Chr04	90738160	90738362	None	None	None	None	None	None	None	None	None	None
Circ-Ga04g160	Chr04	90738532	90739108	1	None	None	None	None	None	None	None	None	None
Circ-Ga04g161	Chr04	90806404	90806915	None	None	None	None	None	None	None	1	None	None
Circ-Ga04g162	Chr04	91039273	91043032	1	None	None	None	None	None	None	None	None	None
Circ-Ga04g163	Chr04	91298347	91298746	1	None	None	None	None	None	None	None	None	None
Circ-Ga04g164	Chr04	91301244	91301678	None	None	2	None	None	None	None	None	None	None
Circ-Ga04g165	Chr04	91447437	91447743	5	4	None	None	1	None	2	8	4	None
Circ-Ga04g166	Chr04	91461045	91462790	None	None	None	None	1	None	None	None	None	None
Circ-Ga04g167	Chr04	91554965	91556993	None	None	None	None	None	None	None	None	None	2
Circ-Ga04g168	Chr04	92440700	92442730	None	None	1	None	None	None	None	None	None	None
Circ-Ga04g169	Chr04	92468835	92469715	None	None	None	None	None	None	2	None	None	None
Circ-Ga04g170	Chr04	92468971	92469715	None	None	None	None	None	None	None	None	None	1
Circ-Ga04g171	Chr04	92468971	92469866	None	None	None	None	None	None	1	None	None	None
Circ-Ga04g172	Chr04	92493307	92493673	1	None	None	None	None	1	None	None	None	None
Circ-Ga04g173	Chr04	92773967	92774232	None	None	2	None	None	None	None	None	None	None
Circ-Ga04g174	Chr04	92916147	92918476	None	None	None	None	None	None	None	None	None	1
Circ-Ga04g175	Chr04	93205087	93205884	None	None	None	None	None	None	2	None	None	None
Circ-Ga04g176	Chr04	93421343	93421858	None	None	2	None	None	None	None	None	None	None
Circ-Ga04g177	Chr04	93695782	93696702	None	None	None	None	None	None	None	None	1	None
Circ-Ga04g178	Chr04	94461890	94462226	None	None	None	None	None	None	None	None	1	None
Circ-Ga04g179	Chr04	94504107	94504354	None	None	None	None	1	None	None	None	None	None
Circ-Ga04g180	Chr04	94798001	94800343	1	None	None	None	None	None	None	None	None	None
Circ-Ga04g181	Chr04	94835559	94842192	None	None	None	None	None	None	None	None	1	None
Circ-Ga04g182	Chr04	95012468	95013292	1	None	None	None	None	None	None	None	None	None
Circ-Ga04g183	Chr04	95012790	95013292	None	None	None	2	None	None	None	None	None	None
Circ-Ga04g184	Chr04	95341642	95342010	None	None	1	None	None	None	None	None	None	None
Circ-Ga04g185	Chr04	95341642	95342289	None	None	1	None	None	None	None	None	None	None
Circ-Ga04g186	Chr04	95353748	95355828	None	None	1	None	None	None	None	None	None	None
Circ-Ga04g187	Chr04	95806260	95810568	None	2	None	None	None	None	None	None	None	None
Circ-Ga04g188	Chr04	95819328	95821851	3	None	None	None	None	None	None	None	None	None
Circ-Ga04g189	Chr04	95881998	95882203	None	None	None	None	None	None	None	None	None	None
Circ-Ga04g190	Chr04	95910531	95913876	None	None	None	None	None	None	None	3	None	None
Circ-Ga04g191	Chr04	96345255	96345672	None	None	1	1	None	None	None	None	None	None
Circ-Ga04g192	Chr04	96767705	96768127	None	None	None	None	2	1	None	None	None	None
Circ-Ga04g193	Chr04	96882289	96882458	None	None	None	None	None	None	None	None	None	None
Circ-Ga04g194	Chr04	96938246	96938729	None	None	None	4	None	None	None	None	None	None
Circ-Ga04g195	Chr04	97083465	97085144	None	2	None	None	None	None	None	None	None	None
Circ-Ga04g196	Chr04	97239876	97240508	None	None	None	2	None	None	None	None	None	None
Circ-Ga04g197	Chr04	97290427	97290714	None	None	None	None	None	None	None	None	None	1
Circ-Ga04g198	Chr04	97529602	97529990	None	None	None	None	None	None	None	None	None	None
Circ-Ga04g199	Chr04	97530227	97531899	1	None	None	None	None	None	None	None	None	None
Circ-Ga04g200	Chr04	97554894	97560977	None	None	None	None	None	1	None	None	None	None
Circ-Ga04g201	Chr04	97559878	97560977	1	1	2	3	None	None	None	None	None	2
Circ-Ga04g202	Chr04	97570740	97571183	None	None	None	1	None	None	None	None	None	None
Circ-Ga04g203	Chr04	97779840	97780385	1	None	None	None	None	None	1	None	None	None
Circ-Ga04g204	Chr04	97793667	97793943	None	None	None	None	None	None	None	None	None	None
Circ-Ga04g205	Chr04	97793944	97795422	2	None	None	None	None	None	None	None	None	None
Circ-Ga04g206	Chr04	97826135	97826493	None	None	None	None	None	None	None	None	None	None
Circ-Ga04g207	Chr04	97966120	97966329	4	2	2	None	None	4	2	9	4	2
Circ-Ga04g208	Chr04	98071552	98072794	None	None	None	None	None	None	1	None	None	None
Circ-Ga04g209	Chr04	98173129	98174643	None	None	2	None	None	None	None	None	None	None
Circ-Ga04g210	Chr04	98176783	98178199	None	None	None	None	None	None	None	None	1	None
Circ-Ga04g211	Chr04	98183223	98183563	None	None	None	1	None	None	None	None	None	None
Circ-Ga05g001	Chr05	101690	101967	1	None	None	None	None	None	None	None	None	None
Circ-Ga05g002	Chr05	109136	112619	None	None	None	None	None	None	None	None	1	None
Circ-Ga05g003	Chr05	119575	119849	None	None	None	None	None	None	None	None	None	None
Circ-Ga05g004	Chr05	300692	300956	None	None	None	None	None	1	None	None	None	None
Circ-Ga05g005	Chr05	504714	505469	1	None	None	None	None	None	None	None	None	None
Circ-Ga05g006	Chr05	505337	507147	None	None	None	None	None	None	None	None	1	None
Circ-Ga05g007	Chr05	576429	577434	None	None	None	None	None	None	None	None	None	1
Circ-Ga05g008	Chr05	586408	587666	None	None	None	1	None	None	None	None	None	None
Circ-Ga05g009	Chr05	643771	644144	None	None	None	None	2	None	None	None	None	None
Circ-Ga05g010	Chr05	750049	750400	None	None	None	None	None	None	None	None	None	None
Circ-Ga05g011	Chr05	764203	764366	None	None	None	None	None	None	None	None	1	None
Circ-Ga05g012	Chr05	797206	797437	None	None	None	None	None	None	None	None	None	None
Circ-Ga05g013	Chr05	1330880	1335503	None	None	1	None	None	None	None	None	None	None
Circ-Ga05g014	Chr05	1333654	1335841	None	None	1	None	None	None	None	None	None	None
Circ-Ga05g015	Chr05	1845525	1845910	None	None	None	None	None	None	None	None	None	None
Circ-Ga05g016	Chr05	1889452	1889757	None	None	None	None	None	None	None	None	None	1
Circ-Ga05g017	Chr05	1890457	1890813	None	None	None	None	None	None	1	None	None	None
Circ-Ga05g018	Chr05	2009141	2009802	None	None	None	1	None	None	None	None	None	None
Circ-Ga05g019	Chr05	2011998	2012341	None	None	None	2	None	None	None	None	None	None
Circ-Ga05g020	Chr05	2102288	2102535	None	None	None	None	None	None	None	None	None	None
Circ-Ga05g021	Chr05	2111341	2111414	None	None	None	4	None	None	None	None	None	None
Circ-Ga05g022	Chr05	2204331	2204610	None	None	None	None	None	None	None	None	None	None
Circ-Ga05g023	Chr05	2212380	2213451	None	None	None	2	None	None	None	None	None	None
Circ-Ga05g024	Chr05	2237275	2237566	None	None	None	None	None	None	None	None	None	None
Circ-Ga05g025	Chr05	2740635	2741017	2	2	2	None	1	1	2	None	None	None
Circ-Ga05g026	Chr05	2843389	2843715	None	None	None	None	None	None	None	None	None	None
Circ-Ga05g027	Chr05	2845475	2846532	None	None	1	None	None	None	None	None	None	None
Circ-Ga05g028	Chr05	2945014	2945229	None	None	None	None	None	None	None	None	None	None
Circ-Ga05g029	Chr05	2952147	2952542	None	None	None	None	None	None	None	1	None	None
Circ-Ga05g030	Chr05	2952844	2953435	None	None	None	None	None	None	None	None	None	1
Circ-Ga05g031	Chr05	3169468	3169615	None	1	None	None	None	None	None	None	None	None
Circ-Ga05g032	Chr05	3200358	3201561	None	None	2	None	None	None	None	None	None	None
Circ-Ga05g033	Chr05	3203755	3203976	None	None	None	None	None	None	None	None	None	None
Circ-Ga05g034	Chr05	3203977	3206131	None	1	None	None	None	None	None	None	None	None
Circ-Ga05g035	Chr05	3212981	3213291	None	None	None	None	None	None	None	None	None	None
Circ-Ga05g036	Chr05	3362122	3363041	None	None	None	None	2	None	None	None	None	None
Circ-Ga05g037	Chr05	3441054	3441891	None	None	None	1	None	None	None	None	None	None
Circ-Ga05g038	Chr05	3446100	3447283	None	None	None	2	None	None	None	None	None	None
Circ-Ga05g039	Chr05	3446493	3447283	None	None	1	3	None	None	None	None	None	None
Circ-Ga05g040	Chr05	3446725	3446949	None	None	None	None	None	None	None	None	None	None
Circ-Ga05g041	Chr05	3451533	3452390	None	None	None	None	None	None	1	None	None	None
Circ-Ga05g042	Chr05	3538191	3539159	None	1	None	None	None	None	None	None	None	None
Circ-Ga05g043	Chr05	3592164	3592795	None	None	None	None	None	1	2	None	None	None
Circ-Ga05g044	Chr05	3595971	3596600	None	None	None	None	None	None	None	1	None	None
Circ-Ga05g045	Chr05	3639297	3639641	None	None	None	None	None	None	None	None	None	None
Circ-Ga05g046	Chr05	3640477	3641102	None	None	None	None	None	None	None	None	None	1
Circ-Ga05g047	Chr05	3656422	3656966	None	None	None	None	None	None	None	None	None	None
Circ-Ga05g048	Chr05	3666745	3667304	None	None	1	None	None	None	None	None	None	None
Circ-Ga05g049	Chr05	3667046	3667605	1	None	None	None	None	None	None	None	None	None
Circ-Ga05g050	Chr05	3830391	3831377	4	2	2	11	None	2	None	2	1	1
Circ-Ga05g051	Chr05	3902819	3903301	None	None	None	None	None	None	None	None	None	None
Circ-Ga05g052	Chr05	3984662	3985111	None	1	None	None	None	None	None	1	None	None
Circ-Ga05g053	Chr05	4007890	4008222	None	None	None	None	None	None	None	None	None	None
Circ-Ga05g054	Chr05	4065889	4066771	None	None	None	None	None	None	None	1	None	None
Circ-Ga05g055	Chr05	4226530	4227142	None	None	1	None	None	None	None	None	None	None
Circ-Ga05g056	Chr05	4227400	4227890	None	None	None	3	None	None	None	None	None	None
Circ-Ga05g057	Chr05	4445868	4446115	None	2	None	None	None	None	None	None	None	None
Circ-Ga05g058	Chr05	4566655	4567168	None	None	1	None	None	None	None	None	None	None
Circ-Ga05g059	Chr05	4581324	4581829	2	None	None	None	None	None	None	None	None	None
Circ-Ga05g060	Chr05	4596000	4596745	2	None	None	None	None	None	None	None	None	None
Circ-Ga05g061	Chr05	4757924	4758051	None	None	None	None	None	None	None	None	None	None
Circ-Ga05g062	Chr05	4907139	4908088	None	None	1	None	None	None	None	None	None	None
Circ-Ga05g063	Chr05	5025292	5025565	None	None	None	None	None	None	None	None	None	None
Circ-Ga05g064	Chr05	5026554	5026709	None	None	None	None	None	1	None	None	1	None
Circ-Ga05g065	Chr05	5052299	5053275	1	None	None	None	None	None	None	None	None	None
Circ-Ga05g066	Chr05	5100418	5101161	None	None	None	2	None	None	None	None	None	None
Circ-Ga05g067	Chr05	5100701	5101161	2	1	4	5	None	None	None	1	None	None
Circ-Ga05g068	Chr05	5418900	5419239	None	None	None	3	None	None	None	None	None	None
Circ-Ga05g069	Chr05	5581253	5581488	None	None	None	None	None	None	None	None	None	None
Circ-Ga05g070	Chr05	5887726	5888627	None	None	None	None	None	None	None	2	None	None
Circ-Ga05g071	Chr05	5888967	5889637	1	None	None	None	None	None	None	None	None	None
Circ-Ga05g072	Chr05	5938400	5938643	None	None	None	None	None	None	None	None	None	None
Circ-Ga05g073	Chr05	5975928	5976809	None	None	None	None	None	None	None	None	1	None
Circ-Ga05g074	Chr05	6031106	6032549	None	None	None	None	1	None	None	None	None	None
Circ-Ga05g075	Chr05	6038761	6040884	None	1	None	None	None	None	None	None	1	None
Circ-Ga05g076	Chr05	6050119	6051160	None	1	None	5	1	None	None	1	None	None
Circ-Ga05g077	Chr05	6050737	6051160	None	None	5	None	None	None	None	None	None	None
Circ-Ga05g078	Chr05	6107597	6107989	1	None	None	1	2	None	None	4	None	1
Circ-Ga05g079	Chr05	6645860	6646226	None	None	None	None	None	None	None	None	1	None
Circ-Ga05g080	Chr05	6733120	6733444	None	None	None	None	None	None	None	None	None	None
Circ-Ga05g081	Chr05	6802366	6803957	None	None	1	None	None	None	None	None	None	None
Circ-Ga05g082	Chr05	6830687	6831049	None	None	1	1	None	None	None	None	None	None
Circ-Ga05g083	Chr05	6885355	6885780	None	None	3	None	None	None	None	None	None	None
Circ-Ga05g084	Chr05	6888097	6888668	None	None	None	None	1	None	None	None	None	None
Circ-Ga05g085	Chr05	7152383	7152739	2	1	None	1	None	1	1	2	2	9
Circ-Ga05g086	Chr05	7172022	7172816	None	1	None	None	None	None	None	None	None	None
Circ-Ga05g087	Chr05	7175526	7176632	None	None	None	None	None	None	None	None	None	1
Circ-Ga05g088	Chr05	7459475	7459698	None	None	None	None	None	None	None	None	None	None
Circ-Ga05g089	Chr05	7551176	7551451	None	None	None	None	None	None	None	None	None	None
Circ-Ga05g090	Chr05	7559691	7560151	1	None	None	None	None	None	None	None	None	None
Circ-Ga05g091	Chr05	7655262	7655480	None	None	None	None	None	None	1	None	None	None
Circ-Ga05g092	Chr05	7691822	7692663	None	None	None	None	None	None	None	None	1	None
Circ-Ga05g093	Chr05	7692541	7692975	None	None	1	None	None	None	None	None	None	None
Circ-Ga05g094	Chr05	7723856	7724383	2	None	None	None	None	None	None	None	None	None
Circ-Ga05g095	Chr05	7900759	7901624	None	None	None	None	None	None	None	2	None	1
Circ-Ga05g096	Chr05	7906379	7906966	None	None	None	None	None	None	None	1	None	None
Circ-Ga05g097	Chr05	7924562	7924807	None	None	None	None	None	None	None	None	None	None
Circ-Ga05g098	Chr05	8253627	8254748	1	None	None	None	None	None	None	None	None	None
Circ-Ga05g099	Chr05	8554398	8555722	None	None	3	None	None	None	None	None	None	None
Circ-Ga05g100	Chr05	8688859	8689228	None	None	None	None	None	None	None	None	None	None
Circ-Ga05g101	Chr05	8729843	8730200	None	None	None	None	None	None	None	None	None	1
Circ-Ga05g102	Chr05	8736410	8736891	None	None	None	4	None	None	None	None	None	None
Circ-Ga05g103	Chr05	8954523	8955079	None	None	None	None	None	None	None	3	None	1
Circ-Ga05g104	Chr05	9015321	9015746	None	None	None	None	None	None	None	None	None	None
Circ-Ga05g105	Chr05	9028465	9029216	None	None	None	1	None	None	None	None	None	None
Circ-Ga05g106	Chr05	9028465	9029399	None	None	None	1	None	None	None	None	None	None
Circ-Ga05g107	Chr05	9029291	9029975	5	6	2	1	3	None	1	8	1	None
Circ-Ga05g108	Chr05	9136160	9136421	None	None	None	None	None	None	None	None	None	None
Circ-Ga05g109	Chr05	9210072	9210246	None	None	None	None	None	None	None	None	1	None
Circ-Ga05g110	Chr05	9210072	9210411	None	None	None	None	None	4	None	None	None	None
Circ-Ga05g111	Chr05	9210072	9211056	1	None	None	None	None	None	None	None	None	None
Circ-Ga05g112	Chr05	9214108	9214656	None	None	2	4	None	None	None	None	None	None
Circ-Ga05g113	Chr05	9278471	9279329	None	None	1	None	None	None	None	None	None	None
Circ-Ga05g114	Chr05	9322901	9323249	None	None	None	None	None	None	None	None	None	None
Circ-Ga05g115	Chr05	9328987	9329697	None	None	None	2	None	None	None	2	None	None
Circ-Ga05g116	Chr05	9431024	9431502	None	None	None	7	None	None	None	None	None	None
Circ-Ga05g117	Chr05	9727488	9728200	None	None	None	None	None	1	None	None	None	None
Circ-Ga05g118	Chr05	10072824	10073368	None	None	None	None	None	None	None	None	1	None
Circ-Ga05g119	Chr05	10144078	10144740	3	1	1	14	None	2	4	4	5	None
Circ-Ga05g120	Chr05	10157263	10157620	None	None	None	None	None	None	None	1	None	None
Circ-Ga05g121	Chr05	10236240	10236774	None	None	None	None	None	None	None	None	None	None
Circ-Ga05g122	Chr05	10244014	10244632	None	None	1	None	None	None	None	None	None	None
Circ-Ga05g123	Chr05	10246034	10248406	None	None	None	None	None	None	1	3	None	None
Circ-Ga05g124	Chr05	10322666	10323353	None	None	4	None	None	None	None	None	None	None
Circ-Ga05g125	Chr05	10349600	10350413	None	None	None	None	None	3	None	None	None	None
Circ-Ga05g126	Chr05	10424134	10427089	None	None	1	None	None	None	None	None	None	None
Circ-Ga05g127	Chr05	10426254	10427089	None	None	1	6	None	None	None	None	None	None
Circ-Ga05g128	Chr05	10436139	10438220	None	None	None	1	1	None	None	1	1	None
Circ-Ga05g129	Chr05	10438085	10438451	None	None	None	2	None	None	None	None	None	None
Circ-Ga05g130	Chr05	10577888	10578384	None	None	None	1	None	None	None	None	None	None
Circ-Ga05g131	Chr05	10580346	10583478	None	None	None	1	None	None	None	None	None	None
Circ-Ga05g132	Chr05	10580346	10585687	None	None	None	2	None	None	None	None	None	None
Circ-Ga05g133	Chr05	10583207	10585501	None	None	None	None	None	None	None	1	None	None
Circ-Ga05g134	Chr05	10594902	10596029	1	None	None	None	None	None	None	None	None	None
Circ-Ga05g135	Chr05	10595184	10596029	None	None	3	None	None	None	None	None	None	None
Circ-Ga05g136	Chr05	10595627	10596029	None	None	2	None	None	None	None	None	None	None
Circ-Ga05g137	Chr05	10629999	10630227	None	None	None	None	None	None	None	None	None	None
Circ-Ga05g138	Chr05	10650042	10650423	None	None	None	None	None	None	None	None	None	None
Circ-Ga05g139	Chr05	10650042	10650424	None	None	None	None	None	None	None	None	None	None
Circ-Ga05g140	Chr05	10722459	10723272	None	None	None	None	2	None	None	None	None	None
Circ-Ga05g141	Chr05	10722459	10724229	None	None	1	None	None	None	None	None	None	None
Circ-Ga05g142	Chr05	10723574	10723896	None	None	None	None	1	None	None	None	None	None
Circ-Ga05g143	Chr05	10729476	10730094	None	None	None	2	None	None	None	None	None	None
Circ-Ga05g144	Chr05	10804990	10805619	None	None	1	None	None	None	None	None	None	None
Circ-Ga05g145	Chr05	10806580	10807524	None	None	1	None	None	None	None	None	None	None
Circ-Ga05g146	Chr05	10846940	10847626	1	None	None	None	None	None	None	None	None	None
Circ-Ga05g147	Chr05	10884393	10886533	None	1	None	None	None	None	None	None	None	None
Circ-Ga05g148	Chr05	10966900	10968594	None	None	None	None	None	None	None	1	None	None
Circ-Ga05g149	Chr05	10968455	10969931	None	None	None	1	None	None	None	None	None	None
Circ-Ga05g150	Chr05	11023363	11023824	None	None	1	3	None	None	None	None	1	None
Circ-Ga05g151	Chr05	11064710	11065076	None	None	None	3	None	None	None	None	None	None
Circ-Ga05g152	Chr05	11114631	11117243	None	1	None	None	None	None	None	None	None	None
Circ-Ga05g153	Chr05	11222594	11223900	None	1	None	None	None	None	None	None	None	None
Circ-Ga05g154	Chr05	11315015	11316412	None	None	None	1	None	None	None	None	None	None
Circ-Ga05g155	Chr05	11347816	11348296	None	None	None	None	None	None	1	None	None	None
Circ-Ga05g156	Chr05	11478462	11479886	None	None	None	1	None	None	None	None	None	None
Circ-Ga05g158	Chr05	11668074	11668249	None	None	None	None	None	None	None	None	None	None
Circ-Ga05g159	Chr05	11668250	11668582	None	None	1	None	None	None	None	None	None	None
Circ-Ga05g160	Chr05	11669161	11669508	None	None	None	None	None	None	None	1	None	None
Circ-Ga05g161	Chr05	11728169	11729722	None	None	None	None	None	None	None	None	None	None
Circ-Ga05g162	Chr05	11861223	11861575	None	None	2	None	None	None	None	None	None	None
Circ-Ga05g163	Chr05	11861223	11861575	None	None	2	None	None	None	None	None	None	None
Circ-Ga05g164	Chr05	11921772	11923246	None	None	1	None	None	None	None	None	None	None
Circ-Ga05g165	Chr05	11948548	11949750	None	None	None	2	None	None	None	None	None	None
Circ-Ga05g166	Chr05	11956572	11956930	None	None	None	None	None	None	None	None	None	None
Circ-Ga05g167	Chr05	12157455	12157745	None	None	None	None	None	None	None	None	None	None
Circ-Ga05g168	Chr05	12162016	12162490	None	None	None	None	None	None	1	None	None	None
Circ-Ga05g169	Chr05	12181061	12181321	None	None	None	None	None	None	None	None	None	None
Circ-Ga05g170	Chr05	12245077	12245395	None	None	None	None	None	None	None	None	None	None
Circ-Ga05g171	Chr05	12298341	12301183	None	None	1	None	None	None	None	None	None	None
Circ-Ga05g172	Chr05	12300066	12301183	None	None	None	2	None	None	None	None	None	None
Circ-Ga05g173	Chr05	12300399	12301662	None	None	None	2	None	None	None	None	None	None
Circ-Ga05g174	Chr05	12377326	12377851	None	None	None	None	None	None	None	None	None	None
Circ-Ga05g175	Chr05	12555298	12556848	None	None	2	None	None	None	None	None	None	None
Circ-Ga05g176	Chr05	12576634	12577229	None	None	1	None	None	None	None	None	None	None
Circ-Ga05g177	Chr05	12605923	12606331	None	None	2	None	None	None	None	None	None	None
Circ-Ga05g178	Chr05	12627115	12627255	None	None	None	None	None	None	None	None	None	None
Circ-Ga05g179	Chr05	12679619	12680116	None	None	None	1	None	None	None	None	None	None
Circ-Ga05g180	Chr05	12682586	12683709	None	None	1	None	None	None	None	None	None	None
Circ-Ga05g181	Chr05	12720233	12722186	None	None	None	None	None	None	None	None	None	1
Circ-Ga05g182	Chr05	12722187	12722594	None	None	None	None	None	None	None	None	None	None
Circ-Ga05g183	Chr05	12771564	12772445	None	None	1	None	None	None	None	None	None	None
Circ-Ga05g184	Chr05	12892114	12892296	None	None	None	None	None	None	None	None	None	None
Circ-Ga05g185	Chr05	12894884	12895189	None	None	None	None	None	None	None	None	None	None
Circ-Ga05g186	Chr05	12894884	12895193	None	None	None	None	None	None	None	None	None	None
Circ-Ga05g187	Chr05	12981737	12982729	None	None	None	None	None	None	None	None	None	None
Circ-Ga05g188	Chr05	12982751	12983201	None	None	None	1	None	None	None	None	1	None
Circ-Ga05g189	Chr05	12986085	12989282	None	None	None	None	None	None	None	None	None	2
Circ-Ga05g190	Chr05	13005048	13005472	None	None	None	None	None	None	None	None	1	None
Circ-Ga05g191	Chr05	13005048	13005914	None	None	2	None	None	None	None	3	1	None
Circ-Ga05g192	Chr05	13038033	13038554	None	None	None	None	None	None	None	2	None	None
Circ-Ga05g193	Chr05	13043723	13044288	None	None	None	None	None	None	None	None	None	None
Circ-Ga05g194	Chr05	13048324	13048737	None	None	2	None	None	None	None	None	None	None
Circ-Ga05g195	Chr05	13058212	13059275	None	None	None	2	None	None	None	None	None	None
Circ-Ga05g196	Chr05	13225241	13226076	3	None	None	None	None	None	None	None	None	None
Circ-Ga05g197	Chr05	13286853	13289367	None	None	1	None	None	None	None	None	None	None
Circ-Ga05g198	Chr05	13346711	13347008	None	None	None	None	None	None	None	None	None	None
Circ-Ga05g199	Chr05	13356108	13356354	1	None	None	None	None	None	None	None	None	None
Circ-Ga05g200	Chr05	13428889	13430477	3	2	1	None	None	None	None	None	None	None
Circ-Ga05g201	Chr05	13534757	13534968	None	None	None	None	None	None	None	None	None	None
Circ-Ga05g202	Chr05	13542079	13542344	None	None	None	None	None	None	None	None	None	None
Circ-Ga05g203	Chr05	13636300	13636492	None	None	None	None	None	None	None	None	2	None
Circ-Ga05g204	Chr05	13654665	13654860	None	None	None	None	None	None	None	None	None	None
Circ-Ga05g205	Chr05	13665999	13667874	None	None	None	None	None	None	None	None	None	3
Circ-Ga05g206	Chr05	13678094	13678349	None	None	None	None	None	None	None	None	1	None
Circ-Ga05g207	Chr05	13754590	13757053	None	None	None	None	None	None	None	None	None	1
Circ-Ga05g208	Chr05	13755868	13756838	None	None	None	None	None	2	None	None	None	None
Circ-Ga05g209	Chr05	13756490	13757053	None	None	1	None	None	None	None	None	None	None
Circ-Ga05g210	Chr05	13956184	13956496	None	None	None	None	3	None	None	None	None	None
Circ-Ga05g211	Chr05	14254116	14254372	None	None	None	None	None	None	None	None	None	None
Circ-Ga05g212	Chr05	14350099	14351375	1	None	None	None	None	None	None	None	None	None
Circ-Ga05g213	Chr05	14371959	14372571	None	None	1	None	None	None	None	None	None	None
Circ-Ga05g214	Chr05	14468835	14469561	None	None	None	None	None	None	None	2	None	None
Circ-Ga05g215	Chr05	14540748	14541102	3	None	None	None	None	2	None	None	1	None
Circ-Ga05g216	Chr05	15356732	15357193	None	None	None	None	None	None	1	None	None	None
Circ-Ga05g217	Chr05	15358667	15359035	None	None	None	None	None	None	None	None	None	None
Circ-Ga05g218	Chr05	15400982	15401334	None	None	None	None	None	None	None	None	None	None
Circ-Ga05g219	Chr05	15738839	15739350	None	None	None	1	None	None	None	None	None	None
Circ-Ga05g220	Chr05	15921960	15922520	None	None	None	2	None	None	None	None	None	None
Circ-Ga05g221	Chr05	16141865	16143161	None	None	None	4	None	None	None	None	None	None
Circ-Ga05g222	Chr05	16257411	16258232	None	None	1	None	None	None	None	None	None	None
Circ-Ga05g223	Chr05	16258068	16258477	None	None	3	None	None	None	None	None	None	None
Circ-Ga05g224	Chr05	16449992	16450581	None	None	1	None	None	None	None	None	None	None
Circ-Ga05g225	Chr05	16480309	16481369	None	None	None	None	None	None	None	None	None	1
Circ-Ga05g226	Chr05	16545754	16546056	None	None	None	None	None	None	None	None	None	None
Circ-Ga05g227	Chr05	16545764	16546056	None	None	None	None	None	None	None	None	None	None
Circ-Ga05g228	Chr05	16567995	16568243	None	None	None	None	None	None	None	None	None	None
Circ-Ga05g229	Chr05	16572861	16573725	None	None	None	8	None	None	None	None	None	None
Circ-Ga05g230	Chr05	16573550	16574203	None	None	None	None	None	None	None	None	None	1
Circ-Ga05g231	Chr05	16574651	16574967	None	None	None	3	None	None	None	None	None	None
Circ-Ga05g232	Chr05	16576133	16577534	None	1	None	None	None	None	None	None	None	None
Circ-Ga05g233	Chr05	16576664	16577534	1	None	1	None	None	None	None	None	None	None
Circ-Ga05g234	Chr05	16577155	16577534	2	None	None	None	None	None	None	1	1	None
Circ-Ga05g235	Chr05	16577155	16577951	2	None	6	6	None	None	1	4	2	2
Circ-Ga05g236	Chr05	16577535	16577798	None	None	None	None	None	None	None	None	None	None
Circ-Ga05g237	Chr05	16609854	16610219	None	None	None	None	None	None	1	3	None	1
Circ-Ga05g238	Chr05	16821941	16822473	None	None	None	None	None	None	None	None	1	None
Circ-Ga05g239	Chr05	16832687	16832913	None	None	None	2	None	None	None	None	None	None
Circ-Ga05g240	Chr05	16860183	16860741	None	None	None	None	2	None	None	None	None	None
Circ-Ga05g241	Chr05	16860590	16861458	None	None	None	4	None	None	None	None	None	None
Circ-Ga05g242	Chr05	16889909	16890185	None	None	None	None	None	None	None	None	None	None
Circ-Ga05g243	Chr05	16890186	16890630	None	None	None	None	None	None	None	None	1	None
Circ-Ga05g244	Chr05	16912172	16912486	None	None	None	None	None	None	None	None	None	None
Circ-Ga05g245	Chr05	16912172	16912487	None	None	None	None	None	None	None	None	None	None
Circ-Ga05g246	Chr05	16912514	16913419	None	None	1	1	None	None	None	None	None	None
Circ-Ga05g247	Chr05	16912514	16913419	None	None	1	1	None	None	None	None	None	None
Circ-Ga05g248	Chr05	17093680	17094135	None	None	None	None	None	1	None	None	None	None
Circ-Ga05g249	Chr05	17157039	17157316	None	None	None	None	None	None	None	None	None	2
Circ-Ga05g250	Chr05	17226741	17228014	None	None	2	None	None	None	None	None	None	None
Circ-Ga05g251	Chr05	17357297	17357977	None	None	None	None	None	2	None	None	None	None
Circ-Ga05g252	Chr05	17364167	17364701	2	None	None	None	None	None	None	None	None	None
Circ-Ga05g253	Chr05	17470594	17470944	None	None	None	None	None	None	None	2	None	None
Circ-Ga05g254	Chr05	17590564	17591038	None	None	None	2	None	None	None	None	None	None
Circ-Ga05g255	Chr05	17667314	17667635	1	None	None	1	None	None	1	None	2	None
Circ-Ga05g256	Chr05	17667314	17667635	1	None	None	1	None	None	1	None	2	None
Circ-Ga05g257	Chr05	17757032	17757712	None	None	None	1	None	None	None	None	None	None
Circ-Ga05g258	Chr05	17917422	17918743	None	None	None	None	3	None	None	None	None	None
Circ-Ga05g259	Chr05	17935789	17936224	None	None	1	None	None	None	None	None	None	None
Circ-Ga05g260	Chr05	18078132	18078390	None	None	3	None	None	None	None	None	None	None
Circ-Ga05g261	Chr05	18083015	18083238	None	None	None	None	None	None	None	None	None	None
Circ-Ga05g262	Chr05	18083857	18084009	None	None	None	None	None	None	None	None	None	None
Circ-Ga05g263	Chr05	18281982	18282385	None	None	1	None	None	None	None	None	None	None
Circ-Ga05g264	Chr05	18281982	18283049	None	None	None	None	None	None	None	None	None	3
Circ-Ga05g265	Chr05	18282911	18283583	1	None	1	None	None	None	None	None	None	None
Circ-Ga05g266	Chr05	18453476	18454283	None	None	1	None	None	None	None	None	None	None
Circ-Ga05g267	Chr05	18575208	18575697	None	None	None	None	None	None	None	1	None	None
Circ-Ga05g268	Chr05	18845220	18845861	1	2	None	None	1	None	None	1	1	None
Circ-Ga05g269	Chr05	19007697	19008032	None	None	None	None	None	None	None	None	None	None
Circ-Ga05g270	Chr05	19079022	19079269	None	None	None	None	None	None	None	None	None	None
Circ-Ga05g271	Chr05	19096436	19096761	None	None	1	None	None	None	None	None	None	None
Circ-Ga05g272	Chr05	19098311	19098984	None	None	None	None	None	None	None	1	None	None
Circ-Ga05g273	Chr05	19099384	19100408	None	None	None	None	None	None	None	None	None	2
Circ-Ga05g275	Chr05	19427556	19427798	None	None	None	None	None	None	None	None	None	None
Circ-Ga05g276	Chr05	19795072	19795504	None	None	None	None	1	None	None	None	None	None
Circ-Ga05g277	Chr05	19807925	19808414	None	None	None	1	None	None	None	None	None	None
Circ-Ga05g278	Chr05	19836820	19837012	None	None	None	None	None	None	None	None	None	None
Circ-Ga05g279	Chr05	19837318	19838703	None	None	None	None	1	None	None	2	1	1
Circ-Ga05g280	Chr05	20072920	20073329	None	None	None	2	None	None	None	None	None	None
Circ-Ga05g281	Chr05	20194100	20194459	None	None	None	None	None	None	None	None	None	None
Circ-Ga05g282	Chr05	20197524	20197846	None	None	None	None	None	None	1	None	None	None
Circ-Ga05g283	Chr05	20198767	20199055	None	None	1	None	None	None	None	None	None	None
Circ-Ga05g284	Chr05	20200386	20200699	None	None	None	None	3	None	None	None	None	None
Circ-Ga05g285	Chr05	20200700	20201024	None	None	None	None	None	None	None	None	None	None
Circ-Ga05g286	Chr05	20265025	20266202	None	None	None	None	None	None	None	None	None	1
Circ-Ga05g287	Chr05	20431554	20432048	1	None	None	None	None	None	None	None	None	None
Circ-Ga05g288	Chr05	20678631	20679144	None	None	None	None	None	None	None	1	None	None
Circ-Ga05g289	Chr05	20772200	20772802	None	None	1	1	None	None	None	None	None	None
Circ-Ga05g290	Chr05	20807522	20807772	None	None	None	None	None	None	None	None	None	None
Circ-Ga05g291	Chr05	20831145	20832127	1	None	None	None	None	None	None	None	None	None
Circ-Ga05g292	Chr05	20836482	20837461	None	None	None	2	None	None	None	None	3	None
Circ-Ga05g293	Chr05	20906998	20907298	None	None	None	None	None	None	None	None	None	None
Circ-Ga05g294	Chr05	20907948	20908228	None	None	None	None	None	None	None	None	None	None
Circ-Ga05g295	Chr05	20953789	20954693	None	None	None	1	None	None	None	None	None	None
Circ-Ga05g296	Chr05	20954173	20955127	None	None	None	None	None	None	None	None	None	1
Circ-Ga05g297	Chr05	21108835	21109868	None	None	1	None	None	None	None	None	None	None
Circ-Ga05g298	Chr05	21680683	21681036	None	None	None	None	None	None	1	None	None	None
Circ-Ga05g299	Chr05	21683360	21683833	None	None	None	None	None	None	None	None	None	None
Circ-Ga05g300	Chr05	21737679	21737941	None	None	None	None	None	None	None	None	3	None
Circ-Ga05g301	Chr05	21756837	21757628	None	None	1	None	None	None	None	3	None	None
Circ-Ga05g302	Chr05	21772065	21772374	None	None	None	None	None	None	1	None	None	None
Circ-Ga05g303	Chr05	21785633	21786622	None	None	1	None	None	None	None	None	None	None
Circ-Ga05g304	Chr05	21847604	21848410	None	None	1	None	None	None	None	None	None	None
Circ-Ga05g305	Chr05	21949393	21949794	None	None	None	None	None	None	None	None	None	None
Circ-Ga05g306	Chr05	21994460	21995388	None	2	None	None	None	None	None	None	None	None
Circ-Ga05g307	Chr05	21996405	21997305	None	None	None	None	None	None	None	None	None	1
Circ-Ga05g308	Chr05	22002411	22002854	None	None	None	None	None	None	None	None	None	None
Circ-Ga05g309	Chr05	22233588	22234314	None	None	None	None	None	None	None	None	3	None
Circ-Ga05g310	Chr05	22234235	22237099	3	1	None	None	None	1	None	None	None	None
Circ-Ga05g311	Chr05	22270813	22271464	None	None	None	2	None	None	None	None	None	None
Circ-Ga05g312	Chr05	22524696	22525959	None	None	None	None	None	None	None	None	None	1
Circ-Ga05g313	Chr05	22575094	22575312	None	None	1	None	None	None	None	2	None	None
Circ-Ga05g314	Chr05	23136099	23136528	None	1	None	None	3	None	None	None	1	None
Circ-Ga05g315	Chr05	23633572	23633897	None	None	None	None	None	None	None	None	None	None
Circ-Ga05g316	Chr05	23961700	23961949	None	None	None	None	1	None	None	None	None	None
Circ-Ga05g317	Chr05	24050659	24051695	None	None	None	None	None	None	None	None	None	1
Circ-Ga05g318	Chr05	24051314	24052549	None	None	1	None	None	None	None	None	None	None
Circ-Ga05g319	Chr05	24052428	24053641	None	None	1	None	None	None	None	None	None	None
Circ-Ga05g320	Chr05	24053228	24053641	None	None	None	5	None	None	None	1	None	None
Circ-Ga05g321	Chr05	24103067	24104328	None	None	1	None	None	None	None	None	None	None
Circ-Ga05g322	Chr05	24134709	24136002	None	None	None	None	2	None	None	None	None	1
Circ-Ga05g323	Chr05	24249259	24249713	None	None	1	None	None	None	None	None	None	None
Circ-Ga05g324	Chr05	24417166	24420300	None	None	None	None	1	1	None	3	1	None
Circ-Ga05g325	Chr05	24837583	24837934	None	None	None	None	None	None	None	None	1	None
Circ-Ga05g326	Chr05	24940013	24940257	None	None	None	None	None	None	None	None	None	None
Circ-Ga05g327	Chr05	25022604	25022947	None	None	None	None	None	None	None	None	None	None
Circ-Ga05g328	Chr05	25285103	25285724	None	None	None	None	None	None	None	1	None	None
Circ-Ga05g329	Chr05	25285103	25288407	None	2	None	None	None	None	None	None	None	None
Circ-Ga05g330	Chr05	25599620	25599898	None	None	None	None	None	None	2	None	None	None
Circ-Ga05g331	Chr05	26113381	26113664	None	None	None	None	None	None	None	None	None	None
Circ-Ga05g332	Chr05	26113382	26113664	None	None	None	None	None	None	None	None	None	None
Circ-Ga05g333	Chr05	26113384	26113664	None	None	None	None	None	None	None	None	None	None
Circ-Ga05g334	Chr05	26113385	26113664	None	None	None	None	None	None	None	None	None	None
Circ-Ga05g335	Chr05	26113388	26113664	None	None	None	None	None	None	None	None	None	None
Circ-Ga05g336	Chr05	26113389	26113664	None	None	None	None	None	None	None	None	None	None
Circ-Ga05g337	Chr05	26113392	26113664	None	None	None	None	None	None	None	None	None	None
Circ-Ga05g338	Chr05	26113400	26113664	None	None	None	None	None	None	None	None	None	None
Circ-Ga05g339	Chr05	26113403	26113664	None	None	None	None	None	None	None	None	None	None
Circ-Ga05g340	Chr05	26113411	26113664	None	None	None	None	None	None	None	None	None	None
Circ-Ga05g341	Chr05	26113413	26113664	None	None	None	None	None	None	None	None	None	None
Circ-Ga05g342	Chr05	26113414	26113664	None	None	None	None	None	None	None	None	None	None
Circ-Ga05g343	Chr05	26113416	26113664	None	None	None	None	None	None	None	None	None	None
Circ-Ga05g344	Chr05	26113419	26113664	None	None	None	None	None	None	None	None	None	None
Circ-Ga05g345	Chr05	26113423	26113664	None	None	None	None	None	None	None	None	None	None
Circ-Ga05g346	Chr05	26113449	26113664	None	None	None	None	None	None	None	None	None	None
Circ-Ga05g347	Chr05	26113453	26113664	None	None	None	None	None	None	None	None	None	None
Circ-Ga05g348	Chr05	26117114	26118237	2	1	None	None	None	None	None	1	None	None
Circ-Ga05g349	Chr05	26117114	26121442	None	None	None	8	None	None	None	None	None	None
Circ-Ga05g350	Chr05	26117997	26119430	None	None	None	None	None	None	None	1	None	None
Circ-Ga05g351	Chr05	26119375	26122155	None	2	1	None	None	None	1	None	None	None
Circ-Ga05g352	Chr05	26161082	26161399	None	None	None	None	None	None	None	None	None	None
Circ-Ga05g353	Chr05	26208944	26209261	None	None	None	None	None	None	None	None	None	None
Circ-Ga05g354	Chr05	26208944	26209262	None	None	None	None	None	None	None	None	None	None
Circ-Ga05g355	Chr05	26217472	26217704	None	1	None	None	3	None	1	None	2	2
Circ-Ga05g356	Chr05	26390097	26390343	None	None	None	None	None	None	None	None	None	None
Circ-Ga05g357	Chr05	26501325	26501616	None	None	None	None	None	None	None	None	None	None
Circ-Ga05g358	Chr05	26557422	26557881	None	None	None	None	None	None	None	None	None	2
Circ-Ga05g359	Chr05	26727801	26730013	None	None	None	None	None	None	None	None	2	None
Circ-Ga05g360	Chr05	26728068	26729377	None	None	None	None	None	None	None	2	None	None
Circ-Ga05g361	Chr05	26805037	26805370	None	None	None	None	None	None	None	None	None	None
Circ-Ga05g362	Chr05	26806313	26807779	None	None	None	None	None	None	None	None	2	None
Circ-Ga05g363	Chr05	26825824	26827789	1	None	None	None	None	None	None	None	None	None
Circ-Ga05g364	Chr05	26827121	26827789	None	None	1	None	None	None	None	None	None	None
Circ-Ga05g365	Chr05	26959320	26959665	2	None	2	None	None	None	None	None	None	None
Circ-Ga05g366	Chr05	27280468	27280740	None	None	None	None	None	None	None	None	None	None
Circ-Ga05g367	Chr05	27349788	27350544	2	None	2	None	None	None	1	2	None	None
Circ-Ga05g368	Chr05	27421277	27421610	None	None	None	None	3	None	None	None	None	None
Circ-Ga05g369	Chr05	27455139	27455460	None	None	1	None	None	None	None	None	None	None
Circ-Ga05g370	Chr05	27566824	27567425	None	None	None	None	1	None	None	None	None	1
Circ-Ga05g372	Chr05	27788663	27789443	None	None	None	None	None	None	None	None	1	None
Circ-Ga05g373	Chr05	27819517	27819909	None	None	1	None	None	None	None	None	None	None
Circ-Ga05g374	Chr05	28047586	28047690	None	None	None	None	None	None	None	None	None	None
Circ-Ga05g375	Chr05	28052136	28053186	None	None	1	None	None	None	None	None	None	None
Circ-Ga05g376	Chr05	28166520	28166855	None	None	None	2	None	None	None	None	None	None
Circ-Ga05g378	Chr05	29014628	29015263	None	None	1	None	None	None	None	None	None	None
Circ-Ga05g379	Chr05	29105169	29105573	None	None	None	None	None	None	None	None	None	None
Circ-Ga05g380	Chr05	29105930	29106248	None	None	None	None	None	None	None	None	None	None
Circ-Ga05g381	Chr05	29587975	29588411	None	1	None	None	None	None	None	None	None	None
Circ-Ga05g382	Chr05	29781266	29782145	None	None	2	None	None	None	None	None	None	None
Circ-Ga05g383	Chr05	29891496	29892153	None	None	None	None	None	None	None	None	1	None
Circ-Ga05g384	Chr05	29892699	29893383	None	None	None	None	None	None	None	None	None	2
Circ-Ga05g385	Chr05	30212277	30212617	1	None	None	None	None	None	None	None	None	None
Circ-Ga05g386	Chr05	30226692	30227394	None	None	None	None	None	None	None	None	None	None
Circ-Ga05g387	Chr05	30930997	30931157	None	None	None	None	1	None	None	None	None	None
Circ-Ga05g388	Chr05	30932677	30935310	None	None	None	4	None	None	None	None	None	None
Circ-Ga05g389	Chr05	31177098	31177656	None	None	1	None	None	None	None	None	None	None
Circ-Ga05g390	Chr05	31263076	31263480	None	None	None	None	None	None	None	None	None	2
Circ-Ga05g391	Chr05	31449273	31451620	None	None	1	None	None	None	None	None	None	None
Circ-Ga05g392	Chr05	31449894	31454081	None	None	1	None	None	None	None	None	None	None
Circ-Ga05g393	Chr05	31449894	31454740	None	None	3	None	None	None	None	None	None	None
Circ-Ga05g394	Chr05	31452964	31455579	None	None	None	5	None	None	None	None	None	1
Circ-Ga05g395	Chr05	31457074	31458082	None	2	None	None	None	None	None	None	None	None
Circ-Ga05g396	Chr05	31621879	31623480	None	None	1	None	None	None	None	None	None	None
Circ-Ga05g397	Chr05	31726980	31727852	None	None	None	3	None	None	None	None	None	None
Circ-Ga05g398	Chr05	31728110	31728659	None	None	1	1	None	None	None	None	None	None
Circ-Ga05g399	Chr05	31887147	31888209	None	None	None	None	None	None	None	None	3	None
Circ-Ga05g400	Chr05	31887461	31888209	None	None	None	None	None	None	None	1	None	None
Circ-Ga05g401	Chr05	32393016	32393950	None	None	None	None	None	None	None	None	2	None
Circ-Ga05g402	Chr05	32401194	32401484	None	None	None	None	None	None	None	None	None	None
Circ-Ga05g403	Chr05	32401199	32401484	None	None	None	None	None	None	None	None	None	None
Circ-Ga05g404	Chr05	32733493	32733995	None	None	4	None	None	None	1	None	None	None
Circ-Ga05g405	Chr05	32747476	32748031	None	None	1	None	None	None	None	None	None	None
Circ-Ga05g406	Chr05	33464034	33464779	1	None	None	None	None	None	None	None	None	None
Circ-Ga05g407	Chr05	33478183	33478521	None	None	None	None	None	None	None	None	None	None
Circ-Ga05g408	Chr05	35461540	35462014	3	3	None	None	None	None	2	3	None	1
Circ-Ga05g409	Chr05	35465768	35468986	None	1	None	None	None	None	None	None	None	None
Circ-Ga05g410	Chr05	35476021	35476814	None	None	None	None	None	None	None	2	None	None
Circ-Ga05g411	Chr05	35478533	35478972	None	None	2	None	None	None	None	None	None	1
Circ-Ga05g412	Chr05	35478687	35480040	3	None	None	None	None	None	None	None	None	None
Circ-Ga05g413	Chr05	35558996	35559571	None	None	None	None	None	None	None	None	None	None
Circ-Ga05g414	Chr05	35560494	35560922	None	None	None	None	None	None	None	None	None	None
Circ-Ga05g415	Chr05	36045738	36046658	None	None	None	None	None	None	None	1	None	None
Circ-Ga05g416	Chr05	36416706	36417796	None	None	1	None	None	None	None	None	None	None
Circ-Ga05g417	Chr05	37100959	37101754	None	None	1	None	None	None	None	None	None	None
Circ-Ga05g418	Chr05	37101658	37102029	None	None	1	None	None	None	None	None	None	None
Circ-Ga05g419	Chr05	37766569	37766998	None	None	None	None	None	None	None	None	2	None
Circ-Ga05g420	Chr05	38063763	38065061	1	None	None	None	None	None	None	None	None	None
Circ-Ga05g421	Chr05	38067493	38069205	None	None	1	None	None	None	None	None	None	None
Circ-Ga05g422	Chr05	38229570	38229812	None	None	None	None	None	None	None	None	None	None
Circ-Ga05g423	Chr05	39147828	39148230	None	None	None	2	None	None	None	None	None	None
Circ-Ga05g424	Chr05	39347516	39348650	None	None	1	None	None	None	None	None	None	None
Circ-Ga05g425	Chr05	39347892	39348650	None	None	None	1	None	None	None	None	None	None
Circ-Ga05g426	Chr05	39464040	39464661	1	None	None	None	None	None	None	1	None	None
Circ-Ga05g427	Chr05	39692209	39692398	1	None	None	1	3	None	None	None	None	None
Circ-Ga05g428	Chr05	39695647	39696615	None	None	None	2	None	None	None	None	None	None
Circ-Ga05g429	Chr05	40741235	40742314	1	None	None	3	None	None	None	None	None	None
Circ-Ga05g430	Chr05	40741925	40742314	1	None	None	None	None	None	None	None	None	1
Circ-Ga05g431	Chr05	41350213	41350554	None	3	None	None	None	None	None	None	None	None
Circ-Ga05g432	Chr05	43206054	43206478	None	None	1	None	None	None	None	None	None	None
Circ-Ga05g433	Chr05	43206054	43206914	None	None	None	1	None	None	None	None	None	None
Circ-Ga05g434	Chr05	43206725	43207310	None	None	None	None	None	2	None	None	None	None
Circ-Ga05g435	Chr05	44517802	44518636	None	None	None	None	None	None	None	1	None	None
Circ-Ga05g436	Chr05	45319660	45319884	None	None	None	None	None	None	None	None	None	None
Circ-Ga05g437	Chr05	45320795	45321481	None	None	None	2	None	None	None	None	None	None
Circ-Ga05g438	Chr05	45327234	45327510	None	None	1	None	None	None	None	None	None	None
Circ-Ga05g439	Chr05	46448992	46449604	None	None	None	3	None	None	None	None	None	None
Circ-Ga05g440	Chr05	48434531	48434873	None	None	None	None	None	None	None	None	None	None
Circ-Ga05g441	Chr05	48435464	48435890	None	None	None	None	None	None	None	None	1	None
Circ-Ga05g442	Chr05	48655974	48656189	None	None	None	None	3	None	None	None	None	None
Circ-Ga05g443	Chr05	48835358	48835740	None	None	3	None	None	None	None	None	None	1
Circ-Ga05g444	Chr05	49405935	49406113	None	None	2	None	None	None	None	None	None	None
Circ-Ga05g445	Chr05	49405935	49406820	None	None	None	None	3	None	None	1	None	None
Circ-Ga05g446	Chr05	49419031	49419614	None	None	1	1	None	None	None	None	None	None
Circ-Ga05g447	Chr05	49813901	49814351	None	None	None	None	None	None	None	None	None	1
Circ-Ga05g448	Chr05	52487419	52488086	1	None	None	None	None	None	None	1	2	3
Circ-Ga05g449	Chr05	52488894	52489316	None	None	None	None	None	None	None	None	None	None
Circ-Ga05g450	Chr05	53048743	53049365	None	None	None	None	None	None	None	None	None	None
Circ-Ga05g451	Chr05	53049953	53050376	1	None	None	None	2	None	None	None	None	None
Circ-Ga05g452	Chr05	53053916	53054419	None	None	None	1	None	None	None	None	None	None
Circ-Ga05g453	Chr05	53054367	53055224	None	None	1	None	None	None	None	None	None	None
Circ-Ga05g454	Chr05	53366413	53367125	None	None	None	None	None	None	None	None	None	None
Circ-Ga05g455	Chr05	55549109	55550483	None	None	None	None	None	1	None	None	None	None
Circ-Ga05g456	Chr05	56127740	56129798	None	None	None	None	None	None	None	None	1	None
Circ-Ga05g457	Chr05	56129709	56130690	None	None	1	None	None	None	None	None	None	None
Circ-Ga05g458	Chr05	58593042	58593857	None	None	1	1	None	None	None	None	None	None
Circ-Ga05g459	Chr05	58593429	58593857	None	None	None	None	None	None	None	None	None	2
Circ-Ga05g460	Chr05	58660733	58661679	None	None	None	None	None	None	None	None	1	None
Circ-Ga05g461	Chr05	65456564	65459286	None	None	None	1	None	None	None	None	None	None
Circ-Ga05g462	Chr05	67112628	67112766	2	None	None	None	None	None	None	None	None	None
Circ-Ga05g463	Chr05	67126119	67126708	None	None	None	None	None	None	None	None	None	3
Circ-Ga05g464	Chr05	67129846	67130261	3	None	None	2	None	None	None	2	2	2
Circ-Ga05g465	Chr05	67772982	67773748	2	None	None	None	None	None	None	None	None	None
Circ-Ga05g466	Chr05	69398450	69398679	None	None	None	None	None	None	None	None	None	None
Circ-Ga05g467	Chr05	69870015	69870463	None	None	4	None	None	None	1	None	None	None
Circ-Ga05g468	Chr05	70101132	70101341	None	None	None	None	None	None	None	1	None	None
Circ-Ga05g469	Chr05	70167962	70168207	None	None	None	None	None	None	None	None	None	None
Circ-Ga05g470	Chr05	70495368	70496026	None	None	4	7	None	None	None	None	None	None
Circ-Ga05g471	Chr05	72123942	72125463	None	None	None	None	None	None	None	None	2	None
Circ-Ga05g474	Chr05	76048145	76048710	None	1	None	None	None	None	None	None	None	None
Circ-Ga05g475	Chr05	79136782	79137656	None	None	None	1	None	None	None	None	None	None
Circ-Ga05g476	Chr05	79211204	79211619	None	1	None	None	None	None	None	None	None	None
Circ-Ga05g477	Chr05	79437630	79439585	1	None	2	3	None	None	3	None	1	1
Circ-Ga05g478	Chr05	79438736	79439585	None	None	None	None	None	None	None	None	1	None
Circ-Ga05g479	Chr05	80668661	80669636	None	None	None	None	3	None	None	None	None	None
Circ-Ga05g480	Chr05	80670309	80670622	1	None	None	None	2	None	None	None	5	None
Circ-Ga05g481	Chr05	80671324	80672434	1	None	1	None	None	None	None	2	None	None
Circ-Ga05g482	Chr05	83531562	83531832	None	None	None	None	None	None	None	None	None	None
Circ-Ga05g483	Chr05	84124989	84125526	1	None	None	None	2	None	None	None	3	1
Circ-Ga05g484	Chr05	84133322	84133872	None	None	1	None	None	None	None	None	None	None
Circ-Ga05g485	Chr05	85816007	85816342	None	None	None	None	None	None	None	None	None	None
Circ-Ga05g486	Chr05	86016863	86017118	None	None	None	None	None	None	None	None	None	None
Circ-Ga05g487	Chr05	88053736	88054027	None	None	None	None	None	None	None	None	None	None
Circ-Ga05g488	Chr05	88053741	88054027	None	None	None	None	None	None	None	None	None	None
Circ-Ga05g489	Chr05	88149094	88149324	None	None	None	None	None	None	None	None	None	None
Circ-Ga05g490	Chr05	88155387	88156275	None	None	1	None	None	None	None	None	None	None
Circ-Ga05g491	Chr05	88992669	88993205	None	None	None	None	None	1	None	None	None	None
Circ-Ga05g492	Chr05	89968285	89968498	None	2	None	None	None	None	None	None	None	None
Circ-Ga05g493	Chr05	89983050	89983322	None	None	None	None	None	None	None	None	None	None
Circ-Ga05g494	Chr05	90074338	90074581	None	1	None	None	None	None	None	None	None	None
Circ-Ga05g495	Chr05	90808614	90809379	1	None	None	None	None	None	None	None	None	None
Circ-Ga05g496	Chr05	91357442	91357704	None	None	None	None	None	None	None	None	None	None
Circ-Ga05g497	Chr05	92230394	92230604	None	None	None	None	None	None	None	None	None	None
Circ-Ga05g499	Chr05	92270030	92272948	None	None	1	None	None	None	None	None	None	None
Circ-Ga05g500	Chr05	92310380	92310751	None	None	1	2	3	None	None	None	1	2
Circ-Ga05g501	Chr05	92310928	92311451	None	None	1	None	None	None	None	None	None	None
Circ-Ga05g502	Chr05	92310928	92312018	None	None	None	None	None	None	None	None	None	1
Circ-Ga05g504	Chr05	94898292	94898887	None	None	None	1	None	None	None	None	None	None
Circ-Ga05g505	Chr05	95071959	95072530	None	None	1	2	None	None	None	None	None	None
Circ-Ga05g506	Chr05	95293792	95295653	None	None	None	1	None	None	1	None	1	None
Circ-Ga05g507	Chr05	95294977	95295653	1	None	None	None	None	None	None	None	None	None
Circ-Ga05g508	Chr05	95355275	95355958	None	3	1	1	None	None	None	None	None	None
Circ-Ga05g509	Chr05	95355275	95357672	None	None	None	1	None	None	None	None	None	None
Circ-Ga05g510	Chr05	95362296	95363091	2	None	None	1	None	None	1	None	None	2
Circ-Ga05g511	Chr05	95431274	95432711	None	None	2	None	None	None	None	None	None	None
Circ-Ga05g512	Chr05	96190347	96190759	None	None	None	None	None	None	None	None	None	None
Circ-Ga05g513	Chr05	96203413	96203644	None	None	None	None	None	None	None	None	None	1
Circ-Ga06g002	Chr06	61974	62433	None	None	None	None	None	None	None	None	None	None
Circ-Ga06g005	Chr06	174818	175078	None	None	None	None	None	None	None	None	None	None
Circ-Ga06g006	Chr06	372308	373697	None	None	2	None	None	None	None	None	None	None
Circ-Ga06g007	Chr06	509159	509791	None	None	None	None	None	None	None	2	None	None
Circ-Ga06g008	Chr06	701246	701395	None	None	None	None	None	None	None	None	None	None
Circ-Ga06g009	Chr06	701246	701509	None	None	None	None	None	None	None	None	None	None
Circ-Ga06g010	Chr06	701563	702367	None	None	None	None	None	None	1	None	None	None
Circ-Ga06g011	Chr06	788813	790011	1	None	None	None	None	None	None	None	3	None
Circ-Ga06g012	Chr06	861800	862819	4	1	None	3	None	None	3	4	None	None
Circ-Ga06g013	Chr06	861800	864094	None	None	None	None	None	None	None	None	None	1
Circ-Ga06g014	Chr06	1067215	1067600	None	None	None	None	None	None	None	None	1	None
Circ-Ga06g015	Chr06	1071009	1071953	None	2	None	None	None	None	None	None	None	None
Circ-Ga06g016	Chr06	1456029	1457126	None	1	None	None	None	None	None	None	None	None
Circ-Ga06g017	Chr06	1484936	1485483	None	None	None	None	None	None	None	1	None	None
Circ-Ga06g018	Chr06	1487641	1488617	None	1	None	None	None	3	1	None	None	None
Circ-Ga06g019	Chr06	1487781	1488617	None	2	None	2	None	1	1	2	None	2
Circ-Ga06g020	Chr06	1545129	1545905	None	None	2	2	None	None	None	None	4	None
Circ-Ga06g021	Chr06	1555254	1555675	None	None	None	None	None	None	None	None	None	1
Circ-Ga06g022	Chr06	2191889	2192596	None	None	None	None	None	None	None	None	None	1
Circ-Ga06g023	Chr06	2192264	2192596	None	None	None	1	None	None	None	None	None	None
Circ-Ga06g024	Chr06	2222061	2222213	None	None	None	None	None	None	None	None	None	None
Circ-Ga06g025	Chr06	2314907	2317046	None	None	None	None	None	None	None	None	1	None
Circ-Ga06g026	Chr06	2554125	2554358	None	None	None	None	None	None	None	2	None	None
Circ-Ga06g027	Chr06	2600767	2601795	None	None	None	None	None	None	None	None	1	None
Circ-Ga06g028	Chr06	3204822	3205191	None	None	None	None	None	None	None	None	None	None
Circ-Ga06g029	Chr06	3391026	3391273	None	None	None	None	None	None	None	None	None	None
Circ-Ga06g030	Chr06	3394921	3395144	None	None	None	None	None	None	None	None	1	None
Circ-Ga06g031	Chr06	3607668	3608571	None	None	1	None	None	None	None	None	None	None
Circ-Ga06g032	Chr06	4225055	4225705	None	None	2	None	None	None	None	None	None	None
Circ-Ga06g033	Chr06	4362323	4362849	None	None	None	1	None	None	None	None	None	None
Circ-Ga06g034	Chr06	4650502	4651061	None	None	4	None	None	None	None	None	None	None
Circ-Ga06g035	Chr06	4683595	4684882	None	None	None	None	None	None	None	1	None	None
Circ-Ga06g036	Chr06	5411257	5411669	None	None	None	1	None	None	None	None	None	3
Circ-Ga06g037	Chr06	5758894	5760851	None	None	None	None	1	None	None	None	None	None
Circ-Ga06g038	Chr06	6024233	6024799	None	None	1	None	None	None	None	None	None	None
Circ-Ga06g039	Chr06	6177396	6177645	None	None	None	1	None	None	None	None	None	None
Circ-Ga06g040	Chr06	6180206	6181771	None	None	None	None	None	None	None	1	None	None
Circ-Ga06g041	Chr06	6299215	6300563	None	None	None	None	None	None	None	1	None	None
Circ-Ga06g042	Chr06	6300209	6300563	None	None	None	None	None	2	None	None	None	None
Circ-Ga06g043	Chr06	6832501	6832752	None	None	None	None	None	None	None	None	None	None
Circ-Ga06g044	Chr06	6895921	6897784	None	None	None	None	None	None	None	1	None	None
Circ-Ga06g045	Chr06	7025193	7025810	None	None	None	2	None	None	None	None	None	None
Circ-Ga06g046	Chr06	7434506	7435583	None	None	2	None	None	None	None	None	None	None
Circ-Ga06g047	Chr06	7701595	7703908	None	None	None	None	None	None	None	None	None	1
Circ-Ga06g048	Chr06	7716747	7718143	None	None	None	None	None	None	None	None	1	None
Circ-Ga06g049	Chr06	7717161	7718143	None	None	None	1	None	None	None	None	None	None
Circ-Ga06g050	Chr06	8290804	8294426	None	None	1	None	None	None	None	None	None	None
Circ-Ga06g051	Chr06	8777224	8778003	None	None	2	None	None	None	None	None	None	None
Circ-Ga06g052	Chr06	9162416	9163178	None	None	None	None	None	None	None	None	None	1
Circ-Ga06g053	Chr06	10010945	10012806	None	None	None	None	None	None	None	None	None	1
Circ-Ga06g054	Chr06	10014600	10015376	None	None	None	1	None	None	None	None	None	None
Circ-Ga06g055	Chr06	10015221	10015609	None	None	None	1	None	None	None	None	None	None
Circ-Ga06g056	Chr06	10067309	10068042	None	None	None	None	None	None	2	1	None	None
Circ-Ga06g057	Chr06	10678839	10679298	None	None	None	None	None	None	None	None	None	None
Circ-Ga06g058	Chr06	11197169	11199657	None	None	None	None	1	None	None	None	None	None
Circ-Ga06g059	Chr06	11197490	11197676	None	None	None	None	None	None	None	None	None	None
Circ-Ga06g060	Chr06	11464638	11465134	None	3	None	None	None	None	None	None	None	1
Circ-Ga06g061	Chr06	11620807	11621706	None	None	1	None	None	None	None	None	None	None
Circ-Ga06g062	Chr06	11649573	11650213	None	None	None	None	None	None	1	None	None	None
Circ-Ga06g063	Chr06	11953397	11953714	None	None	None	None	None	None	None	None	None	None
Circ-Ga06g064	Chr06	12065438	12066075	4	None	None	None	None	1	1	1	1	1
Circ-Ga06g065	Chr06	12307170	12308222	2	None	None	None	None	None	None	None	None	None
Circ-Ga06g066	Chr06	12428239	12429467	None	None	None	None	2	None	None	None	None	None
Circ-Ga06g067	Chr06	12744393	12745031	None	None	None	None	None	None	None	None	None	2
Circ-Ga06g068	Chr06	13182690	13183704	None	None	None	None	None	None	None	None	None	1
Circ-Ga06g069	Chr06	14136437	14137425	None	None	None	None	None	None	None	None	None	1
Circ-Ga06g070	Chr06	14158762	14159141	None	None	1	None	None	None	None	None	None	None
Circ-Ga06g071	Chr06	14387784	14388702	None	None	4	3	2	None	1	None	2	1
Circ-Ga06g072	Chr06	14497396	14497637	None	None	None	None	None	None	None	None	None	None
Circ-Ga06g073	Chr06	14497638	14498356	None	None	None	None	1	None	None	None	None	None
Circ-Ga06g074	Chr06	15293478	15294084	None	None	1	2	2	None	None	None	1	3
Circ-Ga06g075	Chr06	15293952	15294597	None	None	1	None	None	None	None	None	None	None
Circ-Ga06g076	Chr06	16715946	16716125	None	None	None	None	1	None	None	None	None	None
Circ-Ga06g077	Chr06	16721558	16721895	None	2	None	None	None	None	None	None	None	None
Circ-Ga06g078	Chr06	17831068	17832646	None	None	None	None	None	None	None	None	None	1
Circ-Ga06g079	Chr06	17832112	17832646	None	None	None	1	None	None	None	None	None	None
Circ-Ga06g080	Chr06	19398722	19398931	None	None	None	None	None	None	None	None	None	None
Circ-Ga06g081	Chr06	20554876	20555587	None	None	None	None	1	None	None	None	None	1
Circ-Ga06g082	Chr06	23732625	23733615	1	1	None	4	None	None	None	None	None	None
Circ-Ga06g083	Chr06	23733222	23733615	None	1	2	None	None	None	None	3	2	None
Circ-Ga06g084	Chr06	24115360	24115977	None	None	None	None	None	None	None	None	None	1
Circ-Ga06g085	Chr06	24884447	24884787	None	None	None	1	None	None	None	None	None	None
Circ-Ga06g086	Chr06	25948823	25949254	None	1	None	1	None	None	None	None	None	None
Circ-Ga06g087	Chr06	26193229	26193977	None	None	None	None	None	None	None	None	1	None
Circ-Ga06g088	Chr06	27009395	27009743	1	None	None	None	None	2	None	None	None	2
Circ-Ga06g089	Chr06	28430644	28431026	None	None	None	None	None	None	None	None	None	1
Circ-Ga06g090	Chr06	28523907	28524288	None	None	None	None	None	None	None	None	None	None
Circ-Ga06g091	Chr06	28525672	28527130	None	None	None	None	3	None	None	None	None	None
Circ-Ga06g092	Chr06	28526706	28526983	None	None	None	None	None	None	None	None	None	None
Circ-Ga06g093	Chr06	29365463	29365829	3	1	1	None	None	None	None	1	None	None
Circ-Ga06g094	Chr06	29455789	29457410	None	None	None	None	1	None	None	None	None	None
Circ-Ga06g095	Chr06	29456015	29457069	None	None	1	None	None	None	None	None	None	None
Circ-Ga06g096	Chr06	32020719	32023816	None	None	None	None	None	None	None	1	None	None
Circ-Ga06g097	Chr06	32023211	32024636	None	None	None	3	None	None	None	None	None	None
Circ-Ga06g098	Chr06	32024282	32024544	None	None	None	None	None	None	None	None	None	None
Circ-Ga06g099	Chr06	32203895	32204661	None	None	2	None	None	None	None	None	None	None
Circ-Ga06g100	Chr06	32205063	32206976	None	None	None	None	3	None	None	None	None	None
Circ-Ga06g101	Chr06	32205545	32206976	1	None	None	None	None	None	None	None	None	None
Circ-Ga06g102	Chr06	32426435	32426709	None	None	None	None	None	1	None	None	None	None
Circ-Ga06g103	Chr06	32605782	32606849	None	None	None	None	None	None	None	None	None	1
Circ-Ga06g104	Chr06	32607000	32607342	None	None	None	1	None	None	None	None	None	None
Circ-Ga06g105	Chr06	32607430	32607848	None	None	None	None	1	None	None	None	None	None
Circ-Ga06g106	Chr06	32607978	32608359	None	None	None	None	None	None	None	None	None	1
Circ-Ga06g107	Chr06	33022867	33023112	None	None	None	None	None	2	None	None	None	None
Circ-Ga06g108	Chr06	33223237	33224158	None	None	1	None	None	None	None	1	None	None
Circ-Ga06g109	Chr06	33228463	33229033	None	None	3	None	None	None	None	None	None	None
Circ-Ga06g110	Chr06	33231088	33231614	None	None	4	None	None	None	None	None	None	None
Circ-Ga06g111	Chr06	33677606	33678464	None	None	None	5	None	None	None	None	None	None
Circ-Ga06g112	Chr06	33772298	33772887	None	1	None	None	None	None	None	None	None	None
Circ-Ga06g113	Chr06	35906565	35907497	None	None	None	3	None	None	None	None	None	None
Circ-Ga06g114	Chr06	36354376	36354646	None	None	None	None	None	None	None	None	None	None
Circ-Ga06g115	Chr06	37784828	37785160	None	None	None	None	None	None	None	None	None	None
Circ-Ga06g116	Chr06	38131309	38134921	None	None	3	None	None	None	None	None	None	None
Circ-Ga06g117	Chr06	38148269	38148830	None	None	None	None	None	None	None	None	None	None
Circ-Ga06g118	Chr06	40438470	40440073	None	None	None	None	None	None	None	None	1	None
Circ-Ga06g119	Chr06	40962473	40962948	1	5	None	None	5	None	None	2	2	1
Circ-Ga06g120	Chr06	41739621	41739908	None	None	2	None	None	None	None	None	None	None
Circ-Ga06g121	Chr06	42037287	42037768	None	None	None	1	None	None	None	None	None	None
Circ-Ga06g122	Chr06	43274285	43275204	None	None	3	1	2	None	None	None	None	None
Circ-Ga06g123	Chr06	43531757	43532107	None	None	None	6	5	None	None	None	None	None
Circ-Ga06g124	Chr06	43531757	43532252	None	None	None	None	None	None	None	None	None	1
Circ-Ga06g125	Chr06	46858884	46859025	None	None	None	None	None	None	2	None	None	None
Circ-Ga06g126	Chr06	46858884	46859455	None	None	1	None	None	None	None	None	None	None
Circ-Ga06g127	Chr06	47092710	47095191	None	None	None	None	2	None	None	None	None	None
Circ-Ga06g128	Chr06	47397888	47398330	None	None	1	2	None	None	None	None	None	None
Circ-Ga06g129	Chr06	48724507	48724825	None	None	None	None	None	None	None	None	None	None
Circ-Ga06g130	Chr06	49798449	49798636	None	None	None	None	None	None	None	None	None	None
Circ-Ga06g131	Chr06	50468199	50468746	None	None	2	None	None	None	None	None	None	None
Circ-Ga06g132	Chr06	51808861	51809721	None	None	None	None	2	None	None	None	2	2
Circ-Ga06g133	Chr06	51808861	51811063	None	None	None	None	None	None	None	1	None	None
Circ-Ga06g134	Chr06	52401745	52402805	None	None	None	None	None	None	None	2	None	None
Circ-Ga06g135	Chr06	52416758	52417259	None	None	None	None	None	1	None	None	None	None
Circ-Ga06g136	Chr06	52623561	52624061	None	None	None	None	None	None	None	None	1	None
Circ-Ga06g137	Chr06	54484589	54485207	None	None	None	None	None	None	None	2	3	None
Circ-Ga06g138	Chr06	54484589	54486591	None	None	None	None	None	None	1	None	None	None
Circ-Ga06g139	Chr06	54492780	54494805	3	1	3	4	12	1	4	5	7	6
Circ-Ga06g140	Chr06	54493666	54494805	None	None	None	None	None	None	None	None	2	None
Circ-Ga06g141	Chr06	54503147	54504366	1	1	None	3	1	3	None	1	1	3
Circ-Ga06g142	Chr06	54718507	54719603	None	None	None	None	1	None	None	None	None	None
Circ-Ga06g143	Chr06	56015221	56018189	None	None	2	1	None	None	None	None	None	None
Circ-Ga06g144	Chr06	57073527	57077580	None	None	None	2	None	None	None	None	None	None
Circ-Ga06g145	Chr06	61284912	61286274	1	None	None	None	None	None	None	None	None	None
Circ-Ga06g146	Chr06	66711776	66713103	None	None	None	None	None	None	None	3	None	None
Circ-Ga06g147	Chr06	68597130	68597567	None	None	1	None	None	None	None	1	None	None
Circ-Ga06g148	Chr06	69109394	69109609	None	None	None	None	None	None	None	None	None	None
Circ-Ga06g149	Chr06	69109398	69109609	None	None	None	None	None	None	None	None	None	None
Circ-Ga06g150	Chr06	69617916	69618651	None	None	None	None	2	None	None	None	None	None
Circ-Ga06g151	Chr06	69618518	69619616	None	None	None	None	None	None	None	None	None	1
Circ-Ga06g152	Chr06	69618518	69620256	None	None	1	None	None	None	None	None	None	None
Circ-Ga06g153	Chr06	69619765	69620256	2	None	2	3	1	2	1	None	1	2
Circ-Ga06g154	Chr06	71350564	71355113	3	None	None	None	1	None	1	None	None	None
Circ-Ga06g155	Chr06	71353238	71355113	2	None	4	None	2	2	2	4	4	5
Circ-Ga06g156	Chr06	71830745	71832697	None	None	None	None	None	None	None	1	None	None
Circ-Ga06g157	Chr06	73665117	73666860	None	None	2	None	None	None	None	None	None	None
Circ-Ga06g158	Chr06	74387331	74388491	None	None	1	2	None	None	1	None	None	None
Circ-Ga06g159	Chr06	80940997	80941353	None	None	None	2	None	None	None	None	None	None
Circ-Ga06g160	Chr06	82498450	82498777	1	2	1	None	None	None	1	1	None	3
Circ-Ga06g161	Chr06	85450661	85450971	1	None	None	None	None	None	None	None	3	None
Circ-Ga06g162	Chr06	85542206	85542637	None	None	1	None	None	None	None	None	None	None
Circ-Ga06g163	Chr06	90558687	90559594	None	None	1	None	None	None	None	None	None	None
Circ-Ga06g164	Chr06	90558846	90559594	None	None	3	None	None	None	None	None	None	None
Circ-Ga06g165	Chr06	91000755	91001279	None	None	2	None	None	None	None	None	None	None
Circ-Ga06g166	Chr06	91633429	91633802	None	None	None	None	None	None	None	None	None	None
Circ-Ga06g167	Chr06	91633429	91633804	None	None	None	None	None	None	None	None	None	None
Circ-Ga06g168	Chr06	91635411	91635660	None	None	4	1	None	None	None	None	None	None
Circ-Ga06g169	Chr06	100940314	100940447	None	None	None	None	None	None	None	None	None	None
Circ-Ga06g170	Chr06	105643782	105644454	None	None	1	None	None	None	None	None	None	None
Circ-Ga06g171	Chr06	108029231	108029568	None	None	None	None	None	None	None	None	1	None
Circ-Ga06g172	Chr06	108029231	108030216	None	None	1	None	None	None	None	None	None	None
Circ-Ga06g173	Chr06	108036584	108038134	None	None	None	None	None	None	None	None	None	1
Circ-Ga06g174	Chr06	108304085	108304291	None	1	2	None	None	None	None	None	None	None
Circ-Ga06g175	Chr06	111214383	111214740	2	None	None	None	None	None	None	None	2	None
Circ-Ga06g176	Chr06	111477495	111477892	None	2	None	None	None	None	None	None	None	None
Circ-Ga06g177	Chr06	111477495	111477899	None	None	None	None	None	None	1	None	None	None
Circ-Ga06g178	Chr06	112225300	112225805	None	None	1	None	None	None	None	None	None	None
Circ-Ga06g179	Chr06	112262723	112262923	None	None	None	None	None	None	None	None	None	None
Circ-Ga06g180	Chr06	113109822	113110161	None	None	1	None	None	None	None	None	None	None
Circ-Ga06g181	Chr06	113476874	113477855	None	None	2	None	None	None	None	None	None	None
Circ-Ga06g182	Chr06	114009005	114009267	None	None	None	None	1	None	None	None	None	None
Circ-Ga06g183	Chr06	115023136	115023497	None	None	1	None	None	None	None	None	None	None
Circ-Ga06g184	Chr06	115084619	115085046	None	None	None	None	None	None	None	None	None	None
Circ-Ga06g185	Chr06	116102972	116103673	None	None	3	None	None	None	None	1	None	None
Circ-Ga06g186	Chr06	117723846	117724059	None	None	None	None	None	None	None	None	3	None
Circ-Ga06g187	Chr06	118010135	118010626	None	None	None	None	None	None	None	None	None	None
Circ-Ga06g188	Chr06	118053571	118054217	1	None	None	None	None	None	None	None	None	None
Circ-Ga06g189	Chr06	118071693	118071872	None	None	None	None	None	None	1	None	None	None
Circ-Ga06g190	Chr06	118340689	118341043	None	None	8	None	None	None	None	None	None	None
Circ-Ga06g191	Chr06	118340917	118341043	None	None	None	None	None	None	None	None	1	None
Circ-Ga06g192	Chr06	118458252	118458996	None	None	None	None	None	None	None	None	None	1
Circ-Ga06g193	Chr06	119126591	119127398	None	None	None	None	3	None	None	None	None	None
Circ-Ga06g194	Chr06	119130873	119131171	None	None	None	None	None	1	None	None	None	None
Circ-Ga06g195	Chr06	119473302	119477478	None	None	None	1	None	None	None	None	None	None
Circ-Ga06g196	Chr06	120208721	120211141	None	None	2	None	None	None	None	None	None	None
Circ-Ga06g197	Chr06	120781002	120781305	None	None	None	None	None	None	None	None	None	None
Circ-Ga06g198	Chr06	120795185	120795388	None	None	None	None	None	None	None	None	None	None
Circ-Ga06g199	Chr06	120822653	120824222	None	None	None	None	None	3	None	5	None	None
Circ-Ga06g200	Chr06	120829032	120829389	None	None	None	None	None	None	None	3	None	None
Circ-Ga06g201	Chr06	121050093	121050258	None	None	None	None	None	None	None	None	None	None
Circ-Ga06g202	Chr06	121644452	121645665	None	1	None	None	None	None	None	None	None	None
Circ-Ga06g203	Chr06	121672177	121673174	None	None	None	1	None	None	None	None	None	None
Circ-Ga06g204	Chr06	121760380	121761382	None	None	1	None	None	None	None	None	None	None
Circ-Ga06g205	Chr06	121770765	121771135	1	None	None	9	None	None	None	None	None	None
Circ-Ga06g206	Chr06	121770926	121771135	None	1	None	None	None	None	None	None	None	None
Circ-Ga06g207	Chr06	121771571	121771822	None	None	None	None	None	None	None	1	None	None
Circ-Ga06g208	Chr06	122894855	122895251	3	None	None	None	None	None	None	None	None	None
Circ-Ga06g209	Chr06	122896909	122897186	None	None	None	None	None	None	None	None	None	None
Circ-Ga06g210	Chr06	122938659	122939723	None	None	1	None	None	None	None	1	None	None
Circ-Ga06g211	Chr06	122940643	122941049	None	None	None	None	None	None	None	None	1	1
Circ-Ga06g212	Chr06	123215030	123215492	None	None	1	None	None	None	None	None	None	None
Circ-Ga06g213	Chr06	123336518	123336940	None	None	None	1	None	None	None	None	None	None
Circ-Ga06g214	Chr06	123340252	123340603	None	None	4	None	None	None	None	None	None	None
Circ-Ga06g215	Chr06	123400525	123402298	None	None	None	None	None	None	None	1	None	None
Circ-Ga06g216	Chr06	123401826	123402298	None	None	None	3	None	None	None	None	None	None
Circ-Ga06g217	Chr06	124370302	124371926	None	None	None	None	4	None	None	1	None	None
Circ-Ga06g218	Chr06	124750939	124751278	None	None	1	None	None	None	None	None	None	None
Circ-Ga06g219	Chr06	125121252	125121569	None	None	None	3	None	1	None	None	1	None
Circ-Ga06g220	Chr06	125121252	125121569	None	None	None	3	None	1	None	None	1	None
Circ-Ga06g221	Chr06	126070228	126071431	1	None	None	None	None	None	None	None	None	None
Circ-Ga06g222	Chr06	126070228	126074647	None	None	None	2	None	None	None	None	None	None
Circ-Ga06g223	Chr06	126072811	126073240	None	None	None	None	None	None	1	None	None	None
Circ-Ga06g224	Chr06	126072811	126073444	3	3	None	None	None	5	3	1	4	None
Circ-Ga06g225	Chr06	126072811	126074647	None	None	None	None	None	None	None	4	None	None
Circ-Ga06g226	Chr06	126444126	126444577	None	None	2	1	None	None	None	None	None	1
Circ-Ga06g227	Chr06	126564418	126565158	1	None	1	None	None	None	None	1	None	None
Circ-Ga06g228	Chr06	126595973	126597127	None	None	None	None	None	None	None	1	None	None
Circ-Ga06g229	Chr06	126637028	126639476	None	None	1	None	None	None	1	None	None	None
Circ-Ga06g230	Chr06	126676844	126678670	None	None	1	None	None	None	None	None	None	None
Circ-Ga06g231	Chr06	126684617	126686245	None	None	None	None	None	None	None	None	1	None
Circ-Ga06g232	Chr06	126988670	126988856	None	None	None	None	None	None	None	None	None	None
Circ-Ga06g233	Chr06	127004317	127004754	None	None	1	None	None	None	None	None	None	None
Circ-Ga06g234	Chr06	127106337	127107571	None	None	1	None	None	None	None	None	None	None
Circ-Ga06g235	Chr06	127107986	127108336	3	None	None	None	None	None	None	None	None	None
Circ-Ga06g236	Chr06	127151466	127151809	None	None	None	None	None	None	None	None	1	None
Circ-Ga06g237	Chr06	127180160	127188484	None	None	None	None	None	None	None	None	1	None
Circ-Ga06g238	Chr06	127234648	127235030	None	None	1	None	None	None	None	None	None	None
Circ-Ga06g239	Chr06	127236547	127237023	None	None	None	None	None	None	None	None	None	None
Circ-Ga06g240	Chr06	127325496	127326890	7	8	8	25	13	5	1	16	4	3
Circ-Ga06g241	Chr06	127325903	127326890	4	3	7	4	2	3	5	3	None	8
Circ-Ga06g242	Chr06	127678993	127679259	None	None	None	None	None	None	None	None	None	None
Circ-Ga06g243	Chr06	127678993	127679263	None	None	None	None	None	None	None	None	None	None
Circ-Ga06g244	Chr06	127678993	127679267	None	None	None	None	None	None	None	None	None	None
Circ-Ga06g245	Chr06	128094916	128095779	1	None	None	None	None	None	None	None	None	None
Circ-Ga06g246	Chr06	128251464	128251699	1	1	None	None	None	None	None	None	1	None
Circ-Ga06g247	Chr06	128251464	128251994	None	None	None	None	None	None	None	None	1	None
Circ-Ga06g248	Chr06	128254514	128254893	None	1	1	None	None	None	None	None	None	None
Circ-Ga06g249	Chr06	128254663	128254893	None	1	None	None	None	None	None	None	None	None
Circ-Ga06g250	Chr06	128454897	128455727	1	None	1	None	None	None	None	None	None	None
Circ-Ga06g251	Chr06	128455531	128457572	None	None	None	None	None	None	None	None	1	None
Circ-Ga06g252	Chr06	128675240	128675875	None	None	1	7	None	None	1	None	None	None
Circ-Ga06g253	Chr06	128676935	128677210	None	None	None	None	None	None	None	None	None	1
Circ-Ga06g254	Chr06	128682915	128683401	None	None	None	None	None	None	1	None	None	None
Circ-Ga06g255	Chr06	128906346	128907153	1	None	None	None	None	None	None	2	None	None
Circ-Ga06g256	Chr06	128965341	128965910	1	None	1	None	1	None	None	3	None	1
Circ-Ga06g257	Chr06	128965612	128965910	2	3	4	2	3	1	3	5	4	4
Circ-Ga06g258	Chr06	129274893	129282816	None	None	None	4	None	None	None	None	None	None
Circ-Ga06g259	Chr06	129375601	129377923	None	None	None	None	None	None	None	None	1	None
Circ-Ga06g260	Chr06	129376402	129376740	None	None	None	None	None	None	None	None	1	None
Circ-Ga06g261	Chr06	129481827	129482978	None	None	None	None	None	None	None	2	None	None
Circ-Ga06g262	Chr06	129506981	129507342	2	None	None	None	None	None	None	None	None	None
Circ-Ga06g263	Chr06	129577512	129578050	None	None	1	None	None	None	None	None	None	None
Circ-Ga06g264	Chr06	129577727	129577896	None	None	None	None	None	None	None	None	None	None
Circ-Ga06g265	Chr06	129777385	129778143	None	None	None	None	1	1	None	3	1	None
Circ-Ga06g266	Chr06	129889070	129889536	None	None	None	None	None	None	None	None	1	None
Circ-Ga06g267	Chr06	129908030	129908895	None	None	2	None	None	None	None	None	None	None
Circ-Ga06g268	Chr06	130051700	130052287	None	None	None	None	None	None	None	1	None	None
Circ-Ga06g269	Chr06	130103292	130104069	None	None	None	None	1	None	None	None	None	None
Circ-Ga06g270	Chr06	130127308	130127829	None	None	None	None	None	2	1	None	None	None
Circ-Ga06g271	Chr06	130135180	130136164	None	None	None	None	1	None	None	None	None	None
Circ-Ga06g272	Chr06	130252232	130252591	None	None	None	None	None	None	None	None	None	None
Circ-Ga06g273	Chr06	130295054	130295597	None	None	None	None	None	None	None	1	None	None
Circ-Ga06g274	Chr06	130392205	130393709	None	1	None	None	None	None	None	None	None	None
Circ-Ga06g275	Chr06	130572235	130572925	None	None	None	None	2	None	None	None	None	None
Circ-Ga06g276	Chr06	130672228	130673183	None	None	None	None	None	None	None	None	2	1
Circ-Ga06g277	Chr06	130672228	130674084	9	None	None	None	None	None	None	2	1	None
Circ-Ga06g278	Chr06	130673013	130673724	None	None	1	None	None	None	None	None	None	None
Circ-Ga06g279	Chr06	130673551	130674084	1	None	None	None	None	None	None	None	2	None
Circ-Ga06g280	Chr06	130944754	130946012	None	None	None	3	None	None	None	None	None	None
Circ-Ga06g281	Chr06	131071690	131072141	None	None	None	None	None	None	None	None	None	None
Circ-Ga07g002	Chr07	82973	83174	None	None	None	None	None	None	None	None	None	None
Circ-Ga07g003	Chr07	90497	91343	None	1	None	None	None	None	None	None	None	None
Circ-Ga07g004	Chr07	138617	138925	None	1	None	None	None	None	None	None	None	None
Circ-Ga07g005	Chr07	141683	142761	None	2	1	1	None	1	None	None	None	None
Circ-Ga07g006	Chr07	546821	548079	None	None	None	3	None	None	None	None	None	None
Circ-Ga07g007	Chr07	546821	552678	None	None	1	None	None	None	None	None	None	None
Circ-Ga07g008	Chr07	578884	579452	None	None	None	3	None	None	None	None	None	None
Circ-Ga07g009	Chr07	579162	579452	None	None	None	None	2	None	None	None	None	None
Circ-Ga07g010	Chr07	580570	580964	None	None	None	None	1	None	None	None	None	None
Circ-Ga07g011	Chr07	606458	607094	None	None	None	None	None	None	2	2	None	1
Circ-Ga07g012	Chr07	650599	651417	None	None	None	None	4	None	None	None	None	None
Circ-Ga07g013	Chr07	716168	717022	None	None	None	3	None	None	None	None	3	None
Circ-Ga07g014	Chr07	737072	739507	8	3	4	12	None	None	3	6	4	3
Circ-Ga07g015	Chr07	799695	800277	2	None	None	None	None	None	None	None	None	None
Circ-Ga07g016	Chr07	1070039	1070305	None	None	None	None	None	None	None	None	None	None
Circ-Ga07g017	Chr07	1264367	1264769	None	None	None	None	None	None	None	None	None	None
Circ-Ga07g018	Chr07	1350841	1351777	None	None	1	None	None	None	None	None	None	None
Circ-Ga07g019	Chr07	1426209	1426769	None	None	None	None	None	1	None	None	None	None
Circ-Ga07g020	Chr07	1426659	1426769	1	None	None	None	None	None	None	None	None	None
Circ-Ga07g021	Chr07	1570479	1570927	None	None	None	None	None	None	None	None	None	None
Circ-Ga07g022	Chr07	1681483	1681943	None	None	None	None	None	None	None	None	None	None
Circ-Ga07g023	Chr07	1827090	1827358	None	None	None	None	None	1	None	None	None	None
Circ-Ga07g024	Chr07	1917243	1917748	None	1	None	1	None	None	1	1	None	None
Circ-Ga07g025	Chr07	1917494	1917748	None	None	None	None	None	None	None	2	6	None
Circ-Ga07g026	Chr07	1941567	1942099	2	None	None	None	None	None	None	None	None	None
Circ-Ga07g027	Chr07	2030886	2031115	None	None	None	None	None	None	None	None	None	None
Circ-Ga07g028	Chr07	2119127	2119623	None	None	None	None	None	None	None	None	None	None
Circ-Ga07g029	Chr07	2120450	2120985	None	None	None	None	None	None	None	None	None	2
Circ-Ga07g030	Chr07	2124280	2125417	None	None	None	None	None	None	None	None	1	None
Circ-Ga07g031	Chr07	2238776	2239560	None	None	None	1	None	None	None	None	None	None
Circ-Ga07g032	Chr07	2238939	2240050	1	None	None	None	None	None	None	None	None	None
Circ-Ga07g033	Chr07	2272372	2272814	None	None	None	None	1	None	None	None	None	None
Circ-Ga07g034	Chr07	2377602	2378112	None	None	None	None	2	None	None	None	None	None
Circ-Ga07g035	Chr07	2500258	2500684	None	None	None	None	None	None	None	None	1	None
Circ-Ga07g036	Chr07	2515443	2516058	None	None	None	2	None	None	None	None	None	None
Circ-Ga07g037	Chr07	2625721	2626154	None	None	None	None	None	None	1	1	None	None
Circ-Ga07g038	Chr07	2762700	2764727	None	None	None	2	None	None	None	None	None	None
Circ-Ga07g039	Chr07	2766999	2767775	None	None	None	1	None	None	None	None	None	None
Circ-Ga07g040	Chr07	2932247	2932550	None	None	None	None	None	None	None	None	1	None
Circ-Ga07g041	Chr07	2991673	2992399	None	None	None	None	None	None	None	None	None	2
Circ-Ga07g042	Chr07	3130143	3132860	None	None	4	None	None	None	None	None	None	None
Circ-Ga07g043	Chr07	3172431	3172775	None	None	None	None	None	None	None	None	None	None
Circ-Ga07g044	Chr07	3270306	3273867	1	None	None	None	None	None	None	None	None	None
Circ-Ga07g045	Chr07	3272341	3273227	None	None	1	None	None	None	None	None	None	None
Circ-Ga07g046	Chr07	3272341	3273867	None	None	None	2	None	None	None	1	None	None
Circ-Ga07g047	Chr07	3272894	3273867	None	None	1	None	None	None	None	1	None	None
Circ-Ga07g048	Chr07	3381926	3382258	None	None	None	None	None	None	1	None	None	None
Circ-Ga07g049	Chr07	3401588	3401707	None	None	None	None	6	None	None	None	None	None
Circ-Ga07g050	Chr07	3401786	3402158	None	None	None	None	None	None	None	None	None	1
Circ-Ga07g051	Chr07	3643728	3644605	None	None	None	None	None	None	None	None	None	None
Circ-Ga07g052	Chr07	3650786	3651733	None	None	None	None	None	None	None	None	None	1
Circ-Ga07g053	Chr07	3650912	3651646	None	None	None	None	None	None	None	None	None	None
Circ-Ga07g054	Chr07	3651647	3652513	None	None	None	None	None	None	1	None	None	None
Circ-Ga07g055	Chr07	3714614	3715580	None	None	None	None	1	None	None	None	None	None
Circ-Ga07g056	Chr07	3781799	3782623	None	None	None	1	None	None	None	None	None	None
Circ-Ga07g057	Chr07	3959238	3959857	None	None	1	None	None	None	None	None	None	None
Circ-Ga07g058	Chr07	3988968	3989143	None	None	None	None	None	None	None	None	None	None
Circ-Ga07g059	Chr07	4195256	4195910	None	None	None	None	None	None	1	None	None	None
Circ-Ga07g060	Chr07	4195942	4196304	None	None	None	None	None	None	None	None	None	None
Circ-Ga07g062	Chr07	4214048	4214391	None	None	None	None	None	None	None	None	None	None
Circ-Ga07g063	Chr07	4257500	4257884	None	None	1	1	None	None	None	None	None	None
Circ-Ga07g064	Chr07	4364932	4365980	None	None	None	2	None	None	None	None	None	2
Circ-Ga07g065	Chr07	4365591	4365980	None	None	None	None	None	2	None	None	None	None
Circ-Ga07g066	Chr07	4471402	4473628	1	None	None	None	None	None	1	3	None	None
Circ-Ga07g067	Chr07	4472099	4473628	None	2	None	None	None	None	None	None	None	None
Circ-Ga07g068	Chr07	4803761	4804111	None	None	4	None	None	None	None	None	None	None
Circ-Ga07g069	Chr07	4805112	4808338	None	None	None	None	None	None	None	1	None	None
Circ-Ga07g070	Chr07	4811377	4811648	None	None	None	None	None	None	None	None	None	None
Circ-Ga07g071	Chr07	4820987	4821543	1	3	None	5	None	None	None	None	3	None
Circ-Ga07g072	Chr07	4820987	4821832	None	None	None	None	None	None	None	None	None	2
Circ-Ga07g073	Chr07	4820987	4822039	None	None	None	None	1	None	None	None	None	None
Circ-Ga07g074	Chr07	4911764	4912118	None	6	None	None	2	None	None	None	None	1
Circ-Ga07g075	Chr07	4986386	4988504	None	None	None	None	None	None	None	None	None	3
Circ-Ga07g076	Chr07	5207936	5209356	None	1	None	None	None	None	None	None	None	None
Circ-Ga07g077	Chr07	5512945	5513267	None	None	3	2	None	None	None	None	2	3
Circ-Ga07g078	Chr07	5565558	5565978	None	None	None	None	None	None	None	None	None	1
Circ-Ga07g079	Chr07	5568055	5568192	None	None	None	None	None	None	None	None	None	None
Circ-Ga07g080	Chr07	5644309	5644660	None	None	None	None	None	None	None	None	None	None
Circ-Ga07g081	Chr07	5742849	5743241	None	None	None	None	None	None	None	1	None	None
Circ-Ga07g082	Chr07	5963325	5964408	None	None	1	None	None	None	None	None	None	None
Circ-Ga07g083	Chr07	5973603	5974061	None	None	None	None	None	None	None	None	None	None
Circ-Ga07g084	Chr07	6067791	6068152	None	None	None	None	None	None	None	1	None	None
Circ-Ga07g085	Chr07	6382623	6384784	None	None	None	None	None	None	None	None	1	None
Circ-Ga07g086	Chr07	6495212	6495430	None	None	None	None	None	None	None	None	None	None
Circ-Ga07g087	Chr07	6700012	6700317	None	None	None	None	None	None	None	None	None	None
Circ-Ga07g088	Chr07	6700318	6700854	None	None	None	None	None	None	None	None	None	1
Circ-Ga07g089	Chr07	6707907	6708468	None	3	None	None	None	None	None	None	None	None
Circ-Ga07g090	Chr07	6758821	6759414	None	None	None	None	None	None	None	2	None	None
Circ-Ga07g091	Chr07	6761339	6762609	None	None	None	2	None	None	None	None	None	None
Circ-Ga07g092	Chr07	6761997	6762609	None	None	1	None	None	None	None	None	None	None
Circ-Ga07g093	Chr07	6949579	6949727	None	None	None	None	None	None	None	None	None	None
Circ-Ga07g094	Chr07	7025804	7027762	1	1	None	3	5	2	None	2	None	1
Circ-Ga07g095	Chr07	7038080	7038561	None	2	None	None	None	None	None	None	None	2
Circ-Ga07g096	Chr07	7117063	7117748	None	None	1	None	None	None	None	None	None	None
Circ-Ga07g097	Chr07	7118455	7119142	None	None	2	None	None	None	None	None	None	2
Circ-Ga07g098	Chr07	7190703	7191437	None	None	1	None	None	None	None	None	None	None
Circ-Ga07g099	Chr07	7421762	7421991	None	None	None	None	None	None	None	None	None	None
Circ-Ga07g100	Chr07	7564252	7564497	None	None	None	None	None	None	None	None	2	None
Circ-Ga07g101	Chr07	7564252	7566937	None	None	None	2	None	None	None	None	None	None
Circ-Ga07g102	Chr07	7662317	7663046	1	None	None	1	None	1	2	None	None	None
Circ-Ga07g103	Chr07	7662991	7663196	2	None	None	None	None	None	None	None	None	None
Circ-Ga07g104	Chr07	7664325	7664438	None	None	None	None	None	None	None	None	None	None
Circ-Ga07g105	Chr07	7673426	7674033	None	None	None	None	None	None	None	2	None	None
Circ-Ga07g106	Chr07	7673848	7674349	None	None	None	None	None	None	None	2	None	None
Circ-Ga07g107	Chr07	8327981	8328351	None	None	None	None	None	None	None	None	None	None
Circ-Ga07g108	Chr07	8328352	8328860	None	None	None	None	7	None	None	None	None	None
Circ-Ga07g109	Chr07	8361098	8361361	None	None	None	None	None	None	None	None	None	None
Circ-Ga07g110	Chr07	8638856	8640942	None	None	1	None	None	None	None	None	None	1
Circ-Ga07g111	Chr07	8690930	8691342	None	None	1	None	None	None	None	None	None	None
Circ-Ga07g112	Chr07	8692203	8692708	1	None	None	None	None	None	None	None	None	None
Circ-Ga07g113	Chr07	8720307	8722222	None	None	1	1	None	None	None	1	None	None
Circ-Ga07g114	Chr07	8720307	8722222	None	None	1	1	None	None	None	1	None	None
Circ-Ga07g115	Chr07	8889492	8889884	1	None	None	None	None	2	None	1	None	1
Circ-Ga07g116	Chr07	8968002	8968868	2	None	None	None	3	None	None	None	None	None
Circ-Ga07g117	Chr07	8968536	8968868	None	None	10	5	None	None	None	None	None	None
Circ-Ga07g118	Chr07	8969646	8970323	None	None	None	None	None	None	None	None	1	None
Circ-Ga07g119	Chr07	9043817	9044100	None	None	None	None	3	1	None	1	2	3
Circ-Ga07g120	Chr07	9128593	9129229	None	None	1	None	None	None	None	None	None	None
Circ-Ga07g121	Chr07	9131788	9132203	None	None	None	None	None	None	None	1	None	None
Circ-Ga07g122	Chr07	9235999	9236455	None	None	1	None	None	None	None	None	None	None
Circ-Ga07g123	Chr07	9404260	9404579	None	None	None	None	None	None	None	None	None	None
Circ-Ga07g124	Chr07	9404580	9405705	None	None	None	None	None	None	None	None	None	1
Circ-Ga07g125	Chr07	9528753	9529063	None	None	5	None	1	1	None	2	2	None
Circ-Ga07g126	Chr07	9647822	9649044	None	None	1	None	None	None	None	None	None	None
Circ-Ga07g127	Chr07	9722444	9726600	None	None	None	None	None	None	None	None	1	None
Circ-Ga07g128	Chr07	9728892	9730509	None	None	1	None	None	None	None	None	None	None
Circ-Ga07g129	Chr07	9929829	9930450	None	None	2	None	None	None	None	None	None	None
Circ-Ga07g130	Chr07	9931884	9933775	None	None	None	None	None	None	None	2	None	None
Circ-Ga07g131	Chr07	10008616	10009466	None	None	None	None	None	None	1	None	None	None
Circ-Ga07g132	Chr07	10058345	10059736	2	1	None	4	None	None	None	None	None	None
Circ-Ga07g133	Chr07	10059605	10063100	None	None	1	None	None	None	None	None	None	None
Circ-Ga07g134	Chr07	10063774	10067072	None	None	None	3	None	None	None	None	None	None
Circ-Ga07g135	Chr07	10068785	10070175	None	None	None	None	None	None	None	None	1	None
Circ-Ga07g136	Chr07	10068942	10070175	3	None	None	None	None	None	None	1	None	None
Circ-Ga07g137	Chr07	10070056	10070574	None	None	1	None	None	None	None	None	None	None
Circ-Ga07g138	Chr07	10070253	10070574	None	None	1	None	7	4	None	6	6	4
Circ-Ga07g139	Chr07	10157956	10158375	None	None	None	None	1	None	None	None	None	None
Circ-Ga07g140	Chr07	10210055	10210691	None	None	None	1	None	None	None	None	None	None
Circ-Ga07g141	Chr07	10210055	10213317	None	None	None	3	None	None	None	None	None	None
Circ-Ga07g142	Chr07	10210329	10217006	None	None	1	None	None	None	None	None	None	None
Circ-Ga07g143	Chr07	10215321	10215554	None	None	None	None	None	None	None	None	None	None
Circ-Ga07g144	Chr07	10822048	10823086	None	None	4	None	None	None	None	None	None	None
Circ-Ga07g145	Chr07	10911969	10912331	None	None	None	None	None	None	None	None	None	2
Circ-Ga07g146	Chr07	10914388	10914816	None	None	None	None	None	None	None	None	None	None
Circ-Ga07g147	Chr07	10915739	10915939	None	None	None	None	None	None	None	None	None	None
Circ-Ga07g148	Chr07	11304675	11304889	None	None	None	3	None	None	None	None	None	None
Circ-Ga07g149	Chr07	11941605	11942373	None	None	None	None	None	1	None	None	None	None
Circ-Ga07g150	Chr07	12128705	12129844	2	4	3	3	2	1	None	None	2	2
Circ-Ga07g151	Chr07	13098267	13099891	None	None	None	None	None	None	None	2	None	None
Circ-Ga07g153	Chr07	13652869	13653201	None	None	1	None	None	None	None	1	None	None
Circ-Ga07g154	Chr07	13914570	13914976	None	None	3	9	4	None	1	None	None	None
Circ-Ga07g155	Chr07	14281590	14281764	None	None	None	None	None	None	None	None	None	None
Circ-Ga07g156	Chr07	15617186	15617825	None	None	2	None	None	None	None	None	None	None
Circ-Ga07g157	Chr07	15617727	15618134	None	None	None	None	None	1	None	None	None	None
Circ-Ga07g158	Chr07	16065404	16065844	None	None	1	None	None	None	None	None	None	None
Circ-Ga07g159	Chr07	16307277	16309794	None	None	None	4	None	None	None	None	None	None
Circ-Ga07g160	Chr07	16308890	16309218	None	None	None	None	2	None	None	None	None	None
Circ-Ga07g161	Chr07	17311018	17311894	None	None	None	None	1	None	None	None	None	None
Circ-Ga07g162	Chr07	17311018	17311894	None	None	None	None	1	None	None	None	None	None
Circ-Ga07g163	Chr07	17407740	17410060	None	None	3	None	None	None	None	None	None	None
Circ-Ga07g164	Chr07	17511804	17512475	None	None	1	None	None	None	None	None	None	None
Circ-Ga07g165	Chr07	17613531	17613779	None	None	None	None	None	None	None	None	None	None
Circ-Ga07g166	Chr07	17741097	17742640	None	None	1	None	None	None	None	None	None	None
Circ-Ga07g167	Chr07	17763277	17765213	2	None	None	None	1	None	None	None	None	None
Circ-Ga07g168	Chr07	17812434	17813005	None	None	2	None	None	None	None	None	None	None
Circ-Ga07g169	Chr07	17822625	17823601	None	None	5	None	3	None	2	None	3	1
Circ-Ga07g170	Chr07	18175831	18177962	None	None	1	None	None	None	None	None	None	None
Circ-Ga07g171	Chr07	18175831	18178818	None	None	1	1	None	None	None	None	None	None
Circ-Ga07g172	Chr07	18177624	18178818	None	None	None	None	None	None	None	None	1	None
Circ-Ga07g173	Chr07	18179566	18179930	None	None	3	2	None	None	None	None	None	None
Circ-Ga07g174	Chr07	18935026	18935597	None	None	None	None	None	None	None	None	1	None
Circ-Ga07g175	Chr07	19286792	19287050	None	None	None	None	None	None	None	None	None	None
Circ-Ga07g176	Chr07	19287086	19289179	None	None	None	1	None	None	None	None	None	None
Circ-Ga07g177	Chr07	19614257	19616495	None	None	None	2	None	None	None	None	None	None
Circ-Ga07g178	Chr07	19616570	19616930	None	None	1	None	None	None	None	None	None	None
Circ-Ga07g179	Chr07	20369064	20369431	None	None	1	None	None	None	1	None	None	None
Circ-Ga07g180	Chr07	20371824	20372813	None	None	None	None	None	None	None	None	None	None
Circ-Ga07g181	Chr07	20761379	20761665	None	None	None	None	None	None	None	None	None	None
Circ-Ga07g182	Chr07	21256819	21257065	None	None	None	None	None	None	None	None	None	None
Circ-Ga07g183	Chr07	22190803	22191090	1	None	None	1	None	None	None	4	1	1
Circ-Ga07g184	Chr07	22196312	22196623	None	None	None	None	1	None	None	None	None	None
Circ-Ga07g185	Chr07	22196312	22196623	None	None	None	None	1	None	None	None	None	None
Circ-Ga07g186	Chr07	22196960	22197829	None	None	None	None	None	1	None	None	None	None
Circ-Ga07g187	Chr07	22294050	22294305	None	None	None	None	None	None	None	None	None	None
Circ-Ga07g188	Chr07	24181474	24182106	None	None	None	1	None	None	None	None	None	None
Circ-Ga07g189	Chr07	24204865	24205205	None	None	None	None	None	None	None	None	None	None
Circ-Ga07g190	Chr07	24601106	24601275	None	None	None	None	None	None	None	1	None	None
Circ-Ga07g191	Chr07	24964908	24966623	None	None	None	None	None	None	None	1	None	None
Circ-Ga07g192	Chr07	24964908	24966623	None	None	None	None	None	None	None	1	None	None
Circ-Ga07g193	Chr07	24966657	24967103	None	None	None	None	None	None	None	None	None	None
Circ-Ga07g194	Chr07	25964372	25965808	None	None	1	None	None	None	None	None	None	None
Circ-Ga07g195	Chr07	26688279	26688650	None	None	1	None	None	None	None	None	None	None
Circ-Ga07g196	Chr07	26819759	26820776	1	None	None	None	None	None	None	None	None	None
Circ-Ga07g197	Chr07	26863050	26863444	None	None	None	None	None	2	None	None	None	None
[truncated: 2,367 more rows]
