# Supplementary material for: A comprehensive landscape of the Gossypium arboreum circRNAome under multiple abiotic stresses
Source: Front Plant Sci. 2026 Mar 10;17:1791897. doi: 10.3389/fpls.2026.1791897 (PMC13008959; doi:10.3389/fpls.2026.1791897)
Supplement: Supplementary file 7 [file Table4.xlsx]

## Sheet: circRNA-miRNA interaction
Supplemental Table 4. Summary of bioinformatic predictions for circRNA-miRNA regulatory networks.
miRNA	Target	Expectation	UPE	Target_start	Target_end	miRNA_aligned_fragment	alignment	Target_aligned_fragment
miR8779c	Circ-Ga02g016	1	15.783	385	405	UUAGUCCUUGUAUGUUAGAUC	:::::::::::.:.:::::::	GAUCUAACAUAUAGGGACUAA
miR8779c	Circ-Ga08g012	1	11.832	351	371	UUAGUCCUUGUAUGUUAGAUC	::.:::::::::.:::::::	AAUUUAACAUACAGGGACUAA
miR414b	Circ-Ga07g294	1.5	16.281	164	184	AGGAUGAUGAUGGUGACGGGC	.::::..::::::::::::	CAUCGUCGUCAUCAUCAUCCU
miR8634b	Circ-Ga14g108	1.5	23.827	175	195	UUGGUAUGGAGGAUGGAAAAG	:::::::::::: ::::::	GGUUUCCAUCCUCCUUACCAA
miR7484e	Circ-Ga06g007	2	22.727	88	108	UAGAUCUAAUGUAUAAGGACU	:::::::::::: :.::::	GUUCCUUAUACAUUUGGUCUA
miR8634b	Circ-Ga14g093	2	9.857	154	174	UUGGUAUGGAGGAUGGAAAAG	.:::::::::::::.::: ::	UUUUUCCAUCCUCCGUACAAA
miR8779c	Circ-Ga04g014	2	11.498	198	218	UUAGUCCUUGUAUGUUAGAUC	:::.:::.:::::.::::::.	GAUUUAAUAUACAGGGACUAG
miR8779c	Circ-Ga08g011	2	12.941	293	313	UUAGUCCUUGUAUGUUAGAUC	::. ::::::::.:::::::	AAUUCAACAUACAGGGACUAA
miR8779c	Circ-Ga02g013	2	15.318	327	347	UUAGUCCUUGUAUGUUAGAUC	:::::: :::.:::::.:::	AAUCUAAGAUAUAAGGAUUAA
miR159b	Circ-Ga11g395	2.5	11.753	97	117	UUUGGAUUGAAGGGAGCUCUA	:.::: :.:::::::.:::	AUGGGCUGCUUUCAAUCUAAA
miR2949b	Circ-Ga03g126	2.5	18.085	104	124	UCUUUUGAACUGGAUUUGCUC	::: ::::.:::::.:.:::	AAGCCAAUCUAGUUCGAGAGA
miR396e	Circ-Ga02g001	2.5	13.183	17384	17404	UUCCACAGCUUUCUUGAACUU	:: ::::::::: :::::::	UAGAUCAAGAAAGAUGUGGAA
miR7484e	Circ-Ga10g339	2.5	17.762	140	160	UAGAUCUAAUGUAUAAGGACU	::::::::::..::::::: :	AGUCCUUAUAUGUUAGAUCAA
miR8646a	Circ-Ga05g180	2.5	16.59	218	238	UAGUGAGGAUGGGAAAUUUGU	:::: :::..:.:::::::	GAAAAUCUCCUGUUCUCACUA
miR8779c	Circ-Ga03g039	2.5	13.226	319	339	UUAGUCCUUGUAUGUUAGAUC	:::::::..:::.:::::::	GAUCUAAUGUACGAGGACUAC
miR8779c	Circ-Ga03g038	2.5	13.226	319	339	UUAGUCCUUGUAUGUUAGAUC	:::::::..:::.:::::::	GAUCUAAUGUACGAGGACUAC
miR164a	Circ-Ga08g021	3	23.441	52	72	UGGAGAAGCAGGGCACGUGCA	::: :::::.:::::: ::::	UGCCCGUGCUCUGCUUAUCCA
miR166a	Circ-Ga13g297	3	22.475	161	181	UCGGACCAGGCUUCAUUCCCC	::.::::::::::::::	CUGGGAUGAAGCCUGGUCCAG
miR172b	Circ-Ga02g051	3	7.836	17	37	CUUGAUGAUGCUGCAUCGGCA	:. :::.:::::::::::	AUCUCAUGUAGCAUCAUCAAC
miR414b	Circ-Ga07g012	3	14.401	113	133	AGGAUGAUGAUGGUGACGGGC	:: :::.:::::::::: :	UACCAUCAUCAUCAUCAUCAU
miR8634b	Circ-Ga13g256	3	16.262	705	725	UUGGUAUGGAGGAUGGAAAAG	:::::::::::.:.: .:::	GUUUUCCAUCCUUCGUUUCAA
miR8646a	Circ-Ga05g450	3	12.01	315	335	UAGUGAGGAUGGGAAAUUUGU	:..::: :.:::::::::::	AUGAAUCUUCCAUCCUCACUU
miR8779c	Circ-Ga03g030	3	11.053	511	531	UUAGUCCUUGUAUGUUAGAUC	:::: ::..::.:.:::::::	GAUCCAAUGUAUAGGGACUAA
miR156e	Circ-Ga09g337	3.5	17.639	209	229	UUGACAGAAGAUAGAGAGCAC	::::::::::::.:: : :	UCGCUCUCUAUCUUUUGGCUA
miR159b	Circ-Ga11g183	3.5	11.513	179	199	UUUGGAUUGAAGGGAGCUCUA	:: ::::.::::...:::.::	UACAGCUUCCUUUGGUCCGAA
miR160a	Circ-Ga10g151	3.5	19.588	251	271	UGCCUGGCUCCCUGUAUGCCA	::: :.:::::::::: .:	GUGCAGAUAGGGAGCCAGAUA
miR162	Circ-Ga04g101	3.5	14.353	107	127	UCGAUAAACCUCUGCAUCCAG	::: :: ::::::: :::::	GUGGCUGAAGAGGUUGAUCGA
miR166a	Circ-Ga03g042	3.5	19.287	223	243	UCGGACCAGGCUUCAUUCCCC	::::: ::: :::::::..::	GGGGACUGAUGCCUGGUUUGA
miR171a	Circ-Ga03g313	3.5	21.969	657	677	UGAUUGAGCCGUGCCAAUAUC	: :: ::::::: :::..:::	GUUACUGGCACGACUCGGUCA
miR172b	Circ-Ga11g194	3.5	14.989	234	254	CUUGAUGAUGCUGCAUCGGCA	: ::.::::::::::::	GAGAGCUGUAGCAUCAUCAAG
miR2950a	Circ-Ga06g250	3.5	14.561	112	132	UUCCAUCUCUUGCACACUGGA	::: ::::.::::::: ::.	CCCAUUGUGUAAGAGAUUGAG
miR2950a	Circ-Ga06g251	3.5	13.826	365	385	UUCCAUCUCUUGCACACUGGA	::: ::::.::::::: ::.	CCCAUUGUGUAAGAGAUUGAG
miR2950a	Circ-Ga05g176	3.5	13.732	312	332	UUCCAUCUCUUGCACACUGGA	:: : : ::::::.:::::::	UCAAAUUUGCAAGGGAUGGAA
miR2950a	Circ-Ga05g197	3.5	16.14	809	830	UUCCAUCUCUUGCA-CACUGGA	: ::::: :: :::::::::::	UACAGUGCUGAAAGAGAUGGAA
miR393a	Circ-Ga01g213	3.5	18.134	118	139	UCCAAAGGGAUCGCAUUGAUCC	::: .::::::::::::	UUGGCAAAUUGAUCCCUUUGGA
miR394a	Circ-Ga07g211	3.5	22.259	187	206	UUGGCAUUCUGUCCACCUCC	: ::::: :..:::::::::	GAAGGUGAAUGGAAUGCCAA
miR395b	Circ-Ga13g174	3.5	21.87	83	103	CUGAAGUGUUUGGGGGAACUC	:::::.::..:::.:.::..:	GAGUUUCCUUAAAUAUUUUGG
miR395b	Circ-Ga05g351	3.5	14.243	167	187	CUGAAGUGUUUGGGGGAACUC	::::..:::: .:.:::::	UUGUUCUUCCAAUUAUUUCAG
miR414b	Circ-Ga13g089	3.5	4.983	462	482	AGGAUGAUGAUGGUGACGGGC	::. ::::::::: .:::::	CCCUAUCACCAUCAAUAUCCU
miR7484e	Circ-Ga14g062	3.5	20.335	272	292	UAGAUCUAAUGUAUAAGGACU	: ::.: .::::::::::: :	AAUCUUGGUACAUUAGAUCAA
miR7508a	Circ-Ga08g185	3.5	19.526	218	237	UUCCCGGCUUCUUUUCUUGC	: :.:::::::::: ::::.	GGAGGAAAAGAAGCAGGGAG
miR7512	Circ-Ga05g352	3.5	15.297	13	33	UGCUACUUGUAGUUAUGCAUG	:: .::.:.::::::::::	AAUUUAUGAUUACAAGUAGCU
miR7512	Circ-Ga03g298	3.5	22.089	397	418	UGCUACUUGUAGUU-AUGCAUG	: :::.: ::::.:::::.:::	CUUGCGUGAACUGCAAGUGGCA
miR827	Circ-Ga01g127	3.5	14.621	40	60	UUUGUUUAUGGUCAUCUAAGC	:::: :: ::.:::..:::::	GCUUUGAAGAUCAUGGACAAA
miR827	Circ-Ga10g158	3.5	12.435	68	88	UUUGUUUAUGGUCAUCUAAGC	:: :::::.::::.::.:	UUGUAAAUGACUAUAAGCAGA
miR827	Circ-Ga10g157	3.5	12.43	179	199	UUUGUUUAUGGUCAUCUAAGC	:: :::::.::::.::.:	UUGUAAAUGACUAUAAGCAGA
miR8633	Circ-Ga10g234	3.5	6.607	334	355	UAAGUGAAGAAAGAGGUAGGUU	:: .:: .:.::::::.:.:::	AAAUUAGUUUUUUCUUUAUUUA
miR8633	Circ-Ga10g235	3.5	6.462	334	355	UAAGUGAAGAAAGAGGUAGGUU	:: .:: .:.::::::.:.:::	AAAUUAGUUUUUUCUUUAUUUA
miR8633	Circ-Ga07g051	3.5	7.728	24	45	UAAGUGAAGAAAGAGGUAGGUU	..: :::.::::::..:::.	CUUUUCCCUUUUUCUUUGCUUG
miR8633	Circ-Ga07g143	3.5	13.104	88	109	UAAGUGAAGAAAGAGGUAGGUU	.: :.:.::::::..::::	UGGUUUCUUUUUUCUUUGCUUA
miR8634b	Circ-Ga05g288	3.5	19.522	209	229	UUGGUAUGGAGGAUGGAAAAG	:: :::::.:::::::. :	AAUUGCCAUCUUCCAUACUCA
miR8646a	Circ-Ga10g305	3.5	10.596	1	20	UAGUGAGGAUGGGAAAUUUG	.: :::::::.::.::::	GUGAGUUCCCAUUCUUACUA
miR8680b	Circ-Ga09g024	3.5	17.499	533	553	ACGGUGGAGGUAUUGUGCCUG	::::::::: ::.::.::	UGAGCACAAUACAUCUACUGU
miR8779c	Circ-Ga05g512	3.5	11.053	303	323	UUAGUCCUUGUAUGUUAGAUC	:::::::: ::.:::::.::	GAUCUAACCUAUAAGGAUUAU
miR159b	Circ-Ga10g074	4	19.27	232	252	UUUGGAUUGAAGGGAGCUCUA	::::.::.::::::::	GAUGCCUCCUUUUAAUCCAAA
miR159b	Circ-Ga07g222	4	11.219	418	438	UUUGGAUUGAAGGGAGCUCUA	: ::. :::::::::..::.	AACAGUACCCUUCAAUUUAAG
miR164a	Circ-Ga04g060	4	9.224	1	20	UGGAGAAGCAGGGCACGUGC	:..: ::..::::::.::.:	GUGCUUGUUCUGCUUUUCUA
miR164a	Circ-Ga11g272	4	8.472	14	34	UGGAGAAGCAGGGCACGUGCA	: : :::..::.::.::::	AACUCUUGCUUUGUUUUUCCA
miR166a	Circ-Ga03g044	4	19.131	74	94	UCGGACCAGGCUUCAUUCCCC	::::::: :::::: ..::	AUGGAAUGAUGCCUGGGUUGA
miR166a	Circ-Ga07g308	4	23.399	207	227	UCGGACCAGGCUUCAUUCCCC	:: ::::.::::::: .:.	AAGGCAUGAGGCCUGGUGUGG
miR166a	Circ-Ga11g006	4	21.193	281	301	UCGGACCAGGCUUCAUUCCCC	:::: ::::.::::..:.	UAGGAAGAAAGCUUGGUUUGG
miR168	Circ-Ga07g186	4	10.762	328	348	UCGCUUGGUGCAGGUCGGGAA	::. :.::::::::: .::	AACCUUAUCUGCACCAAUUGA
miR172b	Circ-Ga11g351	4	12.976	27	47	CUUGAUGAUGCUGCAUCGGCA	:. :::::::: ::::::	GCCUCAUGCAGCACCAUCAAA
miR2111b	Circ-Ga04g133	4	20.986	165	184	UAAUCUGCAUCCUGAGGUUU	.:::::: ::::: ::.::.	GAACCUCCGGAUGAAGGUUG
miR2947	Circ-Ga09g210	4	23.987	81	102	UAUACCGUGCCCAUGACUGUAG	: ...::::::::..: ::.::	CCGUGGUCAUGGGUGCAGUGUA
miR2947	Circ-Ga05g030	4	20.529	126	147	UAUACCGUGCCCAUGACUGUAG	.:. :: ::::::::.:: :::	UUGAAGACAUGGGCAUGGCAUA
miR2947	Circ-Ga05g288	4	16.413	226	247	UAUACCGUGCCCAUGACUGUAG	:: : :::::::::.: ::::	CUCAAAUCAUGGGCAUGUUAUA
miR2949b	Circ-Ga14g131	4	16.21	82	102	UCUUUUGAACUGGAUUUGCUC	::.: ::::::::.:::	ACUCAGAACCAGUUCAGAAGU
miR2949b	Circ-Ga11g178	4	12.544	190	210	UCUUUUGAACUGGAUUUGCUC	::.: ::::::::.:::	ACUCAGAACCAGUUCAGAAGU
miR2949b	Circ-Ga01g039	4	11.928	88	108	UCUUUUGAACUGGAUUUGCUC	: : ::...:::::::.::	UCGGAUAUUUGGUUCAAAGGA
miR2950a	Circ-Ga02g154	4	20.634	213	233	UUCCAUCUCUUGCACACUGGA	::: :::..::::. ::::	GGCAGAGUGUGAGAGGGGGAA
miR2950a	Circ-Ga09g154	4	19.537	24	44	UUCCAUCUCUUGCACACUGGA	:: : ::...::::::::.	AGCAUUAUGUGGGAGAUGGAG
miR319e	Circ-Ga09g172	4	19.854	63	83	UUGGACUGAAGGGAGCUCCCU	:::::: : :.::..::::::	AGGGAGAUGCUUUUGGUCCAA
miR319e	Circ-Ga11g183	4	11.578	178	198	UUGGACUGAAGGGAGCUCCCU	::::.::::..::::.:	AUACAGCUUCCUUUGGUCCGA
miR3476	Circ-Ga10g042	4	15.559	285	305	UGAACUGGGUUUGUUGGCUGC	: ::::::..::.:::: ::	GGAGCCAAUGAAUCCAGCUCC
miR3476	Circ-Ga10g113	4	22.481	279	299	UGAACUGGGUUUGUUGGCUGC	:: :::::.:.:::::..	CUUGCAAACAAGCUCAGUUUG
miR390a	Circ-Ga08g228	4	13.948	62	82	AAGCUCAGGAGGGAUAGCGCC	:.: :::.::::.::: :::	UGUGAUAUUCCUCUUGACCUU
miR390a	Circ-Ga06g078	4	15.037	553	573	AAGCUCAGGAGGGAUAGCGCC	: :: : ::::.:::::.::	AGGGCAAGCCCUUCUGAGUUU
miR390a	Circ-Ga11g403	4	12.819	287	307	AAGCUCAGGAGGGAUAGCGCC	.:: : ::::::::::::	CAUGCAAAACCUCCUGAGCUU
miR390a	Circ-Ga11g402	4	13.049	91	111	AAGCUCAGGAGGGAUAGCGCC	.:: : ::::::::::::	CAUGCAAAACCUCCUGAGCUU
miR393a	Circ-Ga12g194	4	17.919	109	130	UCCAAAGGGAUCGCAUUGAUCC	:.::: . ::.::::::::	AUCUUAAUAUCAUUCCUUUGGA
miR394a	Circ-Ga10g303	4	20.832	303	322	UUGGCAUUCUGUCCACCUCC	::::::: :..::.:::..:	GGAGGUGAAUGGAGUGCUGA
miR394a	Circ-Ga13g194	4	19.565	33	52	UUGGCAUUCUGUCCACCUCC	:: :::: ::::::: :::	AGAAGUGGUCAGAAUGGCAA
miR3954a	Circ-Ga01g167	4	18.397	77	98	UUGGACAGAGUAAUCACGGUCG	.:.:. :::::.::::::. ::	UGGCUUUGAUUGCUCUGUUAAA
miR3954a	Circ-Ga14g032	4	13.409	324	345	UUGGACAGAGUAAUCACGGUCG	.: ::. :::::::::.::	CAUUCCUGGCUACUCUGUCUAA
miR395b	Circ-Ga01g039	4	9.369	206	226	CUGAAGUGUUUGGGGGAACUC	::.::::::.::::::	UCUGUCUCCCAAAUACUUCAA
miR397a	Circ-Ga13g027	4	17.38	166	186	UCAUUGAGUGCAGCGUUGAUG	: :.::: ::::::::.::.	CCUUAACCAUGCACUCAGUGG
miR414b	Circ-Ga07g140	4	15.039	203	223	AGGAUGAUGAUGGUGACGGGC	:.. :::.:::.::.:::.:	UCUUAUCAUCAUUAUUAUCUU
miR414b	Circ-Ga07g141	4	15.039	203	223	AGGAUGAUGAUGGUGACGGGC	:.. :::.:::.::.:::.:	UCUUAUCAUCAUUAUUAUCUU
miR414b	Circ-Ga07g142	4	15.039	99	119	AGGAUGAUGAUGGUGACGGGC	:.. :::.:::.::.:::.:	UCUUAUCAUCAUUAUUAUCUU
miR414b	Circ-Ga13g104	4	12.516	178	198	AGGAUGAUGAUGGUGACGGGC	:::.::::::::. ::.:	AGACGUUACCAUCAUUCUCUU
miR414b	Circ-Ga03g079	4	8.406	149	169	AGGAUGAUGAUGGUGACGGGC	..: :::.:::::::.::.	UUUCUUCAUCAUCAUCGUCUC
miR414b	Circ-Ga06g134	4	17.705	766	786	AGGAUGAUGAUGGUGACGGGC	: ::::.:::: ::::::	CAGCAUCACUAUCAGCAUCCU
miR477f	Circ-Ga07g093	4	9.091	127	147	ACUCUCCCUCAAGGGCUUCUG	.:::: . :::: ::::::::	UAGAAAUGCUUGUGGGAGAGU
miR477f	Circ-Ga13g066	4	21.845	491	511	ACUCUCCCUCAAGGGCUUCUG	:: :::::::: : :::::	UUGAUGCCCUUGAAGCAGAGU
miR7484e	Circ-Ga07g307	4	13.501	184	204	UAGAUCUAAUGUAUAAGGACU	:::.: :::::.::::::. :	AGUUCCUAUACGUUAGAUUAA
miR7484e	Circ-Ga06g128	4	12.572	122	142	UAGAUCUAAUGUAUAAGGACU	:::: : ::.::::::::	UUUCCUGAGACGUUAGAUCUU
miR7512	Circ-Ga09g092	4	13.144	68	88	UGCUACUUGUAGUUAUGCAUG	:::::: .:.:::::: ::	AUUGCAUACUUGCAAGUAACA
miR7512	Circ-Ga01g176	4	22.814	198	218	UGCUACUUGUAGUUAUGCAUG	: :::..:::..:::.::.	UCUUCAUGGCUAUGAGUGGCG
miR7512	Circ-Ga01g175	4	22.814	255	275	UGCUACUUGUAGUUAUGCAUG	: :::..:::..:::.::.	UCUUCAUGGCUAUGAGUGGCG
miR7512	Circ-Ga12g139	4	24.387	235	255	UGCUACUUGUAGUUAUGCAUG	: :::: :.:::::::: ::	CCUGCACUAUUACAAGUACCA
miR827	Circ-Ga05g049	4	16.815	138	158	UUUGUUUAUGGUCAUCUAAGC	.::. ::::::: ::.:::.	CUUUGAAUGACCAGAAGCAAG
miR827	Circ-Ga05g048	4	14.902	26	46	UUUGUUUAUGGUCAUCUAAGC	.::. ::::::: ::.:::.	CUUUGAAUGACCAGAAGCAAG
miR8633	Circ-Ga07g043	4	12.829	119	140	UAAGUGAAGAAAGAGGUAGGUU	:...: :.:::::::: :.:::	AGUUUUCUUCUUUCUUGAUUUA
miR8633	Circ-Ga07g068	4	16.184	129	150	UAAGUGAAGAAAGAGGUAGGUU	:..:: :::::::: ::::::	AGUCUUCCUCUUUCAACACUUA
miR8633	Circ-Ga04g199	4	18.493	40	61	UAAGUGAAGAAAGAGGUAGGUU	:: :::: :::::::..::.	CUCCAACCUGUUUCUUCGUUUG
miR8633	Circ-Ga07g302	4	16.644	511	532	UAAGUGAAGAAAGAGGUAGGUU	:: ::::.:::: :::.::.	CCCCAACCUUUUUCAUCAUUUG
miR8633	Circ-Ga05g433	4	17.708	361	382	UAAGUGAAGAAAGAGGUAGGUU	:: ::::.::::: ..::::	UUCCGACCUUUUUCUAUGCUUA
miR8633	Circ-Ga06g167	4	9.217	13	34	UAAGUGAAGAAAGAGGUAGGUU	.:: .:::::::::...::	UUUCUCUCUCUUUCUUUGUUUC
miR8633	Circ-Ga06g166	4	9.217	13	34	UAAGUGAAGAAAGAGGUAGGUU	.:: .:::::::::...::	UUUCUCUCUCUUUCUUUGUUUC
miR8633	Circ-Ga05g217	4	10.863	243	264	UAAGUGAAGAAAGAGGUAGGUU	::. :.::::::.:.:::	UUUGUAUAUUUUUCUUUAUUUA
miR8634b	Circ-Ga07g260	4	12.841	326	346	UUGGUAUGGAGGAUGGAAAAG	.:::: .:::.:..:::..::	UUUUUGUAUCUUUUAUAUUAA
miR8634b	Circ-Ga03g107	4	24.975	335	355	UUGGUAUGGAGGAUGGAAAAG	::::::::.:: :::::	AUCCUCCAUCCUUCAAACCAA
miR8634b	Circ-Ga11g193	4	11.841	392	412	UUGGUAUGGAGGAUGGAAAAG	:::.::::.:: ::..::.	UGUUUUCAUCUUCGAUGUCAG
miR8634b	Circ-Ga07g142	4	15.864	108	128	UUGGUAUGGAGGAUGGAAAAG	: :: ..:::.:::::.:..:	CAUUAUUAUCUUCCAUGCUGA
miR8634b	Circ-Ga07g141	4	15.864	212	232	UUGGUAUGGAGGAUGGAAAAG	: :: ..:::.:::::.:..:	CAUUAUUAUCUUCCAUGCUGA
miR8634b	Circ-Ga12g175	4	16.035	298	318	UUGGUAUGGAGGAUGGAAAAG	::.. :.:::::::.:::	UGGUUUUCUUCUCCAUAUCAA
miR8634b	Circ-Ga12g176	4	16.035	298	318	UUGGUAUGGAGGAUGGAAAAG	::.. :.:::::::.:::	UGGUUUUCUUCUCCAUAUCAA
miR8634b	Circ-Ga07g140	4	15.864	212	232	UUGGUAUGGAGGAUGGAAAAG	: :: ..:::.:::::.:..:	CAUUAUUAUCUUCCAUGCUGA
miR8646a	Circ-Ga14g108	4	23.659	171	191	UAGUGAGGAUGGGAAAUUUGU	: ::. ::.:::::::: .::	AAAAGGUUUCCAUCCUCCUUA
miR8663c	Circ-Ga05g299	4	19.617	108	128	AACUUGGUAACUAUUCUCACA	::::. ::::::.. ::::	CCUGAGGCUAGUUAUUCAGUU
miR8663c	Circ-Ga02g001	4	13.973	7233	7253	AACUUGGUAACUAUUCUCACA	: : : . ::::::.::::::	UUUUAAGUUAGUUAUCAAGUU
miR8680b	Circ-Ga10g238	4	16.94	505	525	ACGGUGGAGGUAUUGUGCCUG	:: :::::::...::..:.::	CACGCACAAUGUUUCUGCUGU
miR8746	Circ-Ga11g204	4	13.983	288	308	AGAGAUAGUGCAAUAUGGAGG	:::::::::.:: ::::	AUGGCAUAUUGCAUUAGCUCU
miR8746	Circ-Ga07g193	4	12.225	44	64	AGAGAUAGUGCAAUAUGGAGG	: ::: : :::::.:: ::::	CAUCCUUUUUGCAUUAACUCU
miR8779c	Circ-Ga11g413	4	24.668	437	457	UUAGUCCUUGUAUGUUAGAUC	:::::::: ::.:.:: ::::	GAUCUAACUUAUAGGGUCUAA
miR8779c	Circ-Ga04g137	4	14.59	459	479	UUAGUCCUUGUAUGUUAGAUC	.:.:: :::.:::::. :::	AGUUUACCAUGCAAGGGAUAA
miR159b	Circ-Ga13g143	4.5	15.184	129	149	UUUGGAUUGAAGGGAGCUCUA	::: ::. .::..:::::::	CAGAACUUAUUUUGAUCCAAA
miR159b	Circ-Ga03g004	4.5	12.721	48	68	UUUGGAUUGAAGGGAGCUCUA	.:: ::.::::.: :.::.:	CGGACCUUCCUUUACUUCAGA
miR159b	Circ-Ga03g003	4.5	12.721	48	68	UUUGGAUUGAAGGGAGCUCUA	.:: ::.::::.: :.::.:	CGGACCUUCCUUUACUUCAGA
miR159b	Circ-Ga09g137	4.5	21.289	101	121	UUUGGAUUGAAGGGAGCUCUA	.:::: : .:::::::: ::	AGGAGCACAUUUCAAUCCUAA
miR159b	Circ-Ga05g148	4.5	13.004	177	197	UUUGGAUUGAAGGGAGCUCUA	::: ::::::::::: .:.	GAGACAUCCCUUCAAUCAGAG
miR159b	Circ-Ga05g409	4.5	15.189	116	135	UUUGGAUUGAAGGGAGCUCUA	:::: :::::: ::::..::	AAGAG-UCCCUUAAAUCUGAA
miR159b	Circ-Ga10g238	4.5	19.482	260	280	UUUGGAUUGAAGGGAGCUCUA	::. ::::.:::::.::	GCAAGUGACCUUUAAUCCGAA
miR159b	Circ-Ga12g098	4.5	12.402	217	237	UUUGGAUUGAAGGGAGCUCUA	:. : :::::::: .::::	GUGGACCCCCUUCAAAUCAAA
miR164a	Circ-Ga10g317	4.5	16.843	229	249	UGGAGAAGCAGGGCACGUGCA	: ::. ::::::: :::: ::	UUCAUUUGCCCUGAUUCUACA
miR164a	Circ-Ga02g093	4.5	13.949	212	232	UGGAGAAGCAGGGCACGUGCA	:.: ::.:::::::.::	GAAAUGAACCUUGCUUCUUCA
miR164a	Circ-Ga02g094	4.5	12.32	371	391	UGGAGAAGCAGGGCACGUGCA	:.: ::.:::::::.::	GAAAUGAACCUUGCUUCUUCA
miR166a	Circ-Ga07g176	4.5	17.207	713	733	UCGGACCAGGCUUCAUUCCCC	::::: ::.:. ::::.::.	AGGGAACGAGGUGUGGUUCGG
miR167d	Circ-Ga10g054	4.5	13.697	111	131	UGAAGCUGCCAGCAUGAUCUU	::.:::: .:::.: :::::	CAGGUCAUAUUGGUACCUUCA
miR167d	Circ-Ga14g133	4.5	15.494	6	26	UGAAGCUGCCAGCAUGAUCUU	:.::: .::::::..: ::.:	AGGAUGGUGCUGGUGGAUUUA
miR167d	Circ-Ga05g310	4.5	21.881	68	88	UGAAGCUGCCAGCAUGAUCUU	::: ::.::::::.::.	UCUAUCUUGUUGGCAGUUUUC
miR167d	Circ-Ga02g146	4.5	10.693	1	19	UGAAGCUGCCAGCAUGAUC	:::. :: ::::.:::::	GAUUUUGGUGGCGGCUUCU
miR167d	Circ-Ga03g155	4.5	21.799	344	364	UGAAGCUGCCAGCAUGAUCUU	::: :::.::::: :::.	UUGAUGAUGUUGGCAACUUUC
miR167d	Circ-Ga03g156	4.5	21.799	500	520	UGAAGCUGCCAGCAUGAUCUU	::: :::.::::: :::.	UUGAUGAUGUUGGCAACUUUC
miR167d	Circ-Ga03g157	4.5	21.799	505	525	UGAAGCUGCCAGCAUGAUCUU	::: :::.::::: :::.	UUGAUGAUGUUGGCAACUUUC
miR167d	Circ-Ga13g165	4.5	16.588	239	259	UGAAGCUGCCAGCAUGAUCUU	..:: :: :.:: ::::::.:	GGGAACAAGUUGACAGCUUUA
miR167d	Circ-Ga03g154	4.5	21.799	505	525	UGAAGCUGCCAGCAUGAUCUU	::: :::.::::: :::.	UUGAUGAUGUUGGCAACUUUC
miR169a	Circ-Ga11g296	4.5	21.07	292	311	UAGCCAAGGAUGACUUGCCU	.:: ::::::::::.:.	CUCUAACUCAUCCUUGGUUG
miR171a	Circ-Ga14g121	4.5	12.843	5	25	UGAUUGAGCCGUGCCAAUAUC	:::: ::.: ::::.:::	UUAAUUGCCAUGACUCAGUCA
miR171a	Circ-Ga05g113	4.5	13.449	208	228	UGAUUGAGCCGUGCCAAUAUC	.:::: .::::::.::: :	UGUAUUUUUACGGCUUAAUGA
miR171a	Circ-Ga10g158	4.5	13.666	159	179	UGAUUGAGCCGUGCCAAUAUC	: :: :::.: .:::::::	UCUCUUUGCAUGUUUCAAUCA
miR171a	Circ-Ga10g157	4.5	13.666	270	290	UGAUUGAGCCGUGCCAAUAUC	: :: :::.: .:::::::	UCUCUUUGCAUGUUUCAAUCA
miR172b	Circ-Ga13g212	4.5	20.927	64	84	CUUGAUGAUGCUGCAUCGGCA	:::.: ::: ::::::::.:	UGCUGCUGCUGCAUCAUCGAC
miR172b	Circ-Ga13g213	4.5	20.927	64	84	CUUGAUGAUGCUGCAUCGGCA	:::.: ::: ::::::::.:	UGCUGCUGCUGCAUCAUCGAC
miR172b	Circ-Ga09g107	4.5	18.894	102	122	CUUGAUGAUGCUGCAUCGGCA	:::: :: :::::::. ::	AUCCGAGGCCGCAUCAUUUAG
miR172b	Circ-Ga09g106	4.5	18.894	234	254	CUUGAUGAUGCUGCAUCGGCA	:::: :: :::::::. ::	AUCCGAGGCCGCAUCAUUUAG
miR2111b	Circ-Ga11g149	4.5	11.314	493	512	UAAUCUGCAUCCUGAGGUUU	...::::: ::: ::::::.	GGGCCUCAUGAUUCAGAUUG
miR2111b	Circ-Ga01g067	4.5	17.312	314	333	UAAUCUGCAUCCUGAGGUUU	:::.:::::.: :: .:::	CAACUUCAGGGUCCAUGUUA
miR2111b	Circ-Ga01g132	4.5	18.016	973	992	UAAUCUGCAUCCUGAGGUUU	:::: :::::::::::	GCACCUAUGGAUGCAGAUUU
miR2111b	Circ-Ga08g165	4.5	13.906	319	338	UAAUCUGCAUCCUGAGGUUU	:::. :::::: ..::::.	CAACUGCAGGAUAUGGAUUG
miR2111b	Circ-Ga08g166	4.5	18.12	319	338	UAAUCUGCAUCCUGAGGUUU	:::. :::::: ..::::.	CAACUGCAGGAUAUGGAUUG
miR2947	Circ-Ga11g039	4.5	22.869	90	111	UAUACCGUGCCCAUGACUGUAG	..: :::::.:.:::.::	CAUUGGAAAUGGGUAUGGUGUA
miR2949b	Circ-Ga01g230	4.5	19.66	121	141	UCUUUUGAACUGGAUUUGCUC	:.:: :::.::::::::.:	GGGCUAAUUCAGUUCAAGAUG
miR2949b	Circ-Ga04g102	4.5	20.771	34	54	UCUUUUGAACUGGAUUUGCUC	:::.:::.:::.:.:.:	UUUCAAGUCCGGUUUAGAGGC
miR2949b	Circ-Ga01g243	4.5	8.492	755	775	UCUUUUGAACUGGAUUUGCUC	::: .:::::.:.::::	CAUAAAACUCAGUUUAGAAGA
miR2949b	Circ-Ga01g097	4.5	21.428	827	847	UCUUUUGAACUGGAUUUGCUC	:.: :::..:::::.: ::	AUGUACAUCUGGUUCAGAUGA
miR2950a	Circ-Ga10g167	4.5	17.681	123	143	UUCCAUCUCUUGCACACUGGA	:::: ::: :::.::::::.	UCCAUAGUGAAAGGGAUGGAG
miR2950a	Circ-Ga06g138	4.5	14.273	399	419	UUCCAUCUCUUGCACACUGGA	:: ::::.::::::::	CAUUGUAUGCAGGAGAUGGAC
miR2950a	Circ-Ga01g034	4.5	23.465	876	898	UUCCAUCUCUUGCA--CACUGGA	.:::: :::::::: :::::	CAUAGUGACUGCAAGAGCUGGAA
miR2950a	Circ-Ga06g117	4.5	17.23	265	285	UUCCAUCUCUUGCACACUGGA	: ::::::.:::.::: :	UAAACUGUGCAGGAGGUGGCA
miR2950a	Circ-Ga14g010	4.5	17.775	107	127	UUCCAUCUCUUGCACACUGGA	:::: : ::.:::::: ::	AACAGUUUCCAGGAGAUGAAA
miR319e	Circ-Ga03g004	4.5	12.679	47	67	UUGGACUGAAGGGAGCUCCCU	::: ::.::::.: :.::.	UCGGACCUUCCUUUACUUCAG
miR319e	Circ-Ga03g003	4.5	12.679	47	67	UUGGACUGAAGGGAGCUCCCU	::: ::.::::.: :.::.	UCGGACCUUCCUUUACUUCAG
miR319e	Circ-Ga11g169	4.5	17.25	11	31	UUGGACUGAAGGGAGCUCCCU	: : :::..::::: ::::	GUGCAACUCUUUUCAGGCCAA
miR319e	Circ-Ga11g168	4.5	21.871	229	249	UUGGACUGAAGGGAGCUCCCU	: : :::..::::: ::::	GUGCAACUCUUUUCAGGCCAA
miR3476	Circ-Ga04g117	4.5	21.762	79	99	UGAACUGGGUUUGUUGGCUGC	:. :.::::::. :::::::	GUUGUCAACAAGACCAGUUCU
miR3476	Circ-Ga05g074	4.5	14.62	572	592	UGAACUGGGUUUGUUGGCUGC	:. :. :::::: ::::::.:	GUUGUGAACAAAACCAGUUUA
miR3476	Circ-Ga11g001	4.5	13.554	3448	3468	UGAACUGGGUUUGUUGGCUGC	::....::::..: :::::	UGAGUUGGCAAAUUCUGUUCA
miR3476	Circ-Ga10g126	4.5	10.63	222	242	UGAACUGGGUUUGUUGGCUGC	..:::: :::: :::::: :	CUGGCCAUCAAAACCAGUUAA
miR3476	Circ-Ga11g256	4.5	15.46	672	692	UGAACUGGGUUUGUUGGCUGC	: ::::: :::. ::::::.	GGAGCCAUCAAGACCAGUUUU
miR3476	Circ-Ga01g053	4.5	15.129	373	393	UGAACUGGGUUUGUUGGCUGC	: : :. ::::.:: ::::::	GAAACUUACAAGCCAAGUUCA
miR3476	Circ-Ga05g154	4.5	14.499	372	392	UGAACUGGGUUUGUUGGCUGC	.:: . :::::::::: ::	AAGGCAGUCAAACCCAGUGCA
miR390a	Circ-Ga14g032	4.5	21.854	239	259	AAGCUCAGGAGGGAUAGCGCC	:: ::::.::::: :::.::	GGAACUAUUCCUCCCGAGUUU
miR390a	Circ-Ga01g205	4.5	17.492	138	158	AAGCUCAGGAGGGAUAGCGCC	:::::::.::.::. .::	GAGGCUAUCCUUCUUGGUUUU
miR390a	Circ-Ga03g145	4.5	10.74	206	226	AAGCUCAGGAGGGAUAGCGCC	:.:.:.:.:..::::.::	CAAGUUGUUCUUUUUGAGUUU
miR393a	Circ-Ga07g101	4.5	19.642	566	587	UCCAAAGGGAUCGCAUUGAUCC	:::: . ::: ::.::::::::	GGAUGGUUGCUAUUCCUUUGGA
miR393a	Circ-Ga02g018	4.5	15.871	315	336	UCCAAAGGGAUCGCAUUGAUCC	:::::: .:::::.:: ::	UAAUCAAUUUGAUCCUUUAGGU
miR393a	Circ-Ga07g170	4.5	21.482	177	198	UCCAAAGGGAUCGCAUUGAUCC	:: :::::.:::: ::::.	UAAUAUAUGCGGUCCCAUUGGG
miR393a	Circ-Ga07g171	4.5	21.482	278	299	UCCAAAGGGAUCGCAUUGAUCC	:: :::::.:::: ::::.	UAAUAUAUGCGGUCCCAUUGGG
miR393a	Circ-Ga07g159	4.5	20.638	102	123	UCCAAAGGGAUCGCAUUGAUCC	: :: .: : ::.::::::::	AGUUCUGUACCAUUCCUUUGGA
miR393a	Circ-Ga10g242	4.5	22.376	665	686	UCCAAAGGGAUCGCAUUGAUCC	::: .::::..::::::	GACUCAUCUUGAUCUUUUUGGA
miR394a	Circ-Ga13g188	4.5	21.178	166	185	UUGGCAUUCUGUCCACCUCC	:.::::::..::::::.	UGGGGUGGAUGGAAUGCUUG
miR394a	Circ-Ga08g150	4.5	18.23	204	223	UUGGCAUUCUGUCCACCUCC	: ::::::::: :::.:::	GAAGGUGGACAUCAUGUCAA
miR394a	Circ-Ga08g151	4.5	18.23	204	223	UUGGCAUUCUGUCCACCUCC	: ::::::::: :::.:::	GAAGGUGGACAUCAUGUCAA
miR394a	Circ-Ga06g184	4.5	14.564	380	399	UUGGCAUUCUGUCCACCUCC	:: :::: :::::: .:::	UGACGUGGUCAGAAUUUCAA
miR394a	Circ-Ga10g374	4.5	20.765	204	223	UUGGCAUUCUGUCCACCUCC	:: ::::::: :::.::.	AGAAAUGGACAGUAUGUCAG
miR3954a	Circ-Ga03g062	4.5	14.132	92	113	UUGGACAGAGUAAUCACGGUCG	:::: ::::::.: :::.:	AUACCGGCAUUACUUUAUCCGA
miR3954a	Circ-Ga11g224	4.5	13.856	9	30	UUGGACAGAGUAAUCACGGUCG	.: :: ::::.:::::::	CACAUGAGACUACUUUGUCCAA
miR395b	Circ-Ga14g069	4.5	14.467	6	26	CUGAAGUGUUUGGGGGAACUC	::.:::::..::::::	UCUCUCUCCCAAGUACUUCAA
miR395b	Circ-Ga14g070	4.5	12.677	206	226	CUGAAGUGUUUGGGGGAACUC	::.:::::..::::::	UCUCUCUCCCAAGUACUUCAA
miR395b	Circ-Ga02g003	4.5	20.453	302	321	CUGAAGUGUUUGGGGGAACUC	.::::::.:::.: .:::::	UGGUUCCCUCAAGC-UUUCAG
miR395b	Circ-Ga05g422	4.5	14.118	143	163	CUGAAGUGUUUGGGGGAACUC	: :::.::::: ::::: :	AUGAUCCUCCAAAAACUUCCG
miR395b	Circ-Ga05g491	4.5	13.18	128	148	CUGAAGUGUUUGGGGGAACUC	:: :::.::...:::.::	UUGUAACCCUAAGUGCUUUAG
miR396e	Circ-Ga06g105	4.5	14.625	262	282	UUCCACAGCUUUCUUGAACUU	.:::: :.:::::::: :::	GAGUUAAGGAAAGCUGCUGAA
miR396e	Circ-Ga13g124	4.5	19.93	105	125	UUCCACAGCUUUCUUGAACUU	.::::.. :::::: :::.:	UGGUUCGGUAAAGCUCUGGGA
miR397a	Circ-Ga12g286	4.5	15.473	76	96	UCAUUGAGUGCAGCGUUGAUG	.::. ..:::::: :.:::::	UAUUCGUGCUGCAAUUAAUGA
miR397a	Circ-Ga10g224	4.5	17.992	105	125	UCAUUGAGUGCAGCGUUGAUG	..: ::.::::::. ..::::	UGUAAAUGCUGCAUGUGAUGA
miR397a	Circ-Ga01g192	4.5	21.998	26	46	UCAUUGAGUGCAGCGUUGAUG	.::: .: ::::::.::::	GGUCAUUGAUGCACUUAAUGC
miR397a	Circ-Ga01g191	4.5	21.998	26	46	UCAUUGAGUGCAGCGUUGAUG	.::: .: ::::::.::::	GGUCAUUGAUGCACUUAAUGC
miR397a	Circ-Ga10g277	4.5	18.857	206	226	UCAUUGAGUGCAGCGUUGAUG	:.. ::.:::::::.: ::	UUUUGUCGUUGCACUCGAAGA
miR397a	Circ-Ga10g276	4.5	11.611	10	30	UCAUUGAGUGCAGCGUUGAUG	:.. ::.:::::::.: ::	UUUUGUCGUUGCACUCGAAGA
miR397a	Circ-Ga04g186	4.5	18.843	1078	1098	UCAUUGAGUGCAGCGUUGAUG	: : : ::::: :::::::	UUUGACCACUGCAAUCAAUGA
miR399e	Circ-Ga05g151	4.5	15.583	220	240	UGCCAAAGGAGAAUUGCCCUG	.: : ::::.::.:::: ::	AGGUGGAAUUUUCUUUUGUCA
miR403	Circ-Ga11g231	4.5	13.709	160	180	UUAGAUUCACGCACAAACUCG	::::: : .::: ::::::	GAAGUUUUUAUGUGUAUCUAA
miR408	Circ-Ga13g105	4.5	18.316	110	130	ACAGGGAACAGGCUGAGCAUG	:: : :::::: ::::::::	CAGCCGCAGCCUUUUCCCUGU
miR414b	Circ-Ga06g258	4.5	22.58	1649	1669	AGGAUGAUGAUGGUGACGGGC	.:::::::..:::: ::. :	AUCCGUCACUGUCAUGAUUAU
miR414b	Circ-Ga09g074	4.5	16.036	50	69	AGGAUGAUGAUGGUGACGGGC	:: :: :.::::.:::::.::	GCACG-CGCCAUUAUCAUUCU
miR414b	Circ-Ga07g200	4.5	19.466	190	210	AGGAUGAUGAUGGUGACGGGC	: :: ..:::::::..:.::	CCGCGGUGCCAUCAUUGUUCU
miR414b	Circ-Ga03g094	4.5	7.3	72	92	AGGAUGAUGAUGGUGACGGGC	:.::. :..:.::.:::.:	CACUGUUCCUGUUAUUAUCUU
miR414b	Circ-Ga13g292	4.5	15.691	341	361	AGGAUGAUGAUGGUGACGGGC	..: : ::.::::::::: :	UUUCAUGACUAUCAUCAUCGU
miR414b	Circ-Ga13g291	4.5	15.691	487	507	AGGAUGAUGAUGGUGACGGGC	..: : ::.::::::::: :	UUUCAUGACUAUCAUCAUCGU
miR482e	Circ-Ga08g332	4.5	17.707	542	563	UUGCCGAUUCCACCCAUGCCUA	::::::::::::: ::	AGUAUUUGGGUGGAAUCGGAAA
miR5225a	Circ-Ga01g095	4.5	13.34	170	191	UCUGUCGCAGGGGAGAUGGCUG	:::::.::..::::: : ::	AUGCCAUUUCUUCUGCGUCUGA
miR5225a	Circ-Ga10g073	4.5	12.362	248	269	UCUGUCGCAGGGGAGAUGGCUG	::::.::::.:: .::::	ACCCCAUUUCCCUUGAAGCAGA
miR5225a	Circ-Ga06g134	4.5	11.896	19	40	UCUGUCGCAGGGGAGAUGGCUG	.: :::...:::.:::::	AUAUCUUCUUUUCUGUGACAGC
miR530	Circ-Ga05g471	4.5	24.5	205	225	UGCAUUUGCACCUGCACCUUC	:..: :: .:::::::: :::	GGGGAUGAGGGUGCAAAGGCA
miR535e	Circ-Ga13g009	4.5	7.148	9	29	UGACAACGAGAGAGAGCACGU	: ::.:::.:: ::::::	UUUUUCUUUCUUUCUUUGUCA
miR535e	Circ-Ga05g310	4.5	20.34	62	82	UGACAACGAGAGAGAGCACGU	: ::::: :::.:::: ::	GAGGGCUCUAUCUUGUUGGCA
miR535e	Circ-Ga05g114	4.5	6.599	294	314	UGACAACGAGAGAGAGCACGU	:: .:.:.:.:.:::::..	UAGUUUUUUUUUUUGUUGUUG
miR535e	Circ-Ga05g374	4.5	7.04	1	19	UGACAACGAGAGAGAGCAC	:: ::.:::::: :: :::	GUUCUUUCUCUCUUUCUCA
miR7484e	Circ-Ga02g016	4.5	8.877	207	227	UAGAUCUAAUGUAUAAGGACU	::::: :. :::::::::: :	AGUCCCUGCACAUUAGAUCAA
miR7484e	Circ-Ga05g512	4.5	14.21	124	144	UAGAUCUAAUGUAUAAGGACU	:: :: :.::.:::::::: :	AGCCCCUGUAUAUUAGAUCAA
miR7484e	Circ-Ga05g161	4.5	9.234	77	97	UAGAUCUAAUGUAUAAGGACU	::..: .:..:::::::.:.	UGUUUUCGUGUAUUAGAUUUG
miR7484e	Circ-Ga12g103	4.5	21.941	91	112	UAGAUCUAAUGUA-UAAGGACU	:::: : :.:::::::::::	CCUCCUAACUGCAUUAGAUCUA
miR7484e	Circ-Ga11g345	4.5	19.247	217	237	UAGAUCUAAUGUAUAAGGACU	: : ::::::::::.: : ::	AAUGCUUAUACAUUGGCUAUA
miR7484e	Circ-Ga11g344	4.5	18.423	217	237	UAGAUCUAAUGUAUAAGGACU	: : ::::::::::.: : ::	AAUGCUUAUACAUUGGCUAUA
miR7484e	Circ-Ga02g001	4.5	13.182	19548	19568	UAGAUCUAAUGUAUAAGGACU	:. ::.::::::: .:.::	CCUUGUUGUACAUUACGUUUA
miR7484e	Circ-Ga05g366	4.5	14.223	166	186	UAGAUCUAAUGUAUAAGGACU	::. :::..::::: :.::	UUUCUGUAUGUAUUAGUUUUA
miR7484e	Circ-Ga06g101	4.5	14.943	326	346	UAGAUCUAAUGUAUAAGGACU	::.:: :.::::.:. :::	CUUCUUUUUGCAUUGGGCCUA
miR7484e	Circ-Ga06g100	4.5	14.943	326	346	UAGAUCUAAUGUAUAAGGACU	::.:: :.::::.:. :::	CUUCUUUUUGCAUUGGGCCUA
miR7505c	Circ-Ga06g066	4.5	15.185	19	39	UUCAGAGACCAUCCCUUGCUU	:::.: ::::::.::::.:	AAGUACAUGAUGGUUUCUGGA
miR7505c	Circ-Ga13g095	4.5	11.411	2	22	UUCAGAGACCAUCCCUUGCUU	:: ::::: ::::::::	UGUAAAUGGAUGCUCUCUGAA
miR7505c	Circ-Ga06g262	4.5	16.236	36	56	UUCAGAGACCAUCCCUUGCUU	::::: :.:: :::.::..	GUGCAAGAGGUGUUCUUUGGG
miR7508a	Circ-Ga08g272	4.5	16.588	221	240	UUCCCGGCUUCUUUUCUUGC	::.::.::::.:: :::::	GCGAGGAAAGGAGAAGGGAA
miR7508a	Circ-Ga08g032	4.5	21.448	333	352	UUCCCGGCUUCUUUUCUUGC	::.: ::.:::.:..::::	GCGAAAAGAGAGGUUGGGAC
miR7508a	Circ-Ga02g019	4.5	14.344	46	65	UUCCCGGCUUCUUUUCUUGC	:: :::.::::::.:: :	ACACGAAGAGAAGCUGGCAU
miR7508a	Circ-Ga09g106	4.5	20.292	43	62	UUCCCGGCUUCUUUUCUUGC	..: ::::::::..: :::	UUGAUAAAAGAAGUUGUGAA
miR7508a	Circ-Ga13g190	4.5	14.852	11	30	UUCCCGGCUUCUUUUCUUGC	::: :: :::::.::::.	UCAAACAAUGAAGCUGGGAG
miR7510a	Circ-Ga07g045	4.5	11.241	179	199	CAUGGCCUUUAGCGACGCUUU	:::: :.:.:.:.:::.::	CAAGCAUUGUUGAGGGCUAUU
miR7510a	Circ-Ga07g047	4.5	11.241	131	151	CAUGGCCUUUAGCGACGCUUU	:::: :.:.:.:.:::.::	CAAGCAUUGUUGAGGGCUAUU
miR7510a	Circ-Ga07g046	4.5	11.241	179	199	CAUGGCCUUUAGCGACGCUUU	:::: :.:.:.:.:::.::	CAAGCAUUGUUGAGGGCUAUU
miR7510a	Circ-Ga07g044	4.5	11.241	281	301	CAUGGCCUUUAGCGACGCUUU	:::: :.:.:.:.:::.::	CAAGCAUUGUUGAGGGCUAUU
miR7510a	Circ-Ga12g008	4.5	17.035	181	201	CAUGGCCUUUAGCGACGCUUU	: .::.:::.::::. :::	CCAAUGUUGCUGAAGGUGAUG
miR7512	Circ-Ga08g067	4.5	21.948	555	575	UGCUACUUGUAGUUAUGCAUG	::: :::...:::::: :::.	CAUUCAUGGUUACAAGCAGCG
miR7512	Circ-Ga10g073	4.5	18.006	214	234	UGCUACUUGUAGUUAUGCAUG	.: :: ::.:.:::::::.	GGUCCAGAAUUGCAAGUAGUU
miR7512	Circ-Ga07g220	4.5	21.745	339	359	UGCUACUUGUAGUUAUGCAUG	: :: :::.:::::::..	AUUCCACCACUGCAAGUAGUG
miR827	Circ-Ga02g080	4.5	18.754	225	247	UUUGUUUAUGGUCAU--CUAAGC	::::.: ::::.:::::.:.::	GCUUGGUGAUGAUCAUAAGCGAA
miR827	Circ-Ga08g219	4.5	23.487	231	251	UUUGUUUAUGGUCAUCUAAGC	::::.: :::::: :.:.::.	GCUUGGUUGACCAAAGAUAAG
miR827	Circ-Ga07g030	4.5	19.125	158	178	UUUGUUUAUGGUCAUCUAAGC	.:::::: ..: :::.::::	AUUUAGAUAGUCCUAAGCAAA
miR827	Circ-Ga04g200	4.5	23.412	230	250	UUUGUUUAUGGUCAUCUAAGC	.::.:.::::.::::.. .:	UUUUGGGUGACUAUAAGUUGA
miR827	Circ-Ga11g376	4.5	13.679	188	208	UUUGUUUAUGGUCAUCUAAGC	:.:: ::::: :.:::::	AUGUGGAGGACCAAAGACAAA
miR827	Circ-Ga12g024	4.5	14.043	51	71	UUUGUUUAUGGUCAUCUAAGC	.: ::: :::.: .::::::	AUUAAGAGGACUAGGAACAAA
miR827	Circ-Ga11g157	4.5	14.29	226	246	UUUGUUUAUGGUCAUCUAAGC	::: :::.:.:..::.::	AGUUAACUGAUCGUGGACGAA
miR827	Circ-Ga01g164	4.5	17.68	89	109	UUUGUUUAUGGUCAUCUAAGC	:: : : :.:::::::::.	AGUUUGUUCAUCAUAAACAAG
miR8633	Circ-Ga06g044	4.5	11.593	968	988	UAAGUGAAGAAAGAGGUAGGUU	:::: .::: ::::::::::::	AACCAGCCU-UUUCUUCACUUA
miR8633	Circ-Ga13g276	4.5	4.106	17	38	UAAGUGAAGAAAGAGGUAGGUU	::.:::::.:::.::. .::.	UACUUACCUUUUUUUUUUUUUG
miR8633	Circ-Ga14g094	4.5	15.082	69	90	UAAGUGAAGAAAGAGGUAGGUU	..:::::::::.::.:.:	UUUUUACCUCUUUUUUUAUUGU
miR8633	Circ-Ga08g158	4.5	17.241	217	238	UAAGUGAAGAAAGAGGUAGGUU	:: ::::. :::::::.::	GCCCAACCUUCUUCUUCAUUUU
miR8633	Circ-Ga05g450	4.5	11.039	437	458	UAAGUGAAGAAAGAGGUAGGUU	: ..:::::. ::.:::: :::	AUUUUACCUUGUUUUUCAAUUA
miR8633	Circ-Ga03g281	4.5	7.5	227	248	UAAGUGAAGAAAGAGGUAGGUU	..:.:.:. ::::::::::	UUUUUGCUUUAUUCUUCACUUU
miR8633	Circ-Ga09g212	4.5	10.413	267	288	UAAGUGAAGAAAGAGGUAGGUU	.:::..:.:::.::. .:::	UCUCUAUUUUUUUUUUUUUUUA
miR8633	Circ-Ga09g211	4.5	10.413	267	288	UAAGUGAAGAAAGAGGUAGGUU	.:::..:.:::.::. .:::	UCUCUAUUUUUUUUUUUUUUUA
miR8633	Circ-Ga11g274	4.5	3.558	16	37	UAAGUGAAGAAAGAGGUAGGUU	: .. ::.:.:::.::::.::	AUUUAACUUUUUUUUUCAUUUC
miR8633	Circ-Ga11g275	4.5	3.558	16	37	UAAGUGAAGAAAGAGGUAGGUU	: .. ::.:.:::.::::.::	AUUUAACUUUUUUUUUCAUUUC
miR8633	Circ-Ga08g153	4.5	12.903	781	802	UAAGUGAAGAAAGAGGUAGGUU	.: :.::.::::::.:: :.	GUUCAAUCUUUUUCUUUACAUG
miR8633	Circ-Ga05g193	4.5	10.567	114	135	UAAGUGAAGAAAGAGGUAGGUU	..: ::::::::: :::: :	UUUUUCCCUCUUUCUACACUCA
miR8633	Circ-Ga08g144	4.5	8.59	227	248	UAAGUGAAGAAAGAGGUAGGUU	.::::. ::::. :::.::.	UCUCUACUACUUUUAUCAUUUG
miR8633	Circ-Ga12g237	4.5	12.286	74	95	UAAGUGAAGAAAGAGGUAGGUU	: .::: :.:::: :.::::.	CAGUUACAUUUUUCAUUACUUG
miR8633	Circ-Ga10g341	4.5	15.584	36	57	UAAGUGAAGAAAGAGGUAGGUU	.: : :: :.:::: :.:::::	GAGCAACGUUUUUCAUUACUUA
miR8634b	Circ-Ga02g154	4.5	12.492	344	364	UUGGUAUGGAGGAUGGAAAAG	::..:: ::::.::.:::	UCAUUUUAUGCUCCGUAUCAA
miR8634b	Circ-Ga08g287	4.5	19.008	216	236	UUGGUAUGGAGGAUGGAAAAG	:::.:::::: :: ::::	GAUUUUCAUCCUACAAACCAU
miR8634b	Circ-Ga05g453	4.5	22.102	239	259	UUGGUAUGGAGGAUGGAAAAG	: ::::::::..::.::	CGGUACCAUCCUCUGUAUCAC
miR8634b	Circ-Ga10g224	4.5	8.183	232	252	UUGGUAUGGAGGAUGGAAAAG	::. :::::.::: ::::	AAAUUUGAUCCUUCAUCCCAA
miR8634b	Circ-Ga04g150	4.5	14.595	409	429	UUGGUAUGGAGGAUGGAAAAG	: : ::..:::::. ::.:::	CAUGUCUGUCCUCUCUAUCAA
miR8634b	Circ-Ga05g045	4.5	10.48	276	296	UUGGUAUGGAGGAUGGAAAAG	: :.::::.:.:::::. :	UCUGUUCAUCUUUCAUACUCA
miR8646a	Circ-Ga11g379	4.5	9.435	21	41	UAGUGAGGAUGGGAAAUUUGU	..::::::.::::. :.:.:	GUAAAUUUUCCAUUGUUAUUC
miR8646a	Circ-Ga12g099	4.5	7.852	119	139	UAGUGAGGAUGGGAAAUUUGU	:. :::::::.::.:::: :	AUCAAUUUCCUAUUCUCAGUU
miR8646a	Circ-Ga08g019	4.5	11.187	77	97	UAGUGAGGAUGGGAAAUUUGU	::::.::::.:::::.	AUUUCUUUCUCAUCUUCACUG
miR8646a	Circ-Ga11g331	4.5	11.764	18	38	UAGUGAGGAUGGGAAAUUUGU	:::::. :::..:::.::	UUCAAUUUUGCAUUUUCAUUA
miR8646a	Circ-Ga06g019	4.5	16.289	126	146	UAGUGAGGAUGGGAAAUUUGU	:::: : ::.:: ::.::::	UCAAAAUGCCUAUGCUUACUA
miR8646a	Circ-Ga06g018	4.5	16.289	192	212	UAGUGAGGAUGGGAAAUUUGU	:::: : ::.:: ::.::::	UCAAAAUGCCUAUGCUUACUA
miR8646a	Circ-Ga12g160	4.5	15.015	277	297	UAGUGAGGAUGGGAAAUUUGU	::: :..::::.:.:.::	UUCAAUAUUUCAUCUUUAUUA
miR8646a	Circ-Ga13g086	4.5	10.222	240	260	UAGUGAGGAUGGGAAAUUUGU	::: ::..:::.::. :::	CAAAAAUUUUCAUUCUUUCUA
miR8646a	Circ-Ga13g087	4.5	10.217	240	260	UAGUGAGGAUGGGAAAUUUGU	::: ::..:::.::. :::	CAAAAAUUUUCAUUCUUUCUA
miR8646a	Circ-Ga13g088	4.5	10.365	240	260	UAGUGAGGAUGGGAAAUUUGU	::: ::..:::.::. :::	CAAAAAUUUUCAUUCUUUCUA
miR8646a	Circ-Ga13g165	4.5	16.307	113	133	UAGUGAGGAUGGGAAAUUUGU	: ..: :.:::::::::::	AAGGAACUUCCAUCCUCACUU
miR8663c	Circ-Ga12g093	4.5	15.784	314	334	AACUUGGUAACUAUUCUCACA	:::::::::.:::::	UCUAUAAAUAGUUACUAAGUU
miR8663c	Circ-Ga03g034	4.5	15.874	203	224	AACUUGGUAACUAUU-CUCACA	:::: .::.:::::::.:::	CGUGAAUGAUGGUUACCAGGUU
miR8663c	Circ-Ga11g076	4.5	18.046	79	99	AACUUGGUAACUAUUCUCACA	:::: ::::: ::::::	UCCGAGACUAGUUUCCAAGUC
miR8663c	Circ-Ga04g054	4.5	19.994	216	236	AACUUGGUAACUAUUCUCACA	: ::: ..:.:::.::::: :	UCUGAAGGUGGUUGCCAAGGU
miR8663c	Circ-Ga05g285	4.5	12.396	82	102	AACUUGGUAACUAUUCUCACA	: :: ::.::: :.:::::	AAUUAGCAUGGUUUCUAAGUU
miR8680b	Circ-Ga08g165	4.5	22.142	161	181	ACGGUGGAGGUAUUGUGCCUG	:::....::::::.::.: :	GAGGUGUGAUACCUUCAUCCU
miR8680b	Circ-Ga08g166	4.5	22.142	161	181	ACGGUGGAGGUAUUGUGCCUG	:::....::::::.::.: :	GAGGUGUGAUACCUUCAUCCU
miR8746	Circ-Ga09g135	4.5	12.139	102	122	AGAGAUAGUGCAAUAUGGAGG	:.: :: .: :::::::.:::	CUUACAAGUGGCACUAUUUCU
miR8779c	Circ-Ga07g017	4.5	10.005	249	269	UUAGUCCUUGUAUGUUAGAUC	:: :::::.:::: ::::::	GACCUAACGUACAUUGACUAA
miR8779c	Circ-Ga08g335	4.5	11.55	832	852	UUAGUCCUUGUAUGUUAGAUC	:::.::: .::.:: ::.:::	GAUUUAAAGUAUAAAGAUUAA
miR156e	Circ-Ga14g007	5	12.229	52	72	UUGACAGAAGAUAGAGAGCAC	:::.:::::::.::::::	GUGUUCUCUAUUUUCUGUAUA
miR156e	Circ-Ga14g008	5	12.229	52	72	UUGACAGAAGAUAGAGAGCAC	:::.:::::::.::::::	GUGUUCUCUAUUUUCUGUAUA
miR156e	Circ-Ga05g185	5	14.9	236	256	UUGACAGAAGAUAGAGAGCAC	:::::::::::: :: :	UAUAUCUCUAUCUUCUCUCCA
miR156e	Circ-Ga05g186	5	15.26	236	256	UUGACAGAAGAUAGAGAGCAC	:::::::::::: :: :	UAUAUCUCUAUCUUCUCUCCA
miR156e	Circ-Ga09g235	5	13.63	158	178	UUGACAGAAGAUAGAGAGCAC	::::.: :::::.: ::::	AUGCUUUAGAUCUUUUAUCAA
miR156e	Circ-Ga11g017	5	15.097	332	352	UUGACAGAAGAUAGAGAGCAC	:.:::.:::.::: : .::	UAGUUCUUUAUUUUCAGGUAA
miR156e	Circ-Ga03g095	5	12.155	90	110	UUGACAGAAGAUAGAGAGCAC	: ::. ::::. :::::.::	AUACUUACUAUUGUCUGUUAA
miR156e	Circ-Ga02g135	5	20.136	812	832	UUGACAGAAGAUAGAGAGCAC	: :::::.:.:::: :...	UAGAUCUCUGUUUUCUAUUGG
miR156e	Circ-Ga07g246	5	21.182	116	136	UUGACAGAAGAUAGAGAGCAC	:. ::.:.:::: :::..:	UGGUGCUUUGUCUUAUGUUGA
miR156e	Circ-Ga11g285	5	15.88	315	335	UUGACAGAAGAUAGAGAGCAC	: ::: :.:::::::: ::	CUCCUCCAUGUCUUCUGUGAA
miR156e	Circ-Ga11g286	5	15.88	667	687	UUGACAGAAGAUAGAGAGCAC	: ::: :.:::::::: ::	CUCCUCCAUGUCUUCUGUGAA
miR156e	Circ-Ga14g042	5	22.343	136	156	UUGACAGAAGAUAGAGAGCAC	: ::: .:::.: .::::::	GAGCUGGUUAUUUAUUGUCAA
miR159b	Circ-Ga03g309	5	9.362	45	65	UUUGGAUUGAAGGGAGCUCUA	::.:::. ::: :::::::	AAGGGCUUACUUGAAUCCAAU
miR159b	Circ-Ga13g048	5	13.178	232	252	UUUGGAUUGAAGGGAGCUCUA	:.:. .::::::::: .:::	UGGGAUUCCCUUCAACUCAAU
miR159b	Circ-Ga05g456	5	15.353	155	175	UUUGGAUUGAAGGGAGCUCUA	:. .:.::::::.. :::.::	UGCGGUUCCCUUUGUUCCGAA
miR159b	Circ-Ga12g072	5	18.503	450	470	UUUGGAUUGAAGGGAGCUCUA	::..:::::.::.:::	UUGUCCUUUCUUCAGUCUAAA
miR159b	Circ-Ga12g073	5	18.503	585	605	UUUGGAUUGAAGGGAGCUCUA	::..:::::.::.:::	UUGUCCUUUCUUCAGUCUAAA
miR159b	Circ-Ga09g221	5	16.204	96	116	UUUGGAUUGAAGGGAGCUCUA	::: .::::::: ::: :.:	CAGAAUUCCCUUCCAUCGAGA
miR159b	Circ-Ga03g246	5	14.521	175	195	UUUGGAUUGAAGGGAGCUCUA	.:.:.:::::: :.:::.	ACCGGUUUCCUUCACUUCAAG
miR159b	Circ-Ga11g169	5	17.25	12	32	UUUGGAUUGAAGGGAGCUCUA	:. : :::..::::. :::::	UGCAACUCUUUUCAGGCCAAA
miR159b	Circ-Ga03g247	5	15.644	175	195	UUUGGAUUGAAGGGAGCUCUA	.:.:.:::::: :.:::.	ACCGGUUUCCUUCACUUCAAG
miR159b	Circ-Ga07g268	5	17.704	48	68	UUUGGAUUGAAGGGAGCUCUA	::::.::::. : :::::	AUAAGCUUCCUUUCACCCAAA
miR159b	Circ-Ga03g248	5	16.068	175	195	UUUGGAUUGAAGGGAGCUCUA	.:.:.:::::: :.:::.	ACCGGUUUCCUUCACUUCAAG
miR159b	Circ-Ga11g168	5	21.544	230	250	UUUGGAUUGAAGGGAGCUCUA	:. : :::..::::. :::::	UGCAACUCUUUUCAGGCCAAA
miR159b	Circ-Ga06g110	5	20.771	45	65	UUUGGAUUGAAGGGAGCUCUA	::: .: ::::.:: ::::.	AAGAUUUGCCUUUAACCCAAG
miR159b	Circ-Ga06g143	5	20.263	1010	1030	UUUGGAUUGAAGGGAGCUCUA	:: :.:.::::: ::::.	ACCAGGUUCUUUCAAACCAAG
miR159b	Circ-Ga09g172	5	19.862	64	84	UUUGGAUUGAAGGGAGCUCUA	.::: : :.::...:::::	GGGAGAUGCUUUUGGUCCAAC
miR159b	Circ-Ga13g096	5	14.316	280	300	UUUGGAUUGAAGGGAGCUCUA	:: ::.:.::. .:.::::	CCGACCUUCUUUUCGUUCAAA
miR162	Circ-Ga12g125	5	17.998	93	113	UCGAUAAACCUCUGCAUCCAG	::::: :.:::: ::::.::	CUGGAAGUAGAGAAUUAUUGA
miR162	Circ-Ga10g145	5	20.161	436	456	UCGAUAAACCUCUGCAUCCAG	.:: :: :: ::::: :::::	UUGCAUUCAAAGGUUAAUCGA
miR162	Circ-Ga02g003	5	18.65	2057	2077	UCGAUAAACCUCUGCAUCCAG	: ::: : .::::::::::	CCGGAAGAGGAGGUUUAUCUC
miR164a	Circ-Ga07g064	5	14.729	261	280	UGGAGAAGCAGGGCACGUGCA	:::: :::::.::::::: :	UGCA-GUGCCUUGCUUCUACU
miR164a	Circ-Ga02g106	5	8.259	177	197	UGGAGAAGCAGGGCACGUGCA	:: : ::.:.::.::::.::	UGAUCCUGUCUUGUUUCUUCA
miR164a	Circ-Ga02g067	5	19.391	264	284	UGGAGAAGCAGGGCACGUGCA	:::::::.:: :: ::.:	ACCACGUGCUCUCCUGCUUCU
miR164a	Circ-Ga02g107	5	12.635	128	148	UGGAGAAGCAGGGCACGUGCA	:: : ::.:.::.::::.::	UGAUCCUGUCUUGUUUCUUCA
miR164a	Circ-Ga12g117	5	7.107	22	42	UGGAGAAGCAGGGCACGUGCA	: ::: ::.:::::: ::.:	UACACAUGUCCUGCUCAUCUA
miR164a	Circ-Ga07g012	5	14.136	164	184	UGGAGAAGCAGGGCACGUGCA	: ::.: . ::::::::.::	UCCAUGGCUACUGCUUCUUCA
miR164a	Circ-Ga08g318	5	5.816	22	42	UGGAGAAGCAGGGCACGUGCA	.:. : :::::.::::: :	CUUAUUUCCCCUGUUUCUCGA
miR164a	Circ-Ga13g215	5	10.324	13	33	UGGAGAAGCAGGGCACGUGCA	::: : .:.: :::::::.	ACCACUUCUCUUCCUUCUCCG
miR164a	Circ-Ga08g319	5	5.816	22	42	UGGAGAAGCAGGGCACGUGCA	.:. : :::::.::::: :	CUUAUUUCCCCUGUUUCUCGA
miR164a	Circ-Ga08g075	5	20.511	130	150	UGGAGAAGCAGGGCACGUGCA	.:: ::::: .::::.::	AUUACAGGCCCUCUUUCUUCA
miR167d	Circ-Ga05g399	5	12.85	433	453	UGAAGCUGCCAGCAUGAUCUU	:::::.: :.:: ::::::.	AAGAUUAAGUUGCCAGCUUUU
miR167d	Circ-Ga05g406	5	17.602	11	31	UGAAGCUGCCAGCAUGAUCUU	:.:::::::.:::.: . ::.	AGGAUCAUGUUGGUAUUAUCG
miR167d	Circ-Ga05g367	5	16.064	15	35	UGAAGCUGCCAGCAUGAUCUU	: .: .::::::..:::::	UACGUGGUGCUGGUGGCUUCU
miR167d	Circ-Ga05g171	5	15.825	511	531	UGAAGCUGCCAGCAUGAUCUU	:::: : : :::::::::.:	AAGACAACGAUGGCAGCUUUA
miR167d	Circ-Ga09g193	5	24.14	247	267	UGAAGCUGCCAGCAUGAUCUU	:::..:: :: ..::::::	UUGAUUGUGGUGAUGGCUUCA
miR167d	Circ-Ga04g142	5	8.889	239	259	UGAAGCUGCCAGCAUGAUCUU	::: : .::::::.::.:	UUGAUGACAUUGGCAGUUUUA
miR169a	Circ-Ga09g020	5	22.194	324	343	UAGCCAAGGAUGACUUGCCU	:::: :::::::: :::	GUUCAAGCCAUCCUUGUCUA
miR171a	Circ-Ga02g158	5	16.667	29	49	UGAUUGAGCCGUGCCAAUAUC	::: :::.:.: ::::::.	UAUAAUGGUAUGCCUCAAUUU
miR171a	Circ-Ga04g004	5	12.382	370	390	UGAUUGAGCCGUGCCAAUAUC	: :: : :.::::..::::	ACUUUUUGGAUGGCUUGAUCA
miR172b	Circ-Ga01g177	5	15.812	272	292	CUUGAUGAUGCUGCAUCGGCA	: :.:.:::.:..::::.. :	UUCUGGUGCGGUGUCAUUGUG
miR172b	Circ-Ga06g116	5	23.297	480	500	CUUGAUGAUGCUGCAUCGGCA	..::::: ::::.: .:::	GCUUGAUGCUGCAUUACUAAG
miR172b	Circ-Ga10g060	5	24.53	120	140	CUUGAUGAUGCUGCAUCGGCA	:. : :::::::::::. .:	AGUAGCUGCAGCAUCAUUUGG
miR172b	Circ-Ga01g263	5	14.837	129	149	CUUGAUGAUGCUGCAUCGGCA	..:: :: ::::::::.:	ACUUGAAGCUGCAUCAUCGAA
miR172b	Circ-Ga06g049	5	14.361	232	252	CUUGAUGAUGCUGCAUCGGCA	: ::::: :: :::::::	AUCAGAUGCUGCCUCAUCAAC
miR172b	Circ-Ga06g048	5	14.361	334	354	CUUGAUGAUGCUGCAUCGGCA	: ::::: :: :::::::	AUCAGAUGCUGCCUCAUCAAC
miR172b	Circ-Ga08g052	5	16.693	136	156	CUUGAUGAUGCUGCAUCGGCA	:: : :.::::::. :.::	CACCCACGUAGCAUCGCCGAG
miR2111b	Circ-Ga10g251	5	16.802	227	246	UAAUCUGCAUCCUGAGGUUU	:..:.:::::.:::: :::	AGGCUUCAGGGUGCACUUUA
miR2111b	Circ-Ga03g288	5	18.243	394	413	UAAUCUGCAUCCUGAGGUUU	:::.:: . :.::::::::	AAAUCUGGUGGUGCAGAUUC
miR2111b	Circ-Ga06g126	5	18.596	268	287	UAAUCUGCAUCCUGAGGUUU	.:::::..::. :: ::::.	GAACCUUGGGGAGCCGAUUG
miR2111b	Circ-Ga09g092	5	23.579	127	145	UAAUCUGCAUCCUGAGGUUU	:::.: :::::: :.:::::	AAAUCCCAGGAU-CGGAUUA
miR2111b	Circ-Ga04g099	5	21.466	120	139	UAAUCUGCAUCCUGAGGUUU	: ::: ::::.:: :::::	ACACCCCAGGGUGGAGAUUU
miR2111b	Circ-Ga07g258	5	12.81	277	296	UAAUCUGCAUCCUGAGGUUU	: :::.: :::::.:: ::	CAUCCUUAUGAUGCGGAAUA
miR2949b	Circ-Ga12g109	5	13.357	155	175	UCUUUUGAACUGGAUUUGCUC	:::::..::::::::.	GUACAAAUUUAGUUCAAAGCU
miR2949b	Circ-Ga11g270	5	17.812	83	103	UCUUUUGAACUGGAUUUGCUC	.:::::..:::: ::::	UGCUAAAUCUGGUUCUAAAGU
miR2949b	Circ-Ga07g136	5	24.098	113	133	UCUUUUGAACUGGAUUUGCUC	:::.:: ::::::: :.:	UUGCAGAUGCAGUUCACAGGC
miR2949b	Circ-Ga13g061	5	18.582	89	109	UCUUUUGAACUGGAUUUGCUC	:::.:.:::::.. :::.	UUUCAAGUUCAGUUUGCAAGG
miR2949b	Circ-Ga07g135	5	24.098	195	215	UCUUUUGAACUGGAUUUGCUC	:::.:: ::::::: :.:	UUGCAGAUGCAGUUCACAGGC
miR2949b	Circ-Ga11g155	5	20.63	569	589	UCUUUUGAACUGGAUUUGCUC	:::.::::: :::. :::	CCUCAAGUCCAGCUCAGCAGA
miR2949b	Circ-Ga04g143	5	15.355	265	285	UCUUUUGAACUGGAUUUGCUC	::: :::::: .:::::	UGCCAAUUCCAGUAUAAAAGC
miR2949b	Circ-Ga11g327	5	15.259	258	278	UCUUUUGAACUGGAUUUGCUC	.:: ::::: :::::::	UUUGGAAACCAGUGCAAAAGA
miR2949b	Circ-Ga11g326	5	15.259	427	447	UCUUUUGAACUGGAUUUGCUC	.:: ::::: :::::::	UUUGGAAACCAGUGCAAAAGA
miR2949b	Circ-Ga04g004	5	21.911	173	193	UCUUUUGAACUGGAUUUGCUC	::: : ::: ::::::::	AGACAAUUGCAGCUCAAAAGA
miR2949b	Circ-Ga04g001	5	12.125	7	27	UCUUUUGAACUGGAUUUGCUC	::::. :::: :.:::: :	ACGCAAGACCAGCUUAAAACA
miR2949b	Circ-Ga08g010	5	13.682	11	31	UCUUUUGAACUGGAUUUGCUC	:. .:::..: :::.::::	UUGUCGAUCUGGAUCAGAAGA
miR2949b	Circ-Ga02g135	5	10.12	22	41	UCUUUUGAACUGGAUUUGCUC	: ::.: :..:::::::::.	UAUCAGA-CUGGUUCAAAAGG
miR2950a	Circ-Ga08g122	5	23.575	618	638	UUCCAUCUCUUGCACACUGGA	:::.::::::::::.	UGGUUGGUGUAAGAGAUGGAG
miR2950a	Circ-Ga08g121	5	23.575	827	847	UUCCAUCUCUUGCACACUGGA	:::.::::::::::.	UGGUUGGUGUAAGAGAUGGAG
miR2950a	Circ-Ga08g294	5	12.994	104	124	UUCCAUCUCUUGCACACUGGA	:: :..::::::::::	AGAUAUGCGUGAGAGAUGGAA
miR2950a	Circ-Ga13g294	5	23.794	268	288	UUCCAUCUCUUGCACACUGGA	.: :::: .:::.:.::::	GUCCGUGUUUAAGGGGUGGAU
miR2950a	Circ-Ga11g201	5	13.221	106	126	UUCCAUCUCUUGCACACUGGA	... ::::::.:.::: ::.	GUUGAUGUGCAGGGGAUUGAG
miR2950a	Circ-Ga13g127	5	18.064	210	229	UUCCAUCUCUUGCACACUGGA	::::: ::::::::. ::..	GCCAGU-UGCAAGAGGAGGGG
miR2950a	Circ-Ga05g385	5	16.059	173	193	UUCCAUCUCUUGCACACUGGA	:: ::: :.::::.: :::	CACAUUGUCCGAGAGGUCGAA
miR319e	Circ-Ga07g185	5	20.152	20	41	UUGGACUG-AAGGGAGCUCCCU	:::: :::.:: ::::.:::	CUGGAGGUCCUUUGCAGUUCAA
miR319e	Circ-Ga11g118	5	14.83	148	168	UUGGACUGAAGGGAGCUCCCU	: :::::.: ..::::::	UUUGUGCUCCUUGUGGUCCAA
miR319e	Circ-Ga05g456	5	16.401	154	174	UUGGACUGAAGGGAGCUCCCU	: : .:.::::::.. :::.:	AUGCGGUUCCCUUUGUUCCGA
miR319e	Circ-Ga10g094	5	17.167	24	44	UUGGACUGAAGGGAGCUCCCU	: ::::...:::.: .:::	UUGAAGCUUUUUUCGGGUCAA
miR319e	Circ-Ga11g252	5	20.138	230	250	UUGGACUGAAGGGAGCUCCCU	: ::::: .:: .::::::	CUGCAGCUCAUUUGGGUCCAA
miR319e	Circ-Ga11g251	5	20.138	395	415	UUGGACUGAAGGGAGCUCCCU	: ::::: .:: .::::::	CUGCAGCUCAUUUGGGUCCAA
miR319e	Circ-Ga10g093	5	17.167	24	44	UUGGACUGAAGGGAGCUCCCU	: ::::...:::.: .:::	UUGAAGCUUUUUUCGGGUCAA
miR319e	Circ-Ga02g001	5	20.063	11227	11247	UUGGACUGAAGGGAGCUCCCU	::::: :.:: .: :::::	GUGGAGCCCUCUGUACUCCAA
miR3476	Circ-Ga10g258	5	9.908	2	22	UGAACUGGGUUUGUUGGCUGC	::: .:::::.: :::::: :	GCACUCAACAGAACCAGUUGA
miR3476	Circ-Ga13g003	5	15.435	186	206	UGAACUGGGUUUGUUGGCUGC	:.:: ::::::::::..	GUCCCUAAGAAACCCAGUUUG
miR3476	Circ-Ga02g001	5	9.454	4343	4363	UGAACUGGGUUUGUUGGCUGC	.::::::. :.. :::::.:	UUAGCCAAUUAGUACAGUUUA
miR3476	Circ-Ga08g312	5	21.72	271	291	UGAACUGGGUUUGUUGGCUGC	..:: .::.::.:..::::	UUGGCGGACGAAUCUGGUUCU
miR3476	Circ-Ga02g109	5	13.248	205	225	UGAACUGGGUUUGUUGGCUGC	:: ::: ::::::: ::::	CCAUCCAUGAAACCCAUUUCA
miR3476	Circ-Ga03g186	5	12.994	349	369	UGAACUGGGUUUGUUGGCUGC	.:: ::::::: ::: ::..	CUAGACAACAAAACCAUUUUG
miR3476	Circ-Ga09g174	5	13.332	353	372	UGAACUGGGUUUGUUGGCUGC	:::: :...::: :::::::	UCAGC-AGUGAACACAGUUCA
miR3476	Circ-Ga07g086	5	11.072	78	98	UGAACUGGGUUUGUUGGCUGC	: ::::.:::: :: :::.	UAAUCCAAUAAACACAAUUCG
miR3476	Circ-Ga07g174	5	23.961	130	150	UGAACUGGGUUUGUUGGCUGC	::.:: :..:: ..:::::	AGAGUCACCGGACGUGGUUCA
miR3476	Circ-Ga09g145	5	21.869	741	761	UGAACUGGGUUUGUUGGCUGC	::: .: :::. :::::::	AGAGCAGAGAAAUACAGUUCA
miR3476	Circ-Ga10g204	5	19.873	86	106	UGAACUGGGUUUGUUGGCUGC	::: . ::.: .:::::::	UGAGCAGCCAGAGUCAGUUCA
miR3627c	Circ-Ga13g012	5	20.499	473	493	UGCCAUCGGCCUGCGACAAGG	: ::::: :::::: ::::	CAUUGUCCCAGGCCAUUGGCC
miR3627c	Circ-Ga13g011	5	20.499	468	488	UGCCAUCGGCCUGCGACAAGG	: ::::: :::::: ::::	CAUUGUCCCAGGCCAUUGGCC
miR390a	Circ-Ga03g237	5	13.696	194	214	AAGCUCAGGAGGGAUAGCGCC	::::.:::.:::..: .:::	GGCGUUAUUCCUUUUCGGCUC
miR390a	Circ-Ga11g320	5	13.303	204	224	AAGCUCAGGAGGGAUAGCGCC	: .::: :::.:.::::::	GUUGCUCUCCUUUCUGAGCCC
miR390a	Circ-Ga01g185	5	11.572	72	92	AAGCUCAGGAGGGAUAGCGCC	.:::::::..: :::::	CUUUUUAUCCCUUUUCAGCUU
miR390a	Circ-Ga01g186	5	11.572	72	92	AAGCUCAGGAGGGAUAGCGCC	.:::::::..: :::::	CUUUUUAUCCCUUUUCAGCUU
miR390a	Circ-Ga05g271	5	19.063	86	105	AAGCUCAGGAGGGAUAGCGCC	::: :.:::::.:::::. :	UGCG-UGUCCCUUCUGAGUAU
miR390a	Circ-Ga07g256	5	14.428	58	78	AAGCUCAGGAGGGAUAGCGCC	.::: ::..:.:::.: ::	UAUGCUUUCUUUUCUGGGGUU
miR390a	Circ-Ga06g081	5	18.717	188	208	AAGCUCAGGAGGGAUAGCGCC	: : :.::::::.::::	CUUACAAGCUCUCCUGGGCUU
miR390a	Circ-Ga06g118	5	17.6	182	202	AAGCUCAGGAGGGAUAGCGCC	.: ::::::::.::: : :	UUUGAUAUCCCUCUUGACCAU
miR390a	Circ-Ga12g045	5	13.49	160	180	AAGCUCAGGAGGGAUAGCGCC	.:: : :::::::::::	CAUGCAAAGCCUCCUGAGCUC
miR390a	Circ-Ga06g115	5	14.787	144	164	AAGCUCAGGAGGGAUAGCGCC	.: : :::::..::::.:	UUUGGUUUCCCUUUUGAGUUC
miR390a	Circ-Ga12g044	5	13.49	242	262	AAGCUCAGGAGGGAUAGCGCC	.:: : :::::::::::	CAUGCAAAGCCUCCUGAGCUC
miR390a	Circ-Ga04g151	5	15.008	540	560	AAGCUCAGGAGGGAUAGCGCC	.: : ::::::::::: :	ACUGGUUUCCCUCCUGAGAUA
miR393a	Circ-Ga05g358	5	22.455	86	107	UCCAAAGGGAUCGCAUUGAUCC	:: .:: :::::: :::::	CUAUGGAUACGAUCCGUUUGGU
miR393a	Circ-Ga08g158	5	15.771	396	417	UCCAAAGGGAUCGCAUUGAUCC	::::: .:::.::::::	CACUCAAUCAAGUCCUUUUGGA
miR393a	Circ-Ga12g023	5	22.335	50	71	UCCAAAGGGAUCGCAUUGAUCC	: ::. :.:::::.:: :::	UGCUCGUGGUGAUCCUUUAGGA
miR394a	Circ-Ga08g279	5	17.257	243	262	UUGGCAUUCUGUCCACCUCC	: :: ::::::::.:: ::	GAAGAUGGACAGAGUGACAU
miR394a	Circ-Ga11g338	5	14.954	197	216	UUGGCAUUCUGUCCACCUCC	::: :::.: ::::::::	GGAUCGGGAUAAAAUGCCAA
miR394a	Circ-Ga06g031	5	13.803	17	36	UUGGCAUUCUGUCCACCUCC	:: :: ::.:::.: :.::	UGAAGUUGAUAGAGUUCUAA
miR394a	Circ-Ga03g039	5	12.765	358	376	UUGGCAUUCUGUCCACCUCC	:::: ::.:: :::::.:.	AGAGG-GGGCAAAAUGCUAG
miR394a	Circ-Ga03g038	5	12.765	358	376	UUGGCAUUCUGUCCACCUCC	:::: ::.:: :::::.:.	AGAGG-GGGCAAAAUGCUAG
miR3954a	Circ-Ga07g124	5	21.422	256	277	UUGGACAGAGUAAUCACGGUCG	::: ::::.:::.:.: :.::.	CGAGCGUGGUUAUUUUCUUCAG
miR3954a	Circ-Ga08g087	5	14.99	99	120	UUGGACAGAGUAAUCACGGUCG	.:.:::::. ::.:.:::. ::	UGGCCGUGGAUAUUUUGUUAAA
miR3954a	Circ-Ga12g093	5	16.049	64	85	UUGGACAGAGUAAUCACGGUCG	.: .. ::.::.::.:::.::	UGCUUCUGGUUGCUUUGUUCAU
miR3954a	Circ-Ga04g176	5	16.293	240	261	UUGGACAGAGUAAUCACGGUCG	:::: .:::.: ::::.:	UAUCCGUUGUUAUUGUGUCUAU
miR3954a	Circ-Ga12g206	5	24.248	436	457	UUGGACAGAGUAAUCACGGUCG	:: :.::.:::::: ::.	GCCACGAGGUUGCUCUGUGCAG
miR3954a	Circ-Ga03g254	5	20.099	302	323	UUGGACAGAGUAAUCACGGUCG	:: ::.::.:::: ::...	UUCCCCUGGUUGCUCUCUCUGG
miR3954a	Circ-Ga09g102	5	19.715	310	331	UUGGACAGAGUAAUCACGGUCG	: :::.::..:::::.. :	AUUCAGUGGUUGUUCUGUUUCA
miR3954a	Circ-Ga05g315	5	23.909	284	305	UUGGACAGAGUAAUCACGGUCG	.:: : . ::.:.:::::::	AUGCCAUAGAUAUUUUGUCCAA
miR395b	Circ-Ga07g105	5	15.156	121	141	CUGAAGUGUUUGGGGGAACUC	:: :.:..::::.:.:::.:	GAUGUUCUUCAAAUAUUUCGG
miR395b	Circ-Ga10g247	5	13.624	101	121	CUGAAGUGUUUGGGGGAACUC	:..:::::. :::::::	GUUAUUUCCCAAGAACUUCAG
miR395b	Circ-Ga13g113	5	14.44	63	83	CUGAAGUGUUUGGGGGAACUC	:::: ...:::: :.::.::	AAGUUGUUUCAAAAAUUUUAG
miR395b	Circ-Ga12g115	5	16.823	96	116	CUGAAGUGUUUGGGGGAACUC	:::.: .::::.:::::	UUGUUUCAUCAAAUACUUCUA
miR395b	Circ-Ga01g278	5	13.862	315	335	CUGAAGUGUUUGGGGGAACUC	::.:.:.::::::: ::	UGUUUUCUCUAAACACUACAA
miR395b	Circ-Ga05g018	5	18.59	55	75	CUGAAGUGUUUGGGGGAACUC	:: :. ::::.::..:::::	GAAGUUGCCCAGACGUUUCAG
miR395b	Circ-Ga02g001	5	9.75	3994	4014	CUGAAGUGUUUGGGGGAACUC	: :: ::..:.:::.::::	UACUUGCCUUAGACAUUUCAA
miR395b	Circ-Ga11g325	5	19.48	22	42	CUGAAGUGUUUGGGGGAACUC	: :: ::.: :....::::::	GUGUACCUCAAGGUGCUUCAG
miR395b	Circ-Ga12g080	5	16.399	720	740	CUGAAGUGUUUGGGGGAACUC	.:: : :..:: .:::::::	UGGUGCACUUAAUUACUUCAG
miR396e	Circ-Ga03g035	5	20.751	78	98	UUCCACAGCUUUCUUGAACUU	:.::: .::.:. .::::::.	AGGUUGGAGGAGAUUGUGGAG
miR396e	Circ-Ga08g327	5	20.731	121	141	UUCCACAGCUUUCUUGAACUU	::::. ::::.::::: ::	CAGUUUCAGAAGGCUGUAAAA
miR396e	Circ-Ga08g328	5	20.731	121	141	UUCCACAGCUUUCUUGAACUU	::::. ::::.::::: ::	CAGUUUCAGAAGGCUGUAAAA
miR396e	Circ-Ga11g142	5	20.225	678	698	UUCCACAGCUUUCUUGAACUU	::::.::: :::::::	GGAGACAAGGAAGAUGUGGAA
miR396e	Circ-Ga03g099	5	15.552	170	190	UUCCACAGCUUUCUUGAACUU	:: :: :::::: :::::	GGUUUAAAUAAAGCUAUGGAA
miR396e	Circ-Ga12g311	5	20.852	157	177	UUCCACAGCUUUCUUGAACUU	: : :.. ::::::: ::::.	AUGCUUGUGAAAGCUAUGGAG
miR397a	Circ-Ga12g080	5	16.223	714	734	UCAUUGAGUGCAGCGUUGAUG	:::..:.: ::::::.::: :	CAUUGAUGGUGCACUUAAUUA
miR397a	Circ-Ga11g294	5	11.029	366	386	UCAUUGAGUGCAGCGUUGAUG	::: .:.::::. .:.:::::	CAUAGAUGCUGUCUUUAAUGA
miR397a	Circ-Ga11g293	5	16.541	186	206	UCAUUGAGUGCAGCGUUGAUG	::: .:.::::. .:.:::::	CAUAGAUGCUGUCUUUAAUGA
miR397a	Circ-Ga12g215	5	17.453	171	191	UCAUUGAGUGCAGCGUUGAUG	::: . . ::::::::::::	CAUGGUUCCUGCACUCAAUGU
miR397a	Circ-Ga02g180	5	14.409	124	144	UCAUUGAGUGCAGCGUUGAUG	..: ::.::::.: :..:::.	UGUAAAUGCUGUAAUUGAUGG
miR397a	Circ-Ga11g297	5	15.442	117	137	UCAUUGAGUGCAGCGUUGAUG	..:.: .::::: ::..:::.	UGUUACUGCUGCUCUUGAUGG
miR397a	Circ-Ga11g073	5	18.591	462	482	UCAUUGAGUGCAGCGUUGAUG	.::: .::::: ::..::::	UAUCUUUGCUGCUCUUGAUGA
miR397a	Circ-Ga11g260	5	18.825	354	374	UCAUUGAGUGCAGCGUUGAUG	:.::.::::: ::.:::.	ACUUAAUGCUGCUGUCGAUGG
miR397a	Circ-Ga04g093	5	14.983	105	125	UCAUUGAGUGCAGCGUUGAUG	..:. .:.::.::::::::	UGUUCUUGUUGUACUCAAUGU
miR397a	Circ-Ga13g254	5	13.208	114	133	UCAUUGAGUGCAGCGUUGAUG	:::: :: :::::::::::	AAUCA-CGAGGCACUCAAUGA
miR397a	Circ-Ga03g166	5	19.898	187	207	UCAUUGAGUGCAGCGUUGAUG	: :.:: ::::::. :::::	CUUUAAAGCUGCAUGAAAUGA
miR397a	Circ-Ga09g153	5	15.136	204	224	UCAUUGAGUGCAGCGUUGAUG	:..:: :::::: :::::	AUUUGACUCUGCACAAAAUGA
miR397a	Circ-Ga09g234	5	15.36	225	245	UCAUUGAGUGCAGCGUUGAUG	:..: ::::::.:.: ::.	UUUUGAAGCUGCAUUUACUGG
miR397a	Circ-Ga03g109	5	17.643	339	359	UCAUUGAGUGCAGCGUUGAUG	:.:: ::::..::. :::.	ACUUAAAGCUGUGCUUCAUGG
miR398	Circ-Ga12g079	5	17.406	261	281	UGUGUUCUCAGGUCGCCCCUG	:::: : .:::::::..:.	GAGGGACAGCCUGAGAGUAUU
miR399e	Circ-Ga05g156	5	20.153	172	192	UGCCAAAGGAGAAUUGCCCUG	::.::: :: .:::::::	UCAGGUAAUGCUAUUUUGGCA
miR399e	Circ-Ga12g237	5	14.35	55	75	UGCCAAAGGAGAAUUGCCCUG	:: : ::.:::: :::::	GUGGUCCUUUUUCCUGUGGCA
miR399e	Circ-Ga11g424	5	18.832	261	281	UGCCAAAGGAGAAUUGCCCUG	: : : :::::.:: ::::	UUGUGGACUUCUCUUUAGGCA
miR408	Circ-Ga05g144	5	10.272	314	334	ACAGGGAACAGGCUGAGCAUG	:::: .:..::::.::::	AAUGCAAGGUUUGUUUCCUGA
miR408	Circ-Ga08g144	5	9.245	486	506	ACAGGGAACAGGCUGAGCAUG	::: :::::::..:::	CUAUCUCUGCCUGUUUUCUGC
miR408	Circ-Ga08g087	5	17.049	323	343	ACAGGGAACAGGCUGAGCAUG	: :: ::.:::::.:.: :	UCUUCUGAGUCUGUUUCUUUU
miR414b	Circ-Ga12g190	5	22.583	149	169	AGGAUGAUGAUGGUGACGGGC	: :::::::::::::..:	GGCCGUCACCAUCAUUGUAAC
miR414b	Circ-Ga13g202	5	17.768	109	129	AGGAUGAUGAUGGUGACGGGC	:::. :::::::::::	CUUAGUCGACAUCAUCAUCCA
miR414b	Circ-Ga12g135	5	18.786	233	253	AGGAUGAUGAUGGUGACGGGC	::::. ::.:::::.::	UGAGGUCAUGAUUAUCAUUCU
miR414b	Circ-Ga03g262	5	18.259	34	54	AGGAUGAUGAUGGUGACGGGC	.::::::::: .:::::	GAGUGUCACCAUCUCUAUCCU
miR414b	Circ-Ga04g109	5	11.798	159	179	AGGAUGAUGAUGGUGACGGGC	::. :: :.::::::::..	UCCUAUCCCUAUCAUCAUUUA
miR414b	Circ-Ga12g180	5	21.465	112	132	AGGAUGAUGAUGGUGACGGGC	::. :::::::::: ::	AUUAGUUUCCAUCAUCAUGCU
miR414b	Circ-Ga05g101	5	14.625	22	42	AGGAUGAUGAUGGUGACGGGC	: :.:.:::: :::::.:	CAGCUUUAUCAUCCUCAUCUU
miR414b	Circ-Ga09g102	5	14.56	488	508	AGGAUGAUGAUGGUGACGGGC	.:: : :::.::::::.:	UGGUGUAAACAUUAUCAUCUU
miR414b	Circ-Ga11g386	5	20.886	73	93	AGGAUGAUGAUGGUGACGGGC	.: ::: ::::. ::::::	UUCGGUCCCCAUUUUCAUCCA
miR414b	Circ-Ga09g291	5	12.519	398	418	AGGAUGAUGAUGGUGACGGGC	.:::: ..:::::.::. :	CAUCGUCUUUAUCAUUAUUGU
miR414b	Circ-Ga09g164	5	13.931	205	225	AGGAUGAUGAUGGUGACGGGC	..: :: ::::.::: :.::	UUUCCUCUCCAUUAUCUUUCU
miR414b	Circ-Ga01g011	5	18.745	571	591	AGGAUGAUGAUGGUGACGGGC	.::: : .::::::.. :::	UUCCGGCUUCAUCAUUGCCCU
miR414b	Circ-Ga04g152	5	8.845	212	232	AGGAUGAUGAUGGUGACGGGC	..: :: :::::: :.::.:	UUUCCUCUCCAUCACCGUCUU
miR414b	Circ-Ga10g158	5	12.206	49	69	AGGAUGAUGAUGGUGACGGGC	:: :: .:::..:.::..:	CACCUUCCUCAUUGUUAUUUU
miR414b	Circ-Ga10g157	5	12.249	160	180	AGGAUGAUGAUGGUGACGGGC	:: :: .:::..:.::..:	CACCUUCCUCAUUGUUAUUUU
miR414b	Circ-Ga08g130	5	12.657	272	292	AGGAUGAUGAUGGUGACGGGC	:.: : ::::: ::::..:	CACUGGCUCCAUCUUCAUUUU
miR477f	Circ-Ga06g241	5	17.317	183	203	ACUCUCCCUCAAGGGCUUCUG	::::..:::::: ::::	UUGAAGUUCUUGAGAGAGAUG
miR477f	Circ-Ga06g240	5	17.317	183	203	ACUCUCCCUCAAGGGCUUCUG	::::..:::::: ::::	UUGAAGUUCUUGAGAGAGAUG
miR477f	Circ-Ga12g080	5	16.337	413	433	ACUCUCCCUCAAGGGCUUCUG	:::::: ::::: : :::::	CAGAAGAACUUGAAGCAGAGU
miR477f	Circ-Ga03g306	5	20.225	440	460	ACUCUCCCUCAAGGGCUUCUG	.:: ::::::: :: ::::	AGGAUGCCCUUGUGGCAGAGG
miR482e	Circ-Ga03g274	5	22.451	168	189	UUGCCGAUUCCACCCAUGCCUA	: : :::::.:::: :::	AGAUCUUUGGUGGGAUCGUCAA
miR5225a	Circ-Ga05g241	5	15.578	46	67	UCUGUCGCAGGGGAGAUGGCUG	:::: ::.:::::::: :::.	CAGCAAUUUCCCCUGCACCAGG
miR5225a	Circ-Ga12g237	5	14.293	56	77	UCUGUCGCAGGGGAGAUGGCUG	..:.: :.:..::::.:.:::	UGGUCCUUUUUCCUGUGGCAGU
miR5225a	Circ-Ga01g015	5	21.504	172	193	UCUGUCGCAGGGGAGAUGGCUG	: :::::::.:..::.:. ::	CCGCCAUCUUCUUUGUGGGAGC
miR5225a	Circ-Ga03g163	5	20.865	188	209	UCUGUCGCAGGGGAGAUGGCUG	: : .. ::..:.:::::.:::	CUGGUGCCUUUCUUGCGAUAGA
miR5225a	Circ-Ga10g035	5	17.576	206	227	UCUGUCGCAGGGGAGAUGGCUG	.: ::::. :::.::: : :::	UAACCAUUGCCCUUGCUAGAGA
miR5225a	Circ-Ga09g244	5	18.668	140	161	UCUGUCGCAGGGGAGAUGGCUG	: :. ::::..:::.:.:.:	AACCUCUCUCUUCUGUGGCGGU
miR5225a	Circ-Ga09g084	5	22.594	67	88	UCUGUCGCAGGGGAGAUGGCUG	:: :: :...:::: :::::	GUGCAAUAUUUUCUGCAACAGA
miR5225a	Circ-Ga09g074	5	15.054	57	78	UCUGUCGCAGGGGAGAUGGCUG	..::: ..:.::::::: :	CCAUUAUCAUUCUUGCGACAAA
miR5225a	Circ-Ga13g241	5	14.752	295	316	UCUGUCGCAGGGGAGAUGGCUG	::. ::: :.: :::::::	ACUCCGCCUCGCUUUCGACAGA
miR530	Circ-Ga03g148	5	23.967	175	195	UGCAUUUGCACCUGCACCUUC	:: ::: ::::::: .::::	GAUGGUCCAGGUGCUGAUGCU
miR530	Circ-Ga03g149	5	23.967	397	417	UGCAUUUGCACCUGCACCUUC	:: ::: ::::::: .::::	GAUGGUCCAGGUGCUGAUGCU
miR530	Circ-Ga10g345	5	17.376	67	87	UGCAUUUGCACCUGCACCUUC	:::: :: :::: ::: ::::	GAAGAUGAAGGUCCAACUGCA
miR530	Circ-Ga08g331	5	19.531	100	120	UGCAUUUGCACCUGCACCUUC	:.::::: . ::::::: :.:	GGAGGUGGGUGUGCAAACGUA
miR530	Circ-Ga10g222	5	16.632	212	232	UGCAUUUGCACCUGCACCUUC	: :::.::::: : ::::.	CCACGUGUAGGUGAAUAUGCG
miR535e	Circ-Ga01g076	5	12.093	198	218	UGACAACGAGAGAGAGCACGU	: :::.:.:.::::: : :.:	AAGUGUUUUUUCUCGCUAUUA
miR535e	Circ-Ga03g303	5	11.816	285	305	UGACAACGAGAGAGAGCACGU	.:::: :::.:.:: ::.:	UUGUGCAAUCUUUUGUGGUUA
miR535e	Circ-Ga11g405	5	16.055	158	178	UGACAACGAGAGAGAGCACGU	: : ::::::::::: .:	UUAUUCCCUCUCUCGUUGCUA
miR7484e	Circ-Ga11g411	5	18.461	74	94	UAGAUCUAAUGUAUAAGGACU	..::::.::::.:: ::.	CAAUUUUAUGCAUUGGAGCUG
miR7484e	Circ-Ga10g210	5	14.467	213	233	UAGAUCUAAUGUAUAAGGACU	:.:::: :. ::::::::	AUGCUUUAUCCGAUAGAUCUA
miR7484e	Circ-Ga08g142	5	16.421	198	218	UAGAUCUAAUGUAUAAGGACU	::::::::.::: :: .:	GCUCCUUAUAUAUUUGACUUU
miR7484e	Circ-Ga02g154	5	15.545	36	56	UAGAUCUAAUGUAUAAGGACU	:..::.::..::: ::.:.	UCUUUUUGUAUGUUAUAUUUG
miR7484e	Circ-Ga11g001	5	21.891	2389	2409	UAGAUCUAAUGUAUAAGGACU	::.::: .:: :::::.:.	GAUCUUUAGGCACUAGAUUUG
miR7484e	Circ-Ga02g076	5	14.826	91	111	UAGAUCUAAUGUAUAAGGACU	: : ::: ::.:: ::::::	AAUGCUUUUAUAUAAGAUCUC
miR7484e	Circ-Ga02g075	5	14.826	91	111	UAGAUCUAAUGUAUAAGGACU	: : ::: ::.:: ::::::	AAUGCUUUUAUAUAAGAUCUC
miR7484e	Circ-Ga09g161	5	18.441	409	429	UAGAUCUAAUGUAUAAGGACU	: : :::.:::.:::.:.	CAACAUCAUAUAUUGGAUUUG
miR7505c	Circ-Ga05g330	5	16.99	61	81	UUCAGAGACCAUCCCUUGCUU	:: :::::: :.:::::	UCACAUGGGAUGAUUUCUGAU
miR7505c	Circ-Ga03g021	5	20.376	17	37	UUCAGAGACCAUCCCUUGCUU	: : :. ::::::: :.::.:	AUGAAGAGGAUGGUAUUUGGA
miR7508a	Circ-Ga14g160	5	18.436	537	556	UUCCCGGCUUCUUUUCUUGC	: :.::::.:.:::: :::	GGAGGAAAGGGAGCCCGGAC
miR7508a	Circ-Ga05g449	5	8.679	8	27	UUCCCGGCUUCUUUUCUUGC	: :::::.:::: ..::::	GGAAGAAGAGAACUUGGGAU
miR7508a	Circ-Ga08g312	5	17.474	358	377	UUCCCGGCUUCUUUUCUUGC	::::: .:::::::. : ::	GCAAGUGAAGAAGCUUGCAA
miR7508a	Circ-Ga05g177	5	23.606	237	256	UUCCCGGCUUCUUUUCUUGC	:::::..::.::.: :.:	UGAAGAAGGGAGGCUGAGGA
miR7508a	Circ-Ga02g001	5	16.378	1023	1042	UUCCCGGCUUCUUUUCUUGC	: ::.:::: ::.::::.	CGAUGAGAAGACGCUGGGAG
miR7508a	Circ-Ga03g242	5	22.612	31	50	UUCCCGGCUUCUUUUCUUGC	::::.::.::: ..::: :	UCAAGGAAGGAACUUGGGCA
miR7508a	Circ-Ga09g294	5	16.452	122	141	UUCCCGGCUUCUUUUCUUGC	::: :.::::.:::: ::	UCAAAAGAAGAGGCCGAAAA
miR7508a	Circ-Ga01g188	5	20.028	390	409	UUCCCGGCUUCUUUUCUUGC	::. :.::.::..:::.:	CCAGAUAGAGGAGUUGGGGA
miR7508a	Circ-Ga02g162	5	12.442	111	130	UUCCCGGCUUCUUUUCUUGC	.:: : .:::::.:::::	UUAAUUAUGGAAGCUGGGAA
miR7510a	Circ-Ga04g208	5	12.981	183	203	CAUGGCCUUUAGCGACGCUUU	.::.:::::::::. ::	AUGUUGUUGCUAAAGGCUUUG
miR7510a	Circ-Ga04g065	5	15.177	263	283	CAUGGCCUUUAGCGACGCUUU	: : .::.::::::: ::: :	ACAAUGUUGCUAAAGCCCACG
miR7510a	Circ-Ga03g029	5	14.175	71	91	CAUGGCCUUUAGCGACGCUUU	::. :.:.:..:::: :::	UCAGUAUUGUUGGAGGCAAUG
miR7512	Circ-Ga11g188	5	16.092	167	187	UGCUACUUGUAGUUAUGCAUG	:::::.:.::: :.:::	UGACCAUAAUUGCAAUUGGCA
miR7512	Circ-Ga03g008	5	20.662	272	292	UGCUACUUGUAGUUAUGCAUG	: : :.::::::. .::.:.:	CUUCCGUAACUAUUGGUGGUA
miR7512	Circ-Ga03g007	5	20.662	272	292	UGCUACUUGUAGUUAUGCAUG	: : :.::::::. .::.:.:	CUUCCGUAACUAUUGGUGGUA
miR7512	Circ-Ga09g178	5	20.557	226	246	UGCUACUUGUAGUUAUGCAUG	:::: ..::: : ::::::	GUUGCAAGGCUAGAUGUAGCA
miR7512	Circ-Ga04g050	5	15.325	3	23	UGCUACUUGUAGUUAUGCAUG	:::: ..:.::: :::::	UCUGCAAUGUUGCAAUUAGCA
miR7512	Circ-Ga08g044	5	23.773	59	79	UGCUACUUGUAGUUAUGCAUG	: :: :.:::. .::::::	GCUUCAAAGCUAUUGGUAGCA
miR827	Circ-Ga12g033	5	10.707	62	82	UUUGUUUAUGGUCAUCUAAGC	:::::::: :::::.:	CCAAUGAUGACCAAAAACAGA
miR827	Circ-Ga09g002	5	17.339	130	150	UUUGUUUAUGGUCAUCUAAGC	::: ::: ::::.::::.:	CCUUUGAUUUCCAUGAACAGA
miR827	Circ-Ga01g297	5	18.916	207	227	UUUGUUUAUGGUCAUCUAAGC	::: ::: ::::.::::.:	CCUUUGAUUUCCAUGAACAGA
miR827	Circ-Ga09g178	5	19.943	77	97	UUUGUUUAUGGUCAUCUAAGC	:::::. ::::: :::::.	CCUUAGGAGACCAACAACAAG
miR827	Circ-Ga05g123	5	17.752	85	105	UUUGUUUAUGGUCAUCUAAGC	::::::...:..:.:::	UUGGAGAUGAUUGUGGAUAAA
miR827	Circ-Ga09g044	5	17.736	23	43	UUUGUUUAUGGUCAUCUAAGC	: :.:.::.:::::.: .::	CCAUGGGUGGCCAUAGAAGAA
miR827	Circ-Ga09g227	5	15.717	140	160	UUUGUUUAUGGUCAUCUAAGC	:.: ::::..::::::.: :	GUUCUGAUGGUCAUAAAUACA
miR827	Circ-Ga10g350	5	19.048	550	570	UUUGUUUAUGGUCAUCUAAGC	:.:::::::: ::.:: :	UUGUGGAUGACCAGAAGCAUA
miR827	Circ-Ga05g013	5	14.792	1509	1529	UUUGUUUAUGGUCAUCUAAGC	::: ::::. :..:::::	AUAUAGUUGACUCUGGACAAA
miR827	Circ-Ga05g014	5	14.792	1590	1610	UUUGUUUAUGGUCAUCUAAGC	::: ::::. :..:::::	AUAUAGUUGACUCUGGACAAA
miR827	Circ-Ga02g112	5	16.783	149	169	UUUGUUUAUGGUCAUCUAAGC	.: : :::.::::.....::	CUUAAAAUGGCCAUGGGUGAA
miR8633	Circ-Ga06g044	5	14.171	919	940	UAAGUGAAGAAAGAGGUAGGUU	:: :. :::::::::.:::	CACAUGAACCUUUCUUCAUUUA
miR8633	Circ-Ga12g244	5	19.044	199	220	UAAGUGAAGAAAGAGGUAGGUU	:...:::::.:::::: :::	AGUUUACCUUUUUCUUGACUGC
miR8633	Circ-Ga02g001	5	16.016	770	791	UAAGUGAAGAAAGAGGUAGGUU	::..::: : :::::::.:::	AAUUUACGUGGUUCUUCAUUUA
miR8633	Circ-Ga07g068	5	10.859	5	26	UAAGUGAAGAAAGAGGUAGGUU	:: . .:::. :::::::.::.	AAAUGGCCUUCUUCUUCAUUUG
miR8633	Circ-Ga02g135	5	12.135	611	632	UAAGUGAAGAAAGAGGUAGGUU	.:.:: :.:.:::.::. .:::	GAUCUUCUUUUUUUUUUUUUUA
miR8633	Circ-Ga11g001	5	4.861	3606	3627	UAAGUGAAGAAAGAGGUAGGUU	:. :: :::::.::: .:::	UUCUAACGUCUUUUUUCCUUUA
miR8633	Circ-Ga11g138	5	14.989	63	84	UAAGUGAAGAAAGAGGUAGGUU	:::.::: ::::::...: :	UUCCUGCCUGUUUCUUUGUUAA
miR8633	Circ-Ga11g239	5	10.862	7	29	UAAGUGAAGAAAGAGGU-AGGUU	::.: :: :::::.::::.::.	UACUUGACAUCUUUUUUCAUUUG
miR8633	Circ-Ga14g130	5	13.933	484	505	UAAGUGAAGAAAGAGGUAGGUU	::.: : : .:::::::.:::	AAUCCAGCCUUUUCUUCGCUUC
miR8633	Circ-Ga05g178	5	8.066	42	63	UAAGUGAAGAAAGAGGUAGGUU	::: :::.:::.::. .::.	CCCCUCCCUUUUUUUUUUUUUG
miR8633	Circ-Ga09g019	5	17.296	275	295	UAAGUGAAGAAAGAGGUAGGUU	.:::.. ::::::::::: :.	UGCCUGU-UCUUUCUUCACCUG
miR8633	Circ-Ga07g113	5	10.932	1257	1278	UAAGUGAAGAAAGAGGUAGGUU	: :: :.:.:::::: .:::	CAGCUUCUUUUUUCUUGGCUUU
miR8633	Circ-Ga03g172	5	8.717	14	35	UAAGUGAAGAAAGAGGUAGGUU	:. :::.. .:::.: ::.:::	AGGCUAUUCUUUUUUCCAUUUA
miR8633	Circ-Ga11g083	5	16.895	1	22	UAAGUGAAGAAAGAGGUAGGUU	::.:.:: ::.::::. ::	GUGCUGCUUCAUUUUUCAUCUA
miR8633	Circ-Ga13g205	5	10.469	172	193	UAAGUGAAGAAAGAGGUAGGUU	:.. :.::::::.::::	UCUAUGUAUUUUUCUUUACUUC
miR8633	Circ-Ga01g122	5	19.198	21	42	UAAGUGAAGAAAGAGGUAGGUU	:.:: :::::::.:.: :	UUUAUGCCCCUUUCUUUAUUGA
miR8634b	Circ-Ga13g053	5	10.613	17	37	UUGGUAUGGAGGAUGGAAAAG	:: :::.::.:: :::::.:	CUAUUCUAUUCUGCAUACUAU
miR8634b	Circ-Ga05g356	5	12.262	116	136	UUGGUAUGGAGGAUGGAAAAG	::::::: :.:::..: ..::	CUUUUCCCUUCUCUGUUUUAA
miR8634b	Circ-Ga11g305	5	7.317	167	187	UUGGUAUGGAGGAUGGAAAAG	::::::: .:::: :::.:	AUUUUCCAAUCUCCUUACUAC
miR8634b	Circ-Ga10g361	5	10.509	63	83	UUGGUAUGGAGGAUGGAAAAG	:::::.::.::...:.:. :	GUUUUCUAUUCUUUGUGCUCA
miR8634b	Circ-Ga11g256	5	14.026	753	773	UUGGUAUGGAGGAUGGAAAAG	.::::.. :..:.:::...::	UUUUUUUUUUUUUCAUGUUAA
miR8634b	Circ-Ga07g123	5	18.002	218	238	UUGGUAUGGAGGAUGGAAAAG	.:::: ..::::::: ::: :	UUUUUAUGUCCUCCACACCCA
miR8634b	Circ-Ga06g134	5	11.848	617	637	UUGGUAUGGAGGAUGGAAAAG	:::::.:::::::: :	UUCCACCAUCUUCCAUACCUA
miR8634b	Circ-Ga11g194	5	12.846	104	124	UUGGUAUGGAGGAUGGAAAAG	:.::.::.:::::::.	CUGGCCUAUUCUUCAUACCAG
miR8634b	Circ-Ga12g060	5	4.469	286	306	UUGGUAUGGAGGAUGGAAAAG	: ::.:::.:::::::. :	GUAUUUCAUUCUCCAUAUAAU
miR8634b	Circ-Ga09g048	5	9.857	599	619	UUGGUAUGGAGGAUGGAAAAG	:.::::.:::. :::::	AAACUUCAUCUUCCGCACCAA
miR8634b	Circ-Ga05g122	5	13.518	178	198	UUGGUAUGGAGGAUGGAAAAG	:::::: :..: :::::::	AUUUUCCUUUUUGGAUACCAA
miR8634b	Circ-Ga04g084	5	10.869	168	188	UUGGUAUGGAGGAUGGAAAAG	::.::::.:: : :::::	UCCUUUCAUCUUCAAGACCAA
miR8634b	Circ-Ga05g470	5	15.177	380	400	UUGGUAUGGAGGAUGGAAAAG	::::::::.:::. : ::	UGUUUCCAUCUUCCGCAGCAC
miR8634b	Circ-Ga04g085	5	11.554	168	188	UUGGUAUGGAGGAUGGAAAAG	::.::::.:: : :::::	UCCUUUCAUCUUCAAGACCAA
miR8634b	Circ-Ga09g187	5	8.684	1	20	UUGGUAUGGAGGAUGGAAAA	:::.:::.:::::: .. :	GUUUUCAUUCUCCAUCUUCA
miR8634b	Circ-Ga12g037	5	19.529	91	111	UUGGUAUGGAGGAUGGAAAAG	:::: :::::::::....	GUUUUGGAUCCUCCAUGUUGU
miR8634b	Circ-Ga07g032	5	15.756	102	122	UUGGUAUGGAGGAUGGAAAAG	: ::::..:: :::.:::	ACAUACCAUUUUCGAUAUCAA
miR8634b	Circ-Ga11g133	5	12.542	47	67	UUGGUAUGGAGGAUGGAAAAG	:::: :.::..:: ::::	GCAUUCCUUUCUUUAUUCCAA
miR8634b	Circ-Ga03g022	5	10.659	153	173	UUGGUAUGGAGGAUGGAAAAG	: ::::: .:: ::.::::	AGUGUCCAUGUUCGAUGCCAA
miR8634b	Circ-Ga07g266	5	21.487	252	272	UUGGUAUGGAGGAUGGAAAAG	:::: ::.:::. ::.:..	GAUUUCAAUUCUCUUUAUCGG
miR8634b	Circ-Ga05g114	5	11.999	276	296	UUGGUAUGGAGGAUGGAAAAG	::::: :..:.:.:...:.	GGUUUCCUUUUUUCGUGUUAG
miR8634b	Circ-Ga04g156	5	12.789	60	80	UUGGUAUGGAGGAUGGAAAAG	::::. :..::. ::::.:	AGUUUCUCUUUUCUUUACCGA
miR8646a	Circ-Ga01g032	5	16.997	357	377	UAGUGAGGAUGGGAAAUUUGU	:::.::: :.:::::::. :	ACAGAUUACUCAUCCUCGGUU
miR8646a	Circ-Ga02g001	5	13.429	19129	19149	UAGUGAGGAUGGGAAAUUUGU	:::::::....:..: :.::	CCAAAUUUUUUGUUUUAAUUA
miR8646a	Circ-Ga11g338	5	17.495	865	885	UAGUGAGGAUGGGAAAUUUGU	::::::: .:::::.::	CGAAAUUUCAUAUCCUUACAC
miR8646a	Circ-Ga01g022	5	16.672	116	136	UAGUGAGGAUGGGAAAUUUGU	.: :::::..:::.. ::::.	GCCAAUUUUUCAUUUGCACUG
miR8646a	Circ-Ga13g295	5	22.219	37	57	UAGUGAGGAUGGGAAAUUUGU	: :::::::::.::::	GAUAUUUUCCCAUCUUCACAU
miR8646a	Circ-Ga01g301	5	21.353	423	443	UAGUGAGGAUGGGAAAUUUGU	:: ::::. :::..:.:::.	UCAUAUUUUGCAUUUUUACUG
miR8646a	Circ-Ga01g300	5	21.353	558	578	UAGUGAGGAUGGGAAAUUUGU	:: ::::. :::..:.:::.	UCAUAUUUUGCAUUUUUACUG
miR8646a	Circ-Ga10g207	5	11.805	254	274	UAGUGAGGAUGGGAAAUUUGU	..:::.::::..:.:.:.	UUCGGUUUUCCAUUUUUAUUG
miR8646a	Circ-Ga10g206	5	11.805	254	274	UAGUGAGGAUGGGAAAUUUGU	..:::.::::..:.:.:.	UUCGGUUUUCCAUUUUUAUUG
miR8646a	Circ-Ga09g166	5	12.559	125	145	UAGUGAGGAUGGGAAAUUUGU	::::::...:: .::: ::	GAAAAUUUUUUAUAUUCAAUA
miR8646a	Circ-Ga01g221	5	18.335	241	261	UAGUGAGGAUGGGAAAUUUGU	:.::::..:.:.. ::.::	GAAGAUUUUUCGUUUGCAUUA
miR8646a	Circ-Ga01g035	5	18.014	103	123	UAGUGAGGAUGGGAAAUUUGU	::: :::.::::::: :	GGCAAUCUCCUAUCCUCAAUU
miR8646a	Circ-Ga03g113	5	11.09	172	193	UAGUGAGGAUGGGA-AAUUUGU	::::: ::.:::. :::::.	GAAAAUUAUCUCAUUGUCACUG
miR8646a	Circ-Ga08g216	5	6.567	146	166	UAGUGAGGAUGGGAAAUUUGU	: :::.:.::::::.: :	UAUAUUUUUCUAUCCUCGCAA
miR8646a	Circ-Ga12g088	5	19.112	186	206	UAGUGAGGAUGGGAAAUUUGU	::. :::.:::: :::.:	UGAAGGUUCUCAUCGUCAUUU
miR8646a	Circ-Ga07g022	5	14.823	54	74	UAGUGAGGAUGGGAAAUUUGU	: ::::.:::..:::: :	UUUACUUUCUCAUUUUCACCA
miR8646a	Circ-Ga13g124	5	12.086	11	31	UAGUGAGGAUGGGAAAUUUGU	:.::: ::::::.:::: :	AUAAAGAACCCAUCUUCACCA
miR8646a	Circ-Ga05g411	5	17.279	137	157	UAGUGAGGAUGGGAAAUUUGU	::.:: .::::. :.:::.	CAAAGUUGUCCAUUGUUACUG
miR8646a	Circ-Ga04g157	5	18.869	41	61	UAGUGAGGAUGGGAAAUUUGU	::::: ::.:: .:::: :	GAAAAUUGCCUAUAUUCACAA
miR8646a	Circ-Ga05g412	5	17.242	68	88	UAGUGAGGAUGGGAAAUUUGU	::.:: .::::. :.:::.	CAAAGUUGUCCAUUGUUACUG
miR8646a	Circ-Ga07g267	5	15.997	251	271	UAGUGAGGAUGGGAAAUUUGU	... :: ::.::.::::::	UUGGCUUGCCUAUUCUCACUU
miR8663c	Circ-Ga09g005	5	17.214	220	240	AACUUGGUAACUAUUCUCACA	::::.:. :.:::::.. :::	UGUGGGGCUGGUUACUGUGUU
miR8663c	Circ-Ga08g034	5	12.932	504	524	AACUUGGUAACUAUUCUCACA	::. ::::::::..:::	AUUGGUAAUAGUUAUUAAGGC
miR8663c	Circ-Ga13g029	5	17.753	265	285	AACUUGGUAACUAUUCUCACA	:::::: :::::.... ::	AUUGAGAACAGUUAUUGGUUU
miR8663c	Circ-Ga06g122	5	18.826	186	206	AACUUGGUAACUAUUCUCACA	: ..:.:::.:::::::	AGGUAAGGUGGUUGCCAAGUU
miR8663c	Circ-Ga07g107	5	12.989	156	176	AACUUGGUAACUAUUCUCACA	:: ::::::::::: ::	CUUGUUAAUAGUUACCAUCUU
miR8680b	Circ-Ga02g104	5	17.175	54	74	ACGGUGGAGGUAUUGUGCCUG	.:: ::.: :::.:.::..::	UAGACAUAUUACUUUCAUUGU
miR8680b	Circ-Ga05g448	5	15.647	205	225	ACGGUGGAGGUAUUGUGCCUG	..: .:..:::::::..:.:	UGGAUAUGAUACCUCUGCUGC
miR8680b	Circ-Ga12g285	5	16.93	45	65	ACGGUGGAGGUAUUGUGCCUG	..: .:::::::: :.::: :	UGGAUACAAUACCACUACCUU
miR8680b	Circ-Ga10g184	5	15.446	89	108	ACGGUGGAGGUAUUGUGCCUG	::::: : :::::::.:::	AAGGCA-AUUACCUCCGCCGG
miR8680b	Circ-Ga05g460	5	20.621	359	379	ACGGUGGAGGUAUUGUGCCUG	:: ::.::..::.:.:.:	UUGGAACGAUGUCUUCGCUGG
miR8680b	Circ-Ga04g004	5	23.421	204	224	ACGGUGGAGGUAUUGUGCCUG	:.: ..::.:::..::::	GGAGUAGGGUAUCUCUGCCGU
miR8746	Circ-Ga05g105	5	14.662	158	178	AGAGAUAGUGCAAUAUGGAGG	.:::: :::::: :: ::::	UCUCCCUAUUGCUCUUUCUCA
miR8746	Circ-Ga05g106	5	14.662	237	257	AGAGAUAGUGCAAUAUGGAGG	.:::: :::::: :: ::::	UCUCCCUAUUGCUCUUUCUCA
miR8746	Circ-Ga05g042	5	17.523	188	208	AGAGAUAGUGCAAUAUGGAGG	:.:..: ::::.:::.:.: :	CUUUUAGAUUGUACUGUUUGU
miR8746	Circ-Ga13g060	5	12.642	480	500	AGAGAUAGUGCAAUAUGGAGG	:. .:::::::::. .:.:.:	CUAUCAUAUUGCAUGGUUUUU
miR8746	Circ-Ga02g001	5	17.532	12300	12320	AGAGAUAGUGCAAUAUGGAGG	:::: :.:::: :::::.:	ACUCCCUGUUGCCAUAUCUUU
miR8746	Circ-Ga08g008	5	13.803	267	287	AGAGAUAGUGCAAUAUGGAGG	.:::: .::::::: ::::	UCUCCCAGUUGCACUUUCUCA
miR8746	Circ-Ga01g294	5	16.686	58	78	AGAGAUAGUGCAAUAUGGAGG	..::.:::.:.:::.::	AAGUUAUGUUGUAUUAUUUCG
miR8746	Circ-Ga05g088	5	13.972	68	88	AGAGAUAGUGCAAUAUGGAGG	:..::.:::: ::. ::::	UGUUUAUGUUGCUCUGACUCU
miR8746	Circ-Ga05g227	5	18.745	87	107	AGAGAUAGUGCAAUAUGGAGG	.::: :::::::::: ::	GUUCCUUAUUGCACUAAAUCA
miR8746	Circ-Ga05g226	5	18.745	87	107	AGAGAUAGUGCAAUAUGGAGG	.::: :::::::::: ::	GUUCCUUAUUGCACUAAAUCA
miR8746	Circ-Ga07g055	5	14.718	386	406	AGAGAUAGUGCAAUAUGGAGG	:..::.:::..::. ::.:	UAUUUAUGUUGUGCUGGCUUU
miR8746	Circ-Ga10g120	5	15.918	227	247	AGAGAUAGUGCAAUAUGGAGG	.:: ::: ::::. ::::.:	AUUCAAUACUGCAUAAUCUUU
miR8746	Circ-Ga08g095	5	12.487	75	95	AGAGAUAGUGCAAUAUGGAGG	..:: ::::: :::.:::	UGAUUAUUUUGCAGUAUUUCU
miR8746	Circ-Ga07g273	5	15.693	133	153	AGAGAUAGUGCAAUAUGGAGG	:. ::: ::::.::: :::	AAUUGAUAAUGCAUUAUGUCU
miR8746	Circ-Ga14g108	5	20.806	504	523	AGAGAUAGUGCAAUAUGGAGG	:: :: ::::::.:::::.	GCUGCA-AUUGCAUUAUCUUC
miR8746	Circ-Ga08g123	5	20.523	168	188	AGAGAUAGUGCAAUAUGGAGG	: ::: ::::::.:::. .:	CAUCCUGAUUGCAUUAUUCUU
miR8746	Circ-Ga08g048	5	18.414	426	445	AGAGAUAGUGCAAUAUGGAGG	.:.::: :::. ::::::.:	GUUUCAU-UUGUUCUAUCUUU
miR8779c	Circ-Ga03g011	5	13.824	389	409	UUAGUCCUUGUAUGUUAGAUC	:::: :.:.::.:. ::.:::	GAUCCAGCGUAUAGAGAUUAA
miR8779c	Circ-Ga03g010	5	13.824	389	409	UUAGUCCUUGUAUGUUAGAUC	:::: :.:.::.:. ::.:::	GAUCCAGCGUAUAGAGAUUAA
miR8779c	Circ-Ga07g307	5	11.671	302	322	UUAGUCCUUGUAUGUUAGAUC	:::::::. :.:. :::::.	UAUCUAACGAAUAGUGACUAG
miR8779c	Circ-Ga11g355	5	14.989	199	219	UUAGUCCUUGUAUGUUAGAUC	:::::: :.:.:::.::::	GAUCUAUACUGCGAGGGCUAA
miR8779c	Circ-Ga06g029	5	10.923	216	236	UUAGUCCUUGUAUGUUAGAUC	: .::... :.:::::::::	UAGUUAGUGAAUAAGGACUAA
miR8779c	Circ-Ga14g074	5	15.491	218	237	UUAGUCCUUGUAUGUUAGAUC	:::: :: ::::::::::..	UAUCUCAC-UACAAGGACUGG
miR8779c	Circ-Ga07g154	5	15.542	1	21	UUAGUCCUUGUAUGUUAGAUC	:: : :..::.:::::.:::	GAGCACAUGUAUAAGGAUUAA
miR8779c	Circ-Ga05g284	5	19.376	199	219	UUAGUCCUUGUAUGUUAGAUC	: ::::::: :.:. :.::.:	GCUCUAACACAUAGAGGCUGA
miR8779c	Circ-Ga14g073	5	19.409	388	407	UUAGUCCUUGUAUGUUAGAUC	:::: :: ::::::::::..	UAUCUCAC-UACAAGGACUGG
miR8779c	Circ-Ga09g176	5	8.933	24	44	UUAGUCCUUGUAUGUUAGAUC	.:.: ..:::::: :::::	AGUUUUGUAUACAAUGACUAC
miR8779c	Circ-Ga09g073	5	16.677	15	35	UUAGUCCUUGUAUGUUAGAUC	:::.:.::.:: :: ::.:	UCUCUGAUAUGCAUGGUCUGA
miR8779c	Circ-Ga11g247	5	21.886	198	218	UUAGUCCUUGUAUGUUAGAUC	:::: :.:::::: :::..	AAUCUUCCGUACAAGAACUGG
miR8779c	Circ-Ga10g004	5	16.217	34	54	UUAGUCCUUGUAUGUUAGAUC	.:.: ::::::: :::.:	UUGUUGAAAUACAAGAACUGA
miR8779c	Circ-Ga05g214	5	11.386	415	435	UUAGUCCUUGUAUGUUAGAUC	:.::: :::::: ::: :.	CCUUUAAAAUACAAAGACAAG
miR8779c	Circ-Ga12g033	5	17.704	148	167	UUAGUCCUUGUAUGUUAGAUC	: :.:::::::::: .:::	UCUGUGACAUACAAGG-UUAA
miR8779c	Circ-Ga12g034	5	18.192	65	84	UUAGUCCUUGUAUGUUAGAUC	: :.:::::::::: .:::	UCUGUGACAUACAAGG-UUAA
miR8779c	Circ-Ga03g161	5	12.855	499	519	UUAGUCCUUGUAUGUUAGAUC	: :. .: ::::::::: :.:	GUUUAGAAAUACAAGGAAUGA
