# Supplementary material for: A comprehensive landscape of the Gossypium arboreum circRNAome under multiple abiotic stresses
Source: Front Plant Sci. 2026 Mar 10;17:1791897. doi: 10.3389/fpls.2026.1791897 (PMC13008959; doi:10.3389/fpls.2026.1791897)
Supplement: Supplementary file 8 [file Table5.xlsx]

## Sheet: Sheet1
Supplemental Table 5. Summary of bioinformatic predictions for miRNA-mRNA regulatory networks.
miRNA	Target	Expectation	UPE$	Target_start	Target_end	miRNA_aligned_fragment	alignment	Target_aligned_fragment	Inhibition
miR160a	Ga01g02164.F1	0	22.455	1324	1344	UGCCUGGCUCCCUGUAUGCCA	::::::::::::::::::::	AGGCAUACAGGGAGCCAGGCA	Cleavage
miR160a	Ga04g01891.F1	0	22.442	1597	1617	UGCCUGGCUCCCUGUAUGCCA	::::::::::::::::::::	AGGCAUACAGGGAGCCAGGCA	Cleavage
miR2111b	Ga07g02410.N2	0	19.055	103	122	UAAUCUGCAUCCUGAGGUUU	.:::::::::::::::::::	GAACCUCAGGAUGCAGAUUA	Cleavage
miR2949b	Ga01g02552.F2	0	18.339	350	370	UCUUUUGAACUGGAUUUGCUC	:::::::::::::::::::	AUGCAAAUCCAGUUCAAAAGA	Cleavage
miR2949b	Ga01g02551.F1	0	15.625	469	489	UCUUUUGAACUGGAUUUGCUC	:::::::::::::::::::	AUGCAAAUCCAGUUCAAAAGA	Cleavage
miR2950a	Ga13g02129.F1	0	16.597	480	500	UUCCAUCUCUUGCACACUGGA	:.:::::::::::::::::::	UUCAGUGUGCAAGAGAUGGAA	Cleavage
miR394a	Ga02g00841.M2	0	22.615	1211	1230	UUGGCAUUCUGUCCACCUCC	::::::::::::::::::::	GGAGGUGGACAGAAUGCCAA	Cleavage
miR397a	Ga13g00276.F1	0	16.824	737	757	UCAUUGAGUGCAGCGUUGAUG	.::::::::::::::::::::	UAUCAACGCUGCACUCAAUGA	Cleavage
miR397a	Ga04g00612.F1	0	13.294	766	786	UCAUUGAGUGCAGCGUUGAUG	::::::::::::::::::::	AAUCAACGCUGCACUCAAUGA	Cleavage
miR530	Ga09g02335.F1	0	23.692	300	320	UGCAUUUGCACCUGCACCUUC	: :::::::::::::::::::	GCAGGUGCAGGUGCAAAUGCA	Cleavage
miR7508a	Ga11g00117.C1	0	17.903	223	242	UUCCCGGCUUCUUUUCUUGC	::::::::::::::::::::	GCAAGAAAAGAAGCCGGGAA	Cleavage
miR7508a	Ga11g00119.F1	0	15.752	244	263	UUCCCGGCUUCUUUUCUUGC	::::::::::::::::::::	GCAAGAAAAGAAGCCGGGAA	Cleavage
miR7508a	Ga11g00120.F1	0	16.992	217	236	UUCCCGGCUUCUUUUCUUGC	::::::::::::::::::::	GCAAGAAAAGAAGCCGGGAA	Cleavage
miR160a	Ga06g00370.F1	0.5	23.371	1352	1372	UGCCUGGCUCCCUGUAUGCCA	::::::.::::::::::::::	UGGCAUGCAGGGAGCCAGGCA	Cleavage
miR160a	Ga05g02398.F2	0.5	24.069	1359	1379	UGCCUGGCUCCCUGUAUGCCA	::::::.::::::::::::::	UGGCAUGCAGGGAGCCAGGCA	Cleavage
miR160a	Ga09g01537.M1	0.5	24.763	2227	2247	UGCCUGGCUCCCUGUAUGCCA	::::::.::::::::::::::	UGGCAUGCAGGGAGCCAGGCA	Cleavage
miR164a	Ga12g01037.F1	0.5	12.266	890	910	UGGAGAAGCAGGGCACGUGCA	: .::::::::::::::::::	UUUACGUGCCCUGCUUCUCCA	Cleavage
miR164a	Ga11g03428.P1	0.5	15.771	924	944	UGGAGAAGCAGGGCACGUGCA	.::::::::::::::::::	CAUACGUGCCCUGCUUCUCCA	Cleavage
miR166a	Ga05g01359.F7	0.5	24.368	1603	1623	UCGGACCAGGCUUCAUUCCCC	::::::::::::::::::.	CUGGAAUGAAGCCUGGUCCGG	Cleavage
miR171a	Ga08g01471.N1	0.5	19.721	259	279	UGAUUGAGCCGUGCCAAUAUC	:::::::::.:::::::::::	GAUAUUGGCGCGGCUCAAUCA	Cleavage
miR171a	Ga12g01928.F1	0.5	20.006	1006	1026	UGAUUGAGCCGUGCCAAUAUC	:::::::::.:::::::::::	GAUAUUGGCGCGGCUCAAUCA	Cleavage
miR171a	Ga08g01854.F2	0.5	21.528	1748	1768	UGAUUGAGCCGUGCCAAUAUC	:::::::::.:::::::::::	GAUAUUGGCGCGGCUCAAUCA	Cleavage
miR171a	Ga12g00574.F1	0.5	18.874	1811	1831	UGAUUGAGCCGUGCCAAUAUC	:::::::::.:::::::::::	GAUAUUGGCGCGGCUCAAUCA	Cleavage
miR171a	Ga01g02539.F1	0.5	22.08	1271	1291	UGAUUGAGCCGUGCCAAUAUC	:::::::::.:::::::::::	GAUAUUGGCGCGGCUCAAUCA	Cleavage
miR172b	Ga05g01494.F1	0.5	14.001	1243	1263	CUUGAUGAUGCUGCAUCGGCA	::::.:::::::::::::::	AGCCGGUGCAGCAUCAUCAAG	Cleavage
miR2950a	Ga05g00378.F1	0.5	15.581	906	926	UUCCAUCUCUUGCACACUGGA	.:.:::::::::::::::::	AUCGGUGUGCAAGAGAUGGAA	Cleavage
miR3476	Ga01g02560.F1	0.5	19.564	431	451	UGAACUGGGUUUGUUGGCUGC	:::::::::::.::::::::	CCAGCCAACAAAUCCAGUUCA	Cleavage
miR3476	Ga01g02563.P1	0.5	12.724	355	375	UGAACUGGGUUUGUUGGCUGC	:::::::::::.::::::::	CCAGCCAACAAAUCCAGUUCA	Cleavage
miR397a	Ga13g02530.F1	0.5	16.44	803	823	UCAUUGAGUGCAGCGUUGAUG	:::::.::::::::::::::	AAUCAAUGCUGCACUCAAUGA	Cleavage
miR403	Ga06g01469.F1	0.5	22.888	3281	3301	UUAGAUUCACGCACAAACUCG	:.::::::::::::::::::	GGGGUUUGUGCGUGAAUCUAA	Cleavage
miR7508a	Ga06g00938.C1	0.5	19.257	248	267	UUCCCGGCUUCUUUUCUUGC	::::::::::::::.:::::	GCAAGAAAAGAAGCUGGGAA	Cleavage
miR8633	Ga14g00184.F2	0.5	3.952	3613	3634	UAAGUGAAGAAAGAGGUAGGUU	::.::::::::::::::::::.	AAUCUACCUCUUUCUUCACUUG	Cleavage
miR159b	Ga03g01611.F2	1	7.513	1928	1948	UUUGGAUUGAAGGGAGCUCUA	::::.::::::::::::::.	AAGAGUUCCCUUCAAUCCAAG	Cleavage
miR164a	Ga11g00587.N1	1	15.539	497	517	UGGAGAAGCAGGGCACGUGCA	:::::::.::::.:::::::	AGCACGUGUCCUGUUUCUCCA	Cleavage
miR164a	Ga01g00622.N1	1	19.838	782	802	UGGAGAAGCAGGGCACGUGCA	:::::::.::::.:::::::	AGCACGUGUCCUGUUUCUCCA	Cleavage
miR164a	Ga13g01650.F1	1	14.068	1087	1107	UGGAGAAGCAGGGCACGUGCA	:::::::.::::.:::::::	AGCACGUGUCCUGUUUCUCCA	Cleavage
miR166a	Ga08g02160.F1	1	21.303	1335	1355	UCGGACCAGGCUUCAUUCCCC	::.:::::::::::::::.	CUGGGAUGAAGCCUGGUCCGG	Cleavage
miR166a	Ga01g02118.F2	1	23.638	1137	1157	UCGGACCAGGCUUCAUUCCCC	::.:::::::::::::::.	CUGGGAUGAAGCCUGGUCCGG	Cleavage
miR393a	Ga07g02440.F2	1	22.96	2008	2029	UCCAAAGGGAUCGCAUUGAUCC	: : ::::::::::::::::::	GAAACAAUGCGAUCCCUUUGGA	Cleavage
miR393a	Ga11g03089.F1	1	21.622	2122	2143	UCCAAAGGGAUCGCAUUGAUCC	: : ::::::::::::::::::	GAAACAAUGCGAUCCCUUUGGA	Cleavage
miR393a	Ga11g02502.F1	1	16.235	1710	1731	UCCAAAGGGAUCGCAUUGAUCC	::::::::::::::::::	GAGACAAUGCGAUCCCUUUGGA	Cleavage
miR393a	Ga08g00478.F1	1	21.974	1685	1706	UCCAAAGGGAUCGCAUUGAUCC	::::::::::::::::::	GAGACAAUGCGAUCCCUUUGGA	Cleavage
miR393a	Ga08g01247.F6	1	22.029	1910	1931	UCCAAAGGGAUCGCAUUGAUCC	::::::::::::::::::	GAGACAAUGCGAUCCCUUUGGA	Cleavage
miR393a	Ga08g00813.F2	1	20.973	2611	2632	UCCAAAGGGAUCGCAUUGAUCC	::::::::::::::::::	GAGACAAUGCGAUCCCUUUGGA	Cleavage
miR394a	Ga03g01508.F2	1	17.715	3377	3396	UUGGCAUUCUGUCCACCUCC	:::::: :::::::::::::	GGAGGUUGACAGAAUGCCAA	Cleavage
miR395b	Ga03g00827.F2	1	11.379	50	70	CUGAAGUGUUUGGGGGAACUC	:::::::::::::::::::	AAGUUCCCCCAAACACUUCAA	Cleavage
miR397a	Ga11g00022.F1	1	16.136	720	740	UCAUUGAGUGCAGCGUUGAUG	::::::.::::::::.:::::	CAUCAAUGCUGCACUUAAUGA	Cleavage
miR397a	Ga11g00037.F1	1	9.619	725	745	UCAUUGAGUGCAGCGUUGAUG	:::::.::::::::.:::::	AAUCAAUGCUGCACUUAAUGA	Cleavage
miR397a	Ga01g02009.F1	1	21.348	760	780	UCAUUGAGUGCAGCGUUGAUG	:::::.:::::.::::::::	GAUCAAUGCUGCGCUCAAUGA	Cleavage
miR414b	Ga11g01471.F1	1	21.182	1272	1292	AGGAUGAUGAUGGUGACGGGC	:.::::.::::::::::::	CGCUGUCAUCAUCAUCAUCCU	Cleavage
miR414b	Ga08g02088.F1	1	8.105	359	379	AGGAUGAUGAUGGUGACGGGC	.:::::.::::::::::::	CGUCGUCAUCAUCAUCAUCCU	Cleavage
miR7505c	Ga05g03650.N1	1	19.694	1047	1067	UUCAGAGACCAUCCCUUGCUU	::: :::::::::::::::::	AAGGAAGGGAUGGUCUCUGAA	Cleavage
miR7505c	Ga05g03651.F1	1	18.02	1047	1067	UUCAGAGACCAUCCCUUGCUU	::: :::::::::::::::::	AAGGAAGGGAUGGUCUCUGAA	Cleavage
miR7505c	Ga05g03649.F1	1	19.347	1085	1105	UUCAGAGACCAUCCCUUGCUU	::: :::::::::::::::::	AAGGAAGGGAUGGUCUCUGAA	Cleavage
miR7505c	Ga05g03647.N1	1	23.132	1085	1105	UUCAGAGACCAUCCCUUGCUU	::: :::::::::::::::::	AAGGAAGGGAUGGUCUCUGAA	Cleavage
miR7505c	Ga05g03644.F1	1	23.354	1262	1282	UUCAGAGACCAUCCCUUGCUU	::: :::::::::::::::::	AAGGAAGGGAUGGUCUCUGAA	Cleavage
miR8633	Ga04g00529.F1	1	14.263	2583	2604	UAAGUGAAGAAAGAGGUAGGUU	:: .:::::::::::::::::.	AAGUUACCUCUUUCUUCACUUG	Cleavage
miR8634b	Ga08g01259.F7	1	5.528	864	884	UUGGUAUGGAGGAUGGAAAAG	: ::::::::.:.::::::::	CAUUUCCAUCUUUCAUACCAA	Cleavage
miR8663c	Ga08g00711.F3	1	21.972	2438	2458	AACUUGGUAACUAUUCUCACA	: ::.::::::::.:::::::	UUUGGGAAUAGUUGCCAAGUU	Cleavage
miR8680b	Ga14g00827.F2	1	15.809	636	656	ACGGUGGAGGUAUUGUGCCUG	:.:::::::::::::::..::	CGGGCACAAUACCUCCAUUGU	Cleavage
miR8779c	Ga07g02312.F1	1	14.891	686	706	UUAGUCCUUGUAUGUUAGAUC	:::::::::::.:.:::::::	GAUCUAACAUAUAGGGACUAA	Cleavage
miR8779c	Ga09g02392.F3	1	9.295	1398	1418	UUAGUCCUUGUAUGUUAGAUC	::::::::.::.:::::::::	GAUCUAACGUAUAAGGACUAA	Cleavage
miR8779c	Ga09g00153.N1	1	15.352	2851	2871	UUAGUCCUUGUAUGUUAGAUC	:::::::.:::::.:::::::	GAUCUAAUAUACAGGGACUAA	Cleavage
miR8779c	Ga09g00152.N2	1	14.497	2851	2871	UUAGUCCUUGUAUGUUAGAUC	:::::::.:::::.:::::::	GAUCUAAUAUACAGGGACUAA	Cleavage
miR8779c	Ga06g00121.F4	1	20.012	1270	1290	UUAGUCCUUGUAUGUUAGAUC	:.:::::..::::::::::::	GGUCUAAUGUACAAGGACUAA	Cleavage
miR8779c	Ga08g00114.F1	1	11.832	1166	1186	UUAGUCCUUGUAUGUUAGAUC	::.:::::::::.:::::::	AAUUUAACAUACAGGGACUAA	Cleavage
miR8779c	Ga10g02711.F3	1	20.874	1839	1859	UUAGUCCUUGUAUGUUAGAUC	:::::::.::::::::::.:	UAUCUAACGUACAAGGACUGA	Cleavage
miR156e	Ga02g00840.F7	1.5	14.895	3019	3039	UUGACAGAAGAUAGAGAGCAC	::::::::: :::::::::::	GUGCUCUCUCUCUUCUGUCAA	Cleavage
miR156e	Ga04g00008.F1	1.5	9.682	2818	2838	UUGACAGAAGAUAGAGAGCAC	::::::::: :::::::::::	GUGCUCUCUCUCUUCUGUCAA	Cleavage
miR156e	Ga03g01511.F2	1.5	18.556	2722	2742	UUGACAGAAGAUAGAGAGCAC	::::::::: :::::::::::	GUGCUCUCUCUCUUCUGUCAA	Cleavage
miR156e	Ga11g00208.F1	1.5	21.587	2106	2126	UUGACAGAAGAUAGAGAGCAC	::::::::: :::::::::::	GUGCUCUCUCUCUUCUGUCAA	Cleavage
miR156e	Ga14g01002.F1	1.5	18.749	1429	1449	UUGACAGAAGAUAGAGAGCAC	::::::::: :::::::::::	GUGCUCUCUCUCUUCUGUCAA	Cleavage
miR156e	Ga01g01478.F1	1.5	21.387	861	881	UUGACAGAAGAUAGAGAGCAC	::::::::: :::::::::::	GUGCUCUCUCUCUUCUGUCAA	Cleavage
miR159b	Ga13g01538.F1	1.5	9.93	1663	1683	UUUGGAUUGAAGGGAGCUCUA	::::::::::::: :::::	CCGAGCUCCCUUCAAACCAAA	Cleavage
miR164a	Ga01g00343.F1	1.5	15.643	744	764	UGGAGAAGCAGGGCACGUGCA	::: :::::::::::::::.	AGCAAGUGCCCUGCUUCUCCG	Cleavage
miR169a	Ga13g00814.N1	1.5	14.979	609	628	UAGCCAAGGAUGACUUGCCU	:::::::..::.:::::::	CGGCAAGUUGUCUUUGGCUA	Cleavage
miR172b	Ga01g01788.N1	1.5	21.559	2920	2940	CUUGAUGAUGCUGCAUCGGCA	:.:.:::::::::.:::::	AUCUGGUGCAGCAUCGUCAAG	Cleavage
miR172b	Ga08g00019.F1	1.5	18.598	1416	1436	CUUGAUGAUGCUGCAUCGGCA	::: :::::::::::::.:	GCCCGCUGCAGCAUCAUCAGG	Cleavage
miR2111b	Ga04g01085.F1	1.5	14.865	165	184	UAAUCUGCAUCCUGAGGUUU	:.:.:::::::::.::::::	AGAUCUCAGGAUGUAGAUUA	Cleavage
miR2949b	Ga02g00099.F1	1.5	12.137	247	267	UCUUUUGAACUGGAUUUGCUC	:::::::.::::::::::	AUUCAAAUCCGGUUCAAAAGA	Cleavage
miR2949b	Ga02g00098.F4	1.5	12.137	2755	2775	UCUUUUGAACUGGAUUUGCUC	:::::::.::::::::::	AUUCAAAUCCGGUUCAAAAGA	Cleavage
miR2949b	Ga02g00100.F1	1.5	12.137	247	267	UCUUUUGAACUGGAUUUGCUC	:::::::.::::::::::	AUUCAAAUCCGGUUCAAAAGA	Cleavage
miR2949b	Ga12g00515.N1	1.5	13.989	1255	1275	UCUUUUGAACUGGAUUUGCUC	.: ::::::::::::::.::	AGGGAAAUCCAGUUCAAAGGA	Cleavage
miR319e	Ga09g02204.F2	1.5	8.75	122	142	UUGGACUGAAGGGAGCUCCCU	:::::::::::::::.::	GAAGAGCUCCCUUCAGUCUAA	Cleavage
miR319e	Ga04g01740.F5	1.5	22.524	1390	1410	UUGGACUGAAGGGAGCUCCCU	::::::::::::: :::::	UUGGAGCUCCCUUCACUCCAA	Cleavage
miR319e	Ga05g02973.F1	1.5	22.511	2168	2188	UUGGACUGAAGGGAGCUCCCU	::::::::::::: :::::	UUGGAGCUCCCUUCACUCCAA	Cleavage
miR396e	Ga13g02266.F3	1.5	21.655	248	268	UUCCACAGCUUUCUUGAACUU	::: :::::::::::::::.:	AAGCUCAAGAAAGCUGUGGGA	Cleavage
miR397a	Ga05g00928.F1	1.5	12.992	701	721	UCAUUGAGUGCAGCGUUGAUG	::::::::::::::: :::::	CAUCAACGCUGCACUGAAUGA	Cleavage
miR397a	Ga01g01960.F1	1.5	13.293	761	781	UCAUUGAGUGCAGCGUUGAUG	::::::::::::::: :::::	CAUCAACGCUGCACUGAAUGA	Cleavage
miR397a	Ga01g02007.F1	1.5	17.664	758	778	UCAUUGAGUGCAGCGUUGAUG	: :::.::::::::::::::	GACCAAUGCUGCACUCAAUGA	Cleavage
miR399e	Ga06g01281.F1	1.5	20.37	1007	1027	UGCCAAAGGAGAAUUGCCCUG	:::::: ::::::::::::	UCGGGCAAAUCUCCUUUGGCA	Cleavage
miR399e	Ga10g02517.F7	1.5	19.047	922	942	UGCCAAAGGAGAAUUGCCCUG	:::::: ::::::::::::	UUGGGCAAAUCUCCUUUGGCA	Cleavage
miR414b	Ga10g00658.F1	1.5	8.464	106	126	AGGAUGAUGAUGGUGACGGGC	..:::::.::::::::::.:	CUUCGUCAUCAUCAUCAUCUU	Cleavage
miR414b	Ga09g02031.F1	1.5	13.102	408	428	AGGAUGAUGAUGGUGACGGGC	.:.::::.::::::::::.:	AUCUGUCAUCAUCAUCAUCUU	Cleavage
miR414b	Ga08g00516.F1	1.5	15.245	377	397	AGGAUGAUGAUGGUGACGGGC	.:::::.::::::::::.:	CGUCGUCAUCAUCAUCAUCUU	Cleavage
miR414b	Ga07g00887.F2	1.5	16.249	598	618	AGGAUGAUGAUGGUGACGGGC	.:::::.::::::::::.:	AGUCGUCAUCAUCAUCAUCUU	Cleavage
miR414b	Ga01g02391.F3	1.5	9.095	881	901	AGGAUGAUGAUGGUGACGGGC	:.:::::.:::::::::.:	CACUGUCACUAUCAUCAUCUU	Cleavage
miR414b	Ga06g02203.F1	1.5	7.799	215	235	AGGAUGAUGAUGGUGACGGGC	::::::::::: :::::::	CACCGUCACCAUCCUCAUCCU	Cleavage
miR414b	Ga12g02222.F3	1.5	6.878	2566	2586	AGGAUGAUGAUGGUGACGGGC	.: ::::::::::::::::	CAUCAUCACCAUCAUCAUCCU	Cleavage
miR414b	Ga09g00062.N1	1.5	1.659	301	321	AGGAUGAUGAUGGUGACGGGC	.: ::::::::::::::::	CAUCAUCACCAUCAUCAUCCU	Cleavage
miR477f	Ga09g02561.N1	1.5	23.743	800	820	ACUCUCCCUCAAGGGCUUCUG	..::::::.:::::::::::	UGGAAGCCUUUGAGGGAGAGA	Cleavage
miR7484e	Ga05g03769.F1	1.5	12.944	1032	1052	UAGAUCUAAUGUAUAAGGACU	::::::::::::::::::: :	AGUCCUUAUACAUUAGAUCAA	Cleavage
miR7484e	Ga02g00083.F4	1.5	12.809	1466	1486	UAGAUCUAAUGUAUAAGGACU	::::::::::::::::::: :	AGUCCUUAUACAUUAGAUCAA	Cleavage
miR7484e	Ga04g00052.F4	1.5	7.319	1440	1460	UAGAUCUAAUGUAUAAGGACU	::::::::::::::::::: :	AGUCCUUAUACAUUAGAUCAA	Cleavage
miR7484e	Ga08g00135.N1	1.5	10.871	376	396	UAGAUCUAAUGUAUAAGGACU	: ::::::::::::::::: :	AAUCCUUAUACAUUAGAUCAA	Cleavage
miR7505c	Ga05g01345.F3	1.5	21.455	1243	1263	UUCAGAGACCAUCCCUUGCUU	:::::::::::.::::::	GCUCAAGGGAUGGUUUCUGAA	Cleavage
miR7508a	Ga11g00115.F3	1.5	16.706	330	349	UUCCCGGCUUCUUUUCUUGC	:::::::::::: :::::::	GCAAGAAAAGAAACCGGGAA	Cleavage
miR827	Ga10g00535.F1	1.5	17.913	153	173	UUUGUUUAUGGUCAUCUAAGC	:.:::::::::::: ::::::	GUUUAGAUGACCAUCAACAAA	Cleavage
miR8634b	Ga06g01844.F1	1.5	7.073	87	107	UUGGUAUGGAGGAUGGAAAAG	:::::..::.:::::::::::	CUUUUUUAUUCUCCAUACCAA	Cleavage
miR8634b	Ga09g01604.F1	1.5	10.219	1829	1849	UUGGUAUGGAGGAUGGAAAAG	.::::.::::::.:::::::.	UUUUUUCAUCCUUCAUACCAG	Cleavage
miR8634b	Ga09g00105.F2	1.5	24.945	2977	2997	UUGGUAUGGAGGAUGGAAAAG	::::::::::::.::.:.::	AUUUUCCAUCCUCUAUGCUAA	Cleavage
miR8634b	Ga09g00108.F1	1.5	17.558	2970	2990	UUGGUAUGGAGGAUGGAAAAG	::::::::::::.::.:.::	AUUUUCCAUCCUCUAUGCUAA	Cleavage
miR8634b	Ga13g02240.F1	1.5	16.347	1709	1729	UUGGUAUGGAGGAUGGAAAAG	: :::.:::.::.::::::::	CAUUUUCAUUCUUCAUACCAA	Cleavage
miR8634b	Ga14g00950.F2	1.5	23.827	727	747	UUGGUAUGGAGGAUGGAAAAG	:::::::::::: ::::::	GGUUUCCAUCCUCCUUACCAA	Cleavage
miR8646a	Ga12g00175.F1	1.5	8.2	660	680	UAGUGAGGAUGGGAAAUUUGU	.::::::::::::..:.::::	GCAAAUUUCCCAUUUUUACUA	Cleavage
miR8779c	Ga09g00071.M3	1.5	15.423	1738	1758	UUAGUCCUUGUAUGUUAGAUC	:::::::::::.::::::::	GAUCUAACAUAUAAGGACUAC	Cleavage
miR8779c	Ga11g03665.N1	1.5	16.57	371	391	UUAGUCCUUGUAUGUUAGAUC	:::::::::::::: ::::::	GAUCUAACAUACAAAGACUAA	Cleavage
miR8779c	Ga03g00026.F2	1.5	15.099	723	743	UUAGUCCUUGUAUGUUAGAUC	:::::::.:::.:.:::::::	GAUCUAAUAUAUAGGGACUAA	Cleavage
miR8779c	Ga12g01749.F1	1.5	12.635	1238	1258	UUAGUCCUUGUAUGUUAGAUC	:::::::::::::: ::::::	GAUCUAACAUACAAAGACUAA	Cleavage
miR8779c	Ga10g00005.F1	1.5	12.531	1160	1180	UUAGUCCUUGUAUGUUAGAUC	::.:::::::.:.:::::::	AAUUUAACAUAUAGGGACUAA	Cleavage
miR8779c	Ga07g00536.F3	1.5	16.747	1048	1068	UUAGUCCUUGUAUGUUAGAUC	::.:::::::::.:::.:::	AAUUUAACAUACAGGGAUUAA	Cleavage
miR8779c	Ga12g01783.N1	1.5	13.452	1544	1564	UUAGUCCUUGUAUGUUAGAUC	::.:::::::.:.:::::::	AAUUUAACAUAUAGGGACUAA	Cleavage
miR8779c	Ga09g00280.F1	1.5	15.118	1678	1698	UUAGUCCUUGUAUGUUAGAUC	::::::::::.:.:::.:::	AAUCUAACAUAUAGGGAUUAA	Cleavage
miR8779c	Ga05g03082.F1	1.5	20.283	3293	3313	UUAGUCCUUGUAUGUUAGAUC	::::::..::.:::::::::	AAUCUAAUGUAUAAGGACUAA	Cleavage
miR8779c	Ga09g00636.M2	1.5	15.03	7498	7518	UUAGUCCUUGUAUGUUAGAUC	::::::..::.:::::::::	AAUCUAAUGUAUAAGGACUAA	Cleavage
miR156e	Ga13g00901.F1	2	17.234	1304	1324	UUGACAGAAGAUAGAGAGCAC	::::::::: ::::::::::.	GUGCUCUCUCUCUUCUGUCAG	Cleavage
miR156e	Ga14g00284.C1	2	21.911	1141	1161	UUGACAGAAGAUAGAGAGCAC	::::::::: ::::::::::.	GUGCUCUCUCUCUUCUGUCAG	Cleavage
miR156e	Ga11g01376.F1	2	14.299	538	558	UUGACAGAAGAUAGAGAGCAC	: :: ::::::.:::::::.:	GAGCACUCUAUUUUCUGUCGA	Cleavage
miR159b	Ga09g02204.F2	2	8.785	123	143	UUUGGAUUGAAGGGAGCUCUA	:::::::::::::.::.::	AAGAGCUCCCUUCAGUCUAAU	Cleavage
miR160a	Ga11g02807.P2	2	23.245	6157	6177	UGCCUGGCUCCCUGUAUGCCA	:. :::.::::::::::::	CUGUCUACGGGGAGCCAGGCA	Cleavage
miR164a	Ga11g02536.N8	2	13.927	704	724	UGGAGAAGCAGGGCACGUGCA	:.: ::.::::::::::::	CUCGCUUGUCCUGCUUCUCCA	Cleavage
miR166a	Ga04g01104.F1	2	22.378	1921	1941	UCGGACCAGGCUUCAUUCCCC	: ::.:: ::::::::::.::	GUGGGAUUAAGCCUGGUCUGA	Cleavage
miR169a	Ga11g03017.F2	2	17.141	509	528	UAGCCAAGGAUGACUUGCCU	:::::::::::. ::::::	CGGCAAGUCAUCUGUGGCUA	Cleavage
miR169a	Ga07g00150.F1	2	14.07	1124	1143	UAGCCAAGGAUGACUUGCCU	::::: ::::::::::::	CGGCAACUCAUCCUUGGCUU	Cleavage
miR169a	Ga13g02170.P1	2	21.528	1377	1396	UAGCCAAGGAUGACUUGCCU	::::: ::::::::::::	CGGCAACUCAUCCUUGGCUU	Cleavage
miR169a	Ga10g02250.F1	2	24.293	1525	1544	UAGCCAAGGAUGACUUGCCU	:: :::::::::::::::	UGGGAAGUCAUCCUUGGCUC	Cleavage
miR169a	Ga04g01843.F1	2	22.527	1690	1709	UAGCCAAGGAUGACUUGCCU	:: :::::::::::::::	UGGGAAGUCAUCCUUGGCUC	Cleavage
miR169a	Ga06g00722.P2	2	23.792	3124	3143	UAGCCAAGGAUGACUUGCCU	::::: ::::::::::::	CGGCAACUCAUCCUUGGCUU	Cleavage
miR169a	Ga05g01427.F1	2	15.317	3201	3220	UAGCCAAGGAUGACUUGCCU	:: :::::::::::::::	UGGGAAGUCAUCCUUGGCUC	Cleavage
miR172b	Ga10g00269.F1	2	24.326	256	276	CUUGAUGAUGCUGCAUCGGCA	:::.: ::::::::.::::::	UGCUGCUGCAGCAUUAUCAAG	Cleavage
miR172b	Ga01g02145.F3	2	11.417	1970	1990	CUUGAUGAUGCUGCAUCGGCA	:. ::::::::::::::.:	CUCUCAUGCAGCAUCAUCAGG	Cleavage
miR172b	Ga13g01873.F6	2	21.423	1937	1957	CUUGAUGAUGCUGCAUCGGCA	: ::::::::.:::::.::	ACCGGAUGCAGCGUCAUCGAG	Cleavage
miR172b	Ga01g02172.F1	2	22.666	126	146	CUUGAUGAUGCUGCAUCGGCA	: : :::::::::::::::	CUCGGUUGCAGCAUCAUCAAG	Cleavage
miR2111b	Ga12g01690.F17	2	8.432	5183	5202	UAAUCUGCAUCCUGAGGUUU	.:.::::::::::::::: :	GAGCCUCAGGAUGCAGAUAA	Cleavage
miR2950a	Ga06g00111.F1	2	20.166	2975	2995	UUCCAUCUCUUGCACACUGGA	::::: :::.:::::::::.	ACCAGUUUGCGAGAGAUGGAG	Cleavage
miR2950a	Ga07g00385.F1	2	14.801	392	412	UUCCAUCUCUUGCACACUGGA	.::::::::::::: :::.:	GUCAGUGUGCAAGAGCUGGGA	Cleavage
miR390a	Ga14g00524.F1	2	14.154	971	991	AAGCUCAGGAGGGAUAGCGCC	::.:.:::.:::.::::::::	GGUGUUAUUCCUUCUGAGCUU	Cleavage
miR3954a	Ga03g00115.F2	2	15.822	139	160	UUGGACAGAGUAAUCACGGUCG	::.:::::::::::. ::::::	CGGCCGUGAUUACUUGGUCCAA	Cleavage
miR395b	Ga10g01892.F1	2	12.324	59	79	CUGAAGUGUUUGGGGGAACUC	:.::: ::::::::::::::	GGGUUACCCCAAACACUUCAA	Cleavage
miR395b	Ga13g01520.F1	2	18.11	31	51	CUGAAGUGUUUGGGGGAACUC	.: :.:.:::::::::::::	CGGAUUCUCCAAACACUUCAG	Cleavage
miR396e	Ga13g02267.F1	2	23.291	289	309	UUCCACAGCUUUCUUGAACUU	.:::::: ::::::::::.:	CGGUUCAAUAAAGCUGUGGGA	Cleavage
miR396e	Ga10g01234.F1	2	16.481	3023	3043	UUCCACAGCUUUCUUGAACUU	:::::: ::..:::::::::	CAGUUCAUGAGGGCUGUGGAA	Cleavage
miR397a	Ga13g00569.F1	2	13.392	712	732	UCAUUGAGUGCAGCGUUGAUG	::::::.::::::::::: ::	CAUCAAUGCUGCACUCAACGA	Cleavage
miR397a	Ga13g00941.F1	2	11.11	732	752	UCAUUGAGUGCAGCGUUGAUG	::::::.:::::::::::: :	CAUCAAUGCUGCACUCAAUCA	Cleavage
miR397a	Ga09g01588.F1	2	14.876	771	791	UCAUUGAGUGCAGCGUUGAUG	:.::::.::::::::::: ::	CGUCAAUGCUGCACUCAACGA	Cleavage
miR397a	Ga11g00035.F1	2	10.073	769	789	UCAUUGAGUGCAGCGUUGAUG	.::::.::::::::::: ::	AGUCAAUGCUGCACUCAACGA	Cleavage
miR397a	Ga13g00253.F1	2	13.389	750	770	UCAUUGAGUGCAGCGUUGAUG	.::::.:: :::::::::::	AGUCAAUGCGGCACUCAAUGA	Cleavage
miR397a	Ga01g02006.N1	2	19.835	749	769	UCAUUGAGUGCAGCGUUGAUG	:: ::.:::::.::::::::	GAUAAAUGCUGCGCUCAAUGA	Cleavage
miR399e	Ga13g00747.F3	2	17.074	635	655	UGCCAAAGGAGAAUUGCCCUG	..:::: :::::.::::::.:	UGGGGCCAUUCUUCUUUGGUA	Cleavage
miR414b	Ga03g00009.F7	2	17.208	4335	4355	AGGAUGAUGAUGGUGACGGGC	:.: :::.::::::::::::	CCUCAUCAUCAUCAUCAUCCU	Cleavage
miR414b	Ga07g01163.F2	2	9.743	625	645	AGGAUGAUGAUGGUGACGGGC	..:::::.:.::::::::.:	CUUCGUCAUCGUCAUCAUCUU	Cleavage
miR414b	Ga13g02184.N1	2	22.199	228	248	AGGAUGAUGAUGGUGACGGGC	:.: :::.::::::::::::	ACUCAUCAUCAUCAUCAUCCU	Cleavage
miR414b	Ga10g01094.F1	2	22.061	329	349	AGGAUGAUGAUGGUGACGGGC	: :::::.::::::::::.:	GGCCGUCGCCAUCAUCAUUCG	Cleavage
miR414b	Ga02g01169.C1	2	5.978	200	220	AGGAUGAUGAUGGUGACGGGC	.::::..::::::::::.:	CGUCGUCGUCAUCAUCAUCUU	Cleavage
miR414b	Ga11g00298.F2	2	13.412	239	259	AGGAUGAUGAUGGUGACGGGC	.:::::.:::::::::::	UGUCGUCAUCAUCAUCAUCCA	Cleavage
miR414b	Ga08g00076.N1	2	18.711	1936	1956	AGGAUGAUGAUGGUGACGGGC	::::::.::::::..::.:	AGCCGUCAUCAUCAUUGUCUU	Cleavage
miR414b	Ga03g02392.F4	2	17.367	1974	1994	AGGAUGAUGAUGGUGACGGGC	.::::..::::::::::.:	CGUCGUCGUCAUCAUCAUCUU	Cleavage
miR414b	Ga14g01142.F2	2	9.291	453	473	AGGAUGAUGAUGGUGACGGGC	.:::::.:.::::::::.:	CAUCGUCAUCGUCAUCAUCUU	Cleavage
miR414b	Ga01g02558.N1	2	6.736	115	135	AGGAUGAUGAUGGUGACGGGC	.:::::.:::::::::::	CAUCGUCAUCAUCAUCAUCCC	Cleavage
miR414b	Ga03g00371.P1	2	7.947	398	418	AGGAUGAUGAUGGUGACGGGC	::::::::::::::::. :	CACCGUCACCAUCAUCAUUAU	Cleavage
miR414b	Ga13g01731.F2	2	15.759	551	571	AGGAUGAUGAUGGUGACGGGC	:::::.::.:::::.:.::	UACCGUCGCCGUCAUCGUUCU	Cleavage
miR414b	Ga08g02071.F1	2	6.161	171	191	AGGAUGAUGAUGGUGACGGGC	.:: :::.::::::::::.:	CUCCAUCAUCAUCAUCAUCUU	Cleavage
miR414b	Ga11g00976.F1	2	15.379	454	474	AGGAUGAUGAUGGUGACGGGC	..: :::.::::::::::::	CUUCAUCAUCAUCAUCAUCCU	Cleavage
miR414b	Ga05g02668.F1	2	15.344	443	463	AGGAUGAUGAUGGUGACGGGC	..: ::::::::::::::.:	AUUCUUCACCAUCAUCAUCUU	Cleavage
miR414b	Ga03g01405.F1	2	11.965	1132	1152	AGGAUGAUGAUGGUGACGGGC	.:: :::.::::::::::.:	CUCCAUCAUCAUCAUCAUCUU	Cleavage
miR414b	Ga12g01667.N1	2	20.049	44	64	AGGAUGAUGAUGGUGACGGGC	..: ::::::::::::::.:	CUUCCUCACCAUCAUCAUCUU	Cleavage
miR414b	Ga12g02153.R1	2	12.093	69	89	AGGAUGAUGAUGGUGACGGGC	::: ::.::::::::::.:	CACCGGCAUCAUCAUCAUCUU	Cleavage
miR414b	Ga14g00428.F1	2	9.655	513	533	AGGAUGAUGAUGGUGACGGGC	.: :::.::::::::::::	AAUCAUCAUCAUCAUCAUCCU	Cleavage
miR414b	Ga11g00851.F1	2	5.354	1436	1456	AGGAUGAUGAUGGUGACGGGC	.: :::.::::::::::::	CAUCAUCAUCAUCAUCAUCCU	Cleavage
miR414b	Ga10g00878.F1	2	14.66	62	82	AGGAUGAUGAUGGUGACGGGC	.: ::::::::::::::.:	CAUCCUCACCAUCAUCAUCUU	Cleavage
miR414b	Ga02g01591.F1	2	10.661	112	132	AGGAUGAUGAUGGUGACGGGC	:: :::.::::.:::::::	CGCCAUCAUCAUCGUCAUCCU	Cleavage
miR414b	Ga02g01576.N1	2	6.311	92	112	AGGAUGAUGAUGGUGACGGGC	.: :::.::::::::::::	CAUCAUCAUCAUCAUCAUCCU	Cleavage
miR414b	Ga10g02769.F2	2	13.135	2844	2864	AGGAUGAUGAUGGUGACGGGC	:: :: :::::::::::::	AACCCUCUCCAUCAUCAUCCU	Cleavage
miR482e	Ga10g00718.N1	2	23.725	771	792	UUGCCGAUUCCACCCAUGCCUA	: :: :::::::::::.::.::	UUGGGAUGGGUGGAAUUGGUAA	Cleavage
miR482e	Ga05g00084.F2	2	22.755	373	394	UUGCCGAUUCCACCCAUGCCUA	:. :::::: ::::::.:::::	UGAGCAUGGUUGGAAUUGGCAA	Cleavage
miR5225a	Ga08g00237.M2	2	18.293	1008	1029	UCUGUCGCAGGGGAGAUGGCUG	::::::::.::::::::: :	GUGCCAUCUCUCCUGCGACAUA	Cleavage
miR5225a	Ga06g00134.F1	2	15.643	613	634	UCUGUCGCAGGGGAGAUGGCUG	: ::: :::::.::.::::::	AAACCAGCUCCCUUGUGACAGA	Cleavage
miR530	Ga09g01418.F1	2	19.286	599	619	UGCAUUUGCACCUGCACCUUC	.::: :::::::::::::.	CCGGGUUCAGGUGCAAAUGCG	Cleavage
miR535e	Ga10g02066.F11	2	19.442	2190	2210	UGACAACGAGAGAGAGCACGU	: :::::::::: ::::::.:	AGGUGCUCUCUCACGUUGUUA	Cleavage
miR535e	Ga03g01495.F2	2	14.822	653	673	UGACAACGAGAGAGAGCACGU	: ::: :.:::::.:::::::	AGGUGGUUUCUCUUGUUGUCA	Cleavage
miR7484e	Ga06g01981.F1	2	13.67	317	337	UAGAUCUAAUGUAUAAGGACU	::::::::::::::::::. :	AGUCCUUAUACAUUAGAUUAA	Cleavage
miR7484e	Ga11g00513.R1	2	7.746	2087	2107	UAGAUCUAAUGUAUAAGGACU	::::.:::::::::::::: :	AGUCUUUAUACAUUAGAUCAA	Cleavage
miR7484e	Ga07g02398.F2	2	15.789	3036	3056	UAGAUCUAAUGUAUAAGGACU	:::::::.::::::::::: :	AGUCCUUGUACAUUAGAUCAA	Cleavage
miR7484e	Ga06g00073.F1	2	22.727	478	498	UAGAUCUAAUGUAUAAGGACU	:::::::::::: :.::::	GUUCCUUAUACAUUUGGUCUA	Cleavage
miR7484e	Ga13g01511.F1	2	13.898	1128	1148	UAGAUCUAAUGUAUAAGGACU	::::::::::::::::. :	GAUCCUUAUACAUUAGAUUAA	Cleavage
miR7484e	Ga14g00321.F4	2	18.08	1741	1761	UAGAUCUAAUGUAUAAGGACU	:::::.::::::::::: :	GUUCCUUGUACAUUAGAUCAA	Cleavage
miR7505c	Ga06g00336.F2	2	18.236	1182	1202	UUCAGAGACCAUCCCUUGCUU	::::: ::::::::.::.:	UUGCAAGUGAUGGUCUUUGGA	Cleavage
miR7508a	Ga06g00498.P1	2	24.551	626	645	UUCCCGGCUUCUUUUCUUGC	::::::::.:.::..:::::	GCAAGAAAGGGAGUUGGGAA	Cleavage
miR7508a	Ga01g01861.M1	2	11.674	1679	1698	UUCCCGGCUUCUUUUCUUGC	.:::::::: :::::::::	UUAAGAAAAGUAGCCGGGAA	Translation
miR7508a	Ga09g00848.C1	2	19.122	674	693	UUCCCGGCUUCUUUUCUUGC	:::::::::::::::: .:	UCAAGAAAAGAAGCCGGAGA	Cleavage
miR7508a	Ga04g00580.F2	2	19.918	303	322	UUCCCGGCUUCUUUUCUUGC	:::::::.::::..::::.	UCAAGAAAGGAAGUUGGGAG	Cleavage
miR827	Ga03g02518.N1	2	9.279	1225	1245	UUUGUUUAUGGUCAUCUAAGC	:::.:: ::.::::::::::	UCUUGGACGAUCAUAAACAAA	Cleavage
miR827	Ga04g00041.F1	2	11.755	916	936	UUUGUUUAUGGUCAUCUAAGC	:::::::::.::::: :::	CAUUAGAUGACUAUAAAAAAA	Cleavage
miR8633	Ga12g01479.F1	2	8.84	79	100	UAAGUGAAGAAAGAGGUAGGUU	::::::.:.:::::::::::	CACCUACUUUUUUCUUCACUUU	Cleavage
miR8633	Ga05g00054.F2	2	15.371	1149	1170	UAAGUGAAGAAAGAGGUAGGUU	: ..:.:::.::::::::.:::	AUUUUGCCUUUUUCUUCAUUUA	Cleavage
miR8633	Ga04g01355.F3	2	17.972	490	511	UAAGUGAAGAAAGAGGUAGGUU	.:::.::.::::::::.::.	CCUCUAUCUUUUUCUUCAUUUG	Cleavage
miR8633	Ga09g00057.F1	2	15.038	216	237	UAAGUGAAGAAAGAGGUAGGUU	.:..::::::::::::::.	UUGUUGUCUCUUUCUUCACUUG	Cleavage
miR8634b	Ga03g02267.F1	2	20.912	1394	1414	UUGGUAUGGAGGAUGGAAAAG	:: :::::::::::.:.::::	CUGUUCCAUCCUCCGUGCCAA	Cleavage
miR8646a	Ga10g01477.C1	2	13.969	1355	1375	UAGUGAGGAUGGGAAAUUUGU	::::: :..:::::::::::	UCAAAUGUUUCAUCCUCACUA	Cleavage
miR8646a	Ga05g04040.N1	2	14.134	2467	2487	UAGUGAGGAUGGGAAAUUUGU	:::::::.::::.:::.:.	CAAAAUUUCUCAUCUUCAUUG	Cleavage
miR8646a	Ga03g01542.F2	2	14.97	1596	1616	UAGUGAGGAUGGGAAAUUUGU	.:::: :::::.:::::::	UGGAAUUGCCCAUUCUCACUA	Cleavage
miR8663c	Ga04g00039.F7	2	14.011	2624	2644	AACUUGGUAACUAUUCUCACA	:::::::::: ::.:::::::	UGUGAGAAUAAUUGCCAAGUU	Translation
miR8680b	Ga12g01752.N1	2	22.616	2154	2174	ACGGUGGAGGUAUUGUGCCUG	:.::::::::::::::: .::	CGGGCACAAUACCUCCAGUGU	Cleavage
miR8680b	Ga03g02440.F1	2	13.888	3079	3099	ACGGUGGAGGUAUUGUGCCUG	:.: :::::::::::.:.:::	CGGACACAAUACCUCUAUCGU	Cleavage
miR8746	Ga03g00324.F2	2	7.456	13	33	AGAGAUAGUGCAAUAUGGAGG	::::: :::::.:::.:::	AAUCCAUUUUGCAUUAUUUCU	Cleavage
miR8779c	Ga06g00074.F1	2	14.17	1288	1308	UUAGUCCUUGUAUGUUAGAUC	:::::::..::.:::::.:::	GAUCUAAUGUAUAAGGAUUAA	Cleavage
miR8779c	Ga10g02533.F2	2	13.485	1510	1530	UUAGUCCUUGUAUGUUAGAUC	:::.::::.::.:.:::::::	GAUUUAACGUAUAGGGACUAA	Cleavage
miR8779c	Ga03g00238.F1	2	14.743	2116	2136	UUAGUCCUUGUAUGUUAGAUC	::::::::::.::: ::::::	GAUCUAACAUGCAAAGACUAA	Cleavage
miR8779c	Ga02g00333.F2	2	15.55	1720	1740	UUAGUCCUUGUAUGUUAGAUC	:::::::.:::.:.:::.:::	GAUCUAAUAUAUAGGGAUUAA	Cleavage
miR8779c	Ga14g00305.F2	2	8.852	3009	3029	UUAGUCCUUGUAUGUUAGAUC	:::.:::::::::: ::::::	GAUUUAACAUACAAUGACUAA	Cleavage
miR8779c	Ga05g01310.F2	2	13.388	1646	1666	UUAGUCCUUGUAUGUUAGAUC	:::.::::.::.:.:::::::	GAUUUAACGUAUAGGGACUAA	Cleavage
miR8779c	Ga08g00896.P3	2	18.532	1879	1899	UUAGUCCUUGUAUGUUAGAUC	:::::::..::.:.:::::::	GAUCUAAUGUAUAGGGACUAA	Cleavage
miR8779c	Ga03g00084.F3	2	12.915	1215	1235	UUAGUCCUUGUAUGUUAGAUC	::: ::.::::::::::.:::	GAUAUAGCAUACAAGGAUUAA	Cleavage
miR8779c	Ga13g01511.F1	2	13.166	1324	1344	UUAGUCCUUGUAUGUUAGAUC	::.:::..:::::::.::::	CAUUUAAUGUACAAGGGCUAA	Cleavage
miR8779c	Ga10g01216.F2	2	10.702	1023	1043	UUAGUCCUUGUAUGUUAGAUC	::.::::.::.:.:::::::	AAUUUAACGUAUAGGGACUAA	Cleavage
miR8779c	Ga10g00048.F1	2	18.95	1189	1209	UUAGUCCUUGUAUGUUAGAUC	::::::::::::.:::: ::	AAUCUAACAUACAGGGACCAA	Cleavage
miR8779c	Ga02g00093.F1	2	14.805	1538	1558	UUAGUCCUUGUAUGUUAGAUC	:::::::.:::::: :::::	UAUCUAACGUACAAGAACUAA	Cleavage
miR8779c	Ga08g02589.F4	2	15.175	3710	3730	UUAGUCCUUGUAUGUUAGAUC	::::::..::.:::::.:::	CAUCUAAUGUAUAAGGAUUAA	Cleavage
miR8779c	Ga06g01530.N5	2	15.023	1715	1735	UUAGUCCUUGUAUGUUAGAUC	::.::: .::::::::::::	UAUUUAAAGUACAAGGACUAA	Cleavage
miR8779c	Ga10g02235.F2	2	23.227	246	266	UUAGUCCUUGUAUGUUAGAUC	.:::: .:::::::::::.:	CGUCUACUAUACAAGGACUGA	Cleavage
miR156e	Ga01g01704.C1	2.5	12.779	2831	2851	UUGACAGAAGAUAGAGAGCAC	::::::::: ::::::::::	GUGCUCUCUCUCUUCUGUCAU	Cleavage
miR156e	Ga12g01346.F4	2.5	16.769	3112	3132	UUGACAGAAGAUAGAGAGCAC	::::::::: ::::::::::	GUGCUCUCUCUCUUCUGUCAU	Cleavage
miR156e	Ga03g01496.F1	2.5	12.4	2642	2662	UUGACAGAAGAUAGAGAGCAC	::::::::: ::::::::::	GUGCUCUCUCUCUUCUGUCAU	Cleavage
miR156e	Ga11g02937.F1	2.5	16.231	1452	1472	UUGACAGAAGAUAGAGAGCAC	::::::::: ::::::::::	GUGCUCUCUCUCUUCUGUCAU	Cleavage
miR156e	Ga11g03369.F1	2.5	17.691	1316	1336	UUGACAGAAGAUAGAGAGCAC	::::::::: ::::::::::	GUGCUCUCUCUCUUCUGUCAU	Cleavage
miR156e	Ga02g00848.F1	2.5	22.433	1274	1294	UUGACAGAAGAUAGAGAGCAC	::::::::: ::::::::::	GUGCUCUCUCUCUUCUGUCAU	Cleavage
miR156e	Ga12g01913.F1	2.5	14.252	702	722	UUGACAGAAGAUAGAGAGCAC	::::::::: ::::::::::	GUGCUCUCUCUCUUCUGUCAU	Cleavage
miR156e	Ga10g02203.F3	2.5	12.938	73	93	UUGACAGAAGAUAGAGAGCAC	::::.:.: :::::::::::	CUGCUUUUUCUCUUCUGUCAA	Cleavage
miR156e	Ga04g01690.F1	2.5	4.51	13	33	UUGACAGAAGAUAGAGAGCAC	::::.:::.::::::::.	UCUCUCUUUAUUUUCUGUCAG	Cleavage
miR159b	Ga04g01740.F5	2.5	22.531	1391	1411	UUUGGAUUGAAGGGAGCUCUA	:.:::::::::::: :::::	UGGAGCUCCCUUCACUCCAAU	Cleavage
miR159b	Ga05g02973.F1	2.5	22.535	2169	2189	UUUGGAUUGAAGGGAGCUCUA	:.:::::::::::: :::::	UGGAGCUCCCUUCACUCCAAU	Cleavage
miR159b	Ga05g01640.N2	2.5	14.071	938	958	UUUGGAUUGAAGGGAGCUCUA	:::::: :::::::: :::::	UAGAGCCCCCUUCAACCCAAA	Cleavage
miR159b	Ga10g02474.N2	2.5	16.31	1009	1029	UUUGGAUUGAAGGGAGCUCUA	:::::: :::::::: :::::	UAGAGCCCCCUUCAAACCAAA	Cleavage
miR159b	Ga13g01663.N1	2.5	10.961	771	791	UUUGGAUUGAAGGGAGCUCUA	:.:::: :::::::: :::::	UGGAGCCCCCUUCAAACCAAA	Cleavage
miR159b	Ga11g01445.F1	2.5	22.46	1117	1137	UUUGGAUUGAAGGGAGCUCUA	:::::.::::..:::..::	CUGAGCUUCCUUUGAUCUGAA	Cleavage
miR159b	Ga01g00601.F3	2.5	18.757	966	986	UUUGGAUUGAAGGGAGCUCUA	.:::: :::::::: :::::	CGGAGCCCCCUUCAAACCAAA	Cleavage
miR159b	Ga11g03499.F3	2.5	11.753	387	407	UUUGGAUUGAAGGGAGCUCUA	:.::: :.:::::::.:::	AUGGGCUGCUUUCAAUCUAAA	Cleavage
miR164a	Ga05g03370.F2	2.5	13.769	697	717	UGGAGAAGCAGGGCACGUGCA	::: :::::::: :::::::	AGCAAGUGCCCUGAUUCUCCA	Cleavage
miR167d	Ga07g00429.F1	2.5	19.934	2596	2616	UGAAGCUGCCAGCAUGAUCUU	:::::::::::.:::: .:	GCGAUCAUGCUGGUAGCUCUA	Cleavage
miR168	Ga09g01695.F10	2.5	18.438	457	477	UCGCUUGGUGCAGGUCGGGAA	:::::: ::::::::::: :	AUCCCGAGCUGCACCAAGCAA	Cleavage
miR168	Ga04g00387.F1	2.5	22.856	1000	1020	UCGCUUGGUGCAGGUCGGGAA	:. :::::::::::.:.::	ACCUGGACCUGCACCAGGUGA	Cleavage
miR169a	Ga02g01367.F1	2.5	19.047	1156	1175	UAGCCAAGGAUGACUUGCCU	:::::: ::::.:::::::	AGGCAAAUCAUUCUUGGCUC	Cleavage
miR169a	Ga11g00190.F1	2.5	16.881	1179	1198	UAGCCAAGGAUGACUUGCCU	:::::: ::::.:::::::	AGGCAAAUCAUUCUUGGCUC	Cleavage
miR169a	Ga08g01560.F2	2.5	17.629	1665	1684	UAGCCAAGGAUGACUUGCCU	:::::: ::::.:::::::	AGGCAAUUCAUUCUUGGCUU	Cleavage
miR169a	Ga08g00611.F1	2.5	19.813	1846	1865	UAGCCAAGGAUGACUUGCCU	:::::: ::::.:::::::	AGGCAAAUCAUUCUUGGCUU	Cleavage
miR169a	Ga01g01170.F1	2.5	12.009	2255	2274	UAGCCAAGGAUGACUUGCCU	:::::: ::::.:::::::	AGGCAAAUCAUUCUUGGCUU	Cleavage
miR169a	Ga02g00698.P1	2.5	17.527	1314	1333	UAGCCAAGGAUGACUUGCCU	.::::: ::::.:::::::	GGGCAAAUCAUUCUUGGCUU	Cleavage
miR169a	Ga08g00940.F1	2.5	19.193	1070	1089	UAGCCAAGGAUGACUUGCCU	: :: ::::::::::::::.	ACGCUAGUCAUCCUUGGCUG	Cleavage
miR169a	Ga13g02421.F2	2.5	13.853	1109	1128	UAGCCAAGGAUGACUUGCCU	::::: ::::.:::::::	CGGCAAAUCAUUCUUGGCUU	Cleavage
miR169a	Ga03g00217.F1	2.5	16.539	501	520	UAGCCAAGGAUGACUUGCCU	: :::::::::.::::.:.	UGUCAAGUCAUCUUUGGUUG	Cleavage
miR171a	Ga01g00549.F1	2.5	22.904	2983	3003	UGAUUGAGCCGUGCCAAUAUC	:: :::::::::::::.:..	AAUUUUGGCACGGCUCAGUUG	Cleavage
miR171a	Ga03g00227.F1	2.5	10.406	1364	1384	UGAUUGAGCCGUGCCAAUAUC	:::: ::::::::::::.	AUUAUUUGCACGGCUCAAUUU	Cleavage
miR172b	Ga02g00218.F1	2.5	18.863	1794	1814	CUUGAUGAUGCUGCAUCGGCA	.:.:::::::::::::.:	AAAUGGUGCAGCAUCAUCAGG	Cleavage
miR172b	Ga02g01530.F1	2.5	12.99	1747	1767	CUUGAUGAUGCUGCAUCGGCA	:. .:::::::::::::.:	CCCUAGUGCAGCAUCAUCAGG	Cleavage
miR2118	Ga06g00135.F1	2.5	19.09	699	720	UUCCCGAGGCCACCCAUUCCAG	:::::::::::.::.:: ::	GCGGAAUGGGUGGUCUUGGUAA	Cleavage
miR2118	Ga10g00237.F1	2.5	24.625	707	728	UUCCCGAGGCCACCCAUUCCAG	:: ::::: :::::::::::	UCGGCAUGGGGGGCCUCGGGAA	Cleavage
miR2949b	Ga12g02086.C1	2.5	18.239	4290	4310	UCUUUUGAACUGGAUUUGCUC	:: ::::::::::::::.:	CAGAAAAUCCAGUUCAAAGGC	Cleavage
miR2949b	Ga12g01246.F1	2.5	18.092	1048	1068	UCUUUUGAACUGGAUUUGCUC	:::::::.:::::::::	AUUCAAAUCCGGUUCAAAAGC	Cleavage
miR2949b	Ga03g00891.F1	2.5	18.085	1225	1245	UCUUUUGAACUGGAUUUGCUC	::: ::::.:::::.:.:::	AAGCCAAUCUAGUUCGAGAGA	Cleavage
miR2949b	Ga05g03506.F2	2.5	19.319	60	80	UCUUUUGAACUGGAUUUGCUC	.:::.:::::::: :.::::	UGGCAGAUCCAGUUAAGAAGA	Cleavage
miR2949b	Ga05g03505.F5	2.5	19.319	60	80	UCUUUUGAACUGGAUUUGCUC	.:::.:::::::: :.::::	UGGCAGAUCCAGUUAAGAAGA	Cleavage
miR2949b	Ga10g00856.P1	2.5	18.114	2533	2553	UCUUUUGAACUGGAUUUGCUC	.:::::::..:::: :::::	CGGCAAAUCUGGUUCUAAAGA	Cleavage
miR2949b	Ga11g00754.F1	2.5	15.694	152	172	UCUUUUGAACUGGAUUUGCUC	:::::::::: :::::::	UGCCAAAUCCAGUACAAAAGA	Cleavage
miR2949b	Ga10g02618.C1	2.5	13.618	986	1006	UCUUUUGAACUGGAUUUGCUC	:.::.::::::::.::::	UUGUAAGUCCAGUUCGAAAGU	Cleavage
miR2949b	Ga12g01945.C1	2.5	20.365	2616	2636	UCUUUUGAACUGGAUUUGCUC	:::.:::::::::.:.::	CUACAAGUCCAGUUCAGAGGA	Cleavage
miR2949b	Ga10g01645.P2	2.5	10.711	4316	4336	UCUUUUGAACUGGAUUUGCUC	.::::..:::::::::::	UUUUAAAUUUAGUUCAAAAGA	Cleavage
miR2949b	Ga11g03379.N1	2.5	16.014	365	385	UCUUUUGAACUGGAUUUGCUC	.:..: :::::::::::.::	UGGUGAUUCCAGUUCAAAGGA	Cleavage
miR2949b	Ga05g01434.F1	2.5	14.772	235	255	UCUUUUGAACUGGAUUUGCUC	::: :.::::::::::::	AUUCAAUUUCAGUUCAAAAGA	Cleavage
miR2949b	Ga11g02470.F2	2.5	11.512	1714	1734	UCUUUUGAACUGGAUUUGCUC	::::: ...::::::::::	UUGCAAAAUUGGUUCAAAAGA	Cleavage
miR2950a	Ga12g00649.F1	2.5	18.829	339	359	UUCCAUCUCUUGCACACUGGA	:::: ::::: ::::::::	AACAGUUUGCAAAAGAUGGAA	Cleavage
miR2950a	Ga09g00345.F1	2.5	24.686	1144	1163	UUCCAUCUCUUGCACACUGGA	.::: ::::::::::::::.	AUCAG-GUGCAAGAGAUGGAG	Cleavage
miR319e	Ga11g02688.N3	2.5	20.815	415	435	UUGGACUGAAGGGAGCUCCCU	::::::::.::::::..:	UAGGAGCUCCUUUCAGUUUAU	Cleavage
miR319e	Ga05g01533.F2	2.5	16.748	2505	2525	UUGGACUGAAGGGAGCUCCCU	::.: :::::::::::::	CAGGGGGACCCUUCAGUCCAA	Cleavage
miR319e	Ga10g02354.M1	2.5	19.288	2555	2575	UUGGACUGAAGGGAGCUCCCU	::.: :::::::::::::	UAGGGGGACCCUUCAGUCCAA	Cleavage
miR3476	Ga02g00624.F1	2.5	19.286	545	565	UGAACUGGGUUUGUUGGCUGC	:::.: :::::::::::::	UCAGUCUCCAAACCCAGUUCA	Cleavage
miR3476	Ga14g01375.N1	2.5	13.18	1453	1473	UGAACUGGGUUUGUUGGCUGC	:: .:::::.:.:::::::	CGAGGUAACAAGCUCAGUUCA	Cleavage
miR390a	Ga11g00351.F3	2.5	22.065	1082	1102	AAGCUCAGGAGGGAUAGCGCC	:: :.:::::.::.:::::::	GGAGUUAUCCUUCUUGAGCUU	Cleavage
miR390a	Ga11g01147.F4	2.5	17.747	2205	2225	AAGCUCAGGAGGGAUAGCGCC	:: :: ::::::.::::::::	GGAGCAAUCCCUUCUGAGCUU	Cleavage
miR390a	Ga07g01942.N4	2.5	12.549	222	242	AAGCUCAGGAGGGAUAGCGCC	::: ::::.:::::::::::	GGCAAUAUCUCUCCUGAGCUU	Cleavage
miR390a	Ga10g01398.F1	2.5	23.999	2025	2045	AAGCUCAGGAGGGAUAGCGCC	:: ::.:::::::::::::	AGCCCUGUCCCUCCUGAGCUG	Cleavage
miR390a	Ga02g00497.F2	2.5	15.492	247	267	AAGCUCAGGAGGGAUAGCGCC	:::: ::.::::::::::	UCCGCUUUCUCUCCUGAGCUA	Cleavage
miR3954a	Ga02g00249.P1	2.5	13.006	226	247	UUGGACAGAGUAAUCACGGUCG	:: :::::.::.::::::.	CUUCCAUGAUUGCUUUGUCCAG	Cleavage
miR3954a	Ga05g00851.F1	2.5	18.657	151	172	UUGGACAGAGUAAUCACGGUCG	: :. : ::::::::::::::	AGCCUCUUAUUACUCUGUCCAA	Cleavage
miR395b	Ga01g01406.M2	2.5	9.065	2813	2833	CUGAAGUGUUUGGGGGAACUC	:::::.:::::::.:::::.	GAGUUUCCCCAAAUACUUCGA	Cleavage
miR395b	Ga08g01610.F3	2.5	12.225	981	1001	CUGAAGUGUUUGGGGGAACUC	:::::..:.:::::.::.::	UAGUUCUUCUAAACAUUUUAG	Cleavage
miR396e	Ga04g00510.N3	2.5	11.262	242	262	UUCCACAGCUUUCUUGAACUU	::: ::::::: :::::::::	AAGAUCAAGAAUGCUGUGGAA	Translation
miR396e	Ga09g02597.F2	2.5	22.665	389	409	UUCCACAGCUUUCUUGAACUU	:.:::..::::::::: ::::	AGGUUUGAGAAAGCUGGGGAA	Cleavage
miR396e	Ga13g01277.F1	2.5	17.652	1156	1176	UUCCACAGCUUUCUUGAACUU	.::::.:.::::::::: :::	GAGUUUAGGAAAGCUGUAGAA	Cleavage
miR396e	Ga13g01975.F1	2.5	20.621	1432	1452	UUCCACAGCUUUCUUGAACUU	.:: :::::::::.::::::	GAGAUCAAGAAAGUUGUGGAU	Cleavage
miR396e	Ga02g00001.P2	2.5	13.183	18554	18574	UUCCACAGCUUUCUUGAACUU	:: ::::::::: :::::::	UAGAUCAAGAAAGAUGUGGAA	Cleavage
miR396e	Ga09g01301.N4	2.5	19.225	473	493	UUCCACAGCUUUCUUGAACUU	.:: :::::::::::::::.	GAGCCCAAGAAAGCUGUGGAG	Cleavage
miR396e	Ga12g00476.R1	2.5	20.061	697	717	UUCCACAGCUUUCUUGAACUU	: :::::::::::::::.	GUGGUCAAGAAAGCUGUGGGC	Cleavage
miR397a	Ga09g01645.F1	2.5	16.889	3858	3878	UCAUUGAGUGCAGCGUUGAUG	.::::: ::::::::::: ::	UAUCAAAGCUGCACUCAAGGA	Cleavage
miR397a	Ga13g00251.N1	2.5	18.04	165	185	UCAUUGAGUGCAGCGUUGAUG	.::::.:: :::::.:::::	AGUCAAUGCGGCACUUAAUGA	Cleavage
miR397a	Ga05g02029.F1	2.5	20.922	515	535	UCAUUGAGUGCAGCGUUGAUG	::.::: ::::.:::::::	UCUCGACGGUGCAUUCAAUGA	Cleavage
miR397a	Ga13g01944.F4	2.5	9.197	1801	1821	UCAUUGAGUGCAGCGUUGAUG	: :: :::::::::.:::::	AAACACCGCUGCACUUAAUGA	Cleavage
miR397a	Ga08g00672.F3	2.5	13.477	1732	1752	UCAUUGAGUGCAGCGUUGAUG	: :.:.: :::::::.:::::	CCUUAGCUCUGCACUUAAUGA	Cleavage
miR397a	Ga06g01063.P5	2.5	14.073	10852	10871	UCAUUGAGUGCAGCGUUGAUG	: ::::: ::::::::.::::	CCUCAAC-CUGCACUCGAUGA	Cleavage
miR399e	Ga06g01281.F1	2.5	11.822	967	987	UGCCAAAGGAGAAUUGCCCUG	::::: ::::::::::::	UUCGGCAAAUCUCCUUUGGCA	Cleavage
miR399e	Ga10g02517.F7	2.5	20.736	977	997	UGCCAAAGGAGAAUUGCCCUG	.:::::: ::::::::::::	UAGGGCACAUCUCCUUUGGCA	Cleavage
miR399e	Ga06g02115.F1	2.5	14.609	1296	1316	UGCCAAAGGAGAAUUGCCCUG	:::::.:::::::::: .:	UUGGGCAGUUCUCCUUUGUUA	Cleavage
miR399e	Ga06g00430.F6	2.5	19.988	2344	2364	UGCCAAAGGAGAAUUGCCCUG	::: :::::::::::: ::	AUGGGAAAUUCUCCUUUGACA	Cleavage
miR408	Ga05g00848.P1	2.5	13.583	656	676	ACAGGGAACAGGCUGAGCAUG	.:: .::::::::::.:.:::	UAUUUUCAGCCUGUUUCUUGU	Cleavage
miR408	Ga13g00753.F1	2.5	14.21	1068	1088	ACAGGGAACAGGCUGAGCAUG	:: : ::.:::::::::::	GUUGAUGAGUCUGUUCCCUGU	Cleavage
miR414b	Ga10g00658.F1	2.5	5.393	67	87	AGGAUGAUGAUGGUGACGGGC	:: :::::::::::::: :	UGCCAUCACCAUCAUCAUCAU	Cleavage
miR414b	Ga03g00134.M1	2.5	4.996	4527	4547	AGGAUGAUGAUGGUGACGGGC	::.:::..:::::::::::	UCCUGUCGUCAUCAUCAUCCC	Cleavage
miR414b	Ga07g00432.F1	2.5	8.151	99	119	AGGAUGAUGAUGGUGACGGGC	:..:::::.:::::::::: :	GUUCGUCAUCAUCAUCAUCAU	Cleavage
miR414b	Ga03g02256.F2	2.5	10.96	1263	1283	AGGAUGAUGAUGGUGACGGGC	:..:::::.::::::::..:	UCUUGUCACUAUCAUCAUUUU	Cleavage
miR414b	Ga07g01686.F2	2.5	3.033	1036	1056	AGGAUGAUGAUGGUGACGGGC	:.:::::.:::::::::: :	CCUCGUCAUCAUCAUCAUCAU	Cleavage
miR414b	Ga03g02392.F4	2.5	7.836	2214	2234	AGGAUGAUGAUGGUGACGGGC	.:::::.:::::::::: :	CGUCGUCAUCAUCAUCAUCAU	Cleavage
miR414b	Ga09g02313.F1	2.5	7.297	30	50	AGGAUGAUGAUGGUGACGGGC	:..: :::.::::::::::.:	GUUCAUCAUCAUCAUCAUCUU	Cleavage
miR414b	Ga12g01107.F2	2.5	14.385	4847	4867	AGGAUGAUGAUGGUGACGGGC	:.: :::.::::::::::.:	UCUCAUCAUCAUCAUCAUCUU	Cleavage
miR414b	Ga05g03616.F2	2.5	4.013	49	69	AGGAUGAUGAUGGUGACGGGC	:::: ..:::::::::::.:	ACCCGCUGCCAUCAUCAUCUU	Cleavage
miR414b	Ga11g03700.F2	2.5	8.508	2205	2225	AGGAUGAUGAUGGUGACGGGC	::. ::::.:::::::::.:	ACCUUUCACUAUCAUCAUCUU	Cleavage
miR414b	Ga11g00296.F3	2.5	5.566	82	102	AGGAUGAUGAUGGUGACGGGC	::. :::.::::::::::.:	CCCUUUCAUCAUCAUCAUCUU	Cleavage
miR414b	Ga02g01273.N4	2.5	10.278	240	260	AGGAUGAUGAUGGUGACGGGC	:.: :::::::::::::::	ACUCAUCACCAUCAUCAUCCC	Cleavage
miR414b	Ga01g00323.F1	2.5	6.681	984	1004	AGGAUGAUGAUGGUGACGGGC	.::::..:::::::.::.:	CAUCGUCGUCAUCAUCGUCUU	Cleavage
miR414b	Ga02g01171.M1	2.5	17.754	4105	4125	AGGAUGAUGAUGGUGACGGGC	:::.::.:::::::::.:	CAACGUUACUAUCAUCAUCUU	Cleavage
miR414b	Ga01g01468.N2	2.5	11.88	234	254	AGGAUGAUGAUGGUGACGGGC	::::::::.::.::.:::	AGCCGUCACCGUCGUCGUCCA	Cleavage
miR414b	Ga13g02550.F1	2.5	16.47	457	477	AGGAUGAUGAUGGUGACGGGC	: :::::::::::::::: :	CCACGUCACCAUCAUCAUCGU	Cleavage
miR414b	Ga05g00427.F2	2.5	19.942	252	272	AGGAUGAUGAUGGUGACGGGC	.:::::.:..:::::.::.:	UUCCGUCGCUGUCAUCGUCUU	Cleavage
miR414b	Ga05g03513.M2	2.5	16.728	1288	1308	AGGAUGAUGAUGGUGACGGGC	.:::::.::::::::::.	CAUCGUCAUCAUCAUCAUCUC	Cleavage
miR414b	Ga04g01256.F10	2.5	15.245	2051	2071	AGGAUGAUGAUGGUGACGGGC	::::::.:. :::::::::	CACCGUCAUCGGCAUCAUCCU	Translation
miR414b	Ga13g01804.F5	2.5	9.348	111	131	AGGAUGAUGAUGGUGACGGGC	.::::..:.::::::::.:	CAUCGUCGUCGUCAUCAUCUU	Cleavage
miR414b	Ga06g00679.F2	2.5	14.665	761	781	AGGAUGAUGAUGGUGACGGGC	.:::::.::::.::::::	CGUCGUCAUCAUCGUCAUCCC	Cleavage
miR414b	Ga03g00703.F1	2.5	6.364	1696	1716	AGGAUGAUGAUGGUGACGGGC	.:::::.:::::::::: :	CAUCGUCAUCAUCAUCAUCGU	Cleavage
miR414b	Ga10g00873.F2	2.5	7.777	187	207	AGGAUGAUGAUGGUGACGGGC	.:::::.:::::::::: :	CGUCGUCAUCAUCAUCAUCAU	Cleavage
miR414b	Ga02g00265.F1	2.5	12.031	231	251	AGGAUGAUGAUGGUGACGGGC	.:::.:::::::::::: :	CAUCGUUACCAUCAUCAUCAU	Cleavage
miR414b	Ga11g00173.F1	2.5	4.096	1237	1257	AGGAUGAUGAUGGUGACGGGC	.:::::.:::::::::: :	CGUCGUCAUCAUCAUCAUCAU	Cleavage
miR414b	Ga13g00465.F1	2.5	10.335	117	137	AGGAUGAUGAUGGUGACGGGC	.:::::.:::::::::: :	CAUCGUCAUCAUCAUCAUCAU	Cleavage
miR414b	Ga13g01042.F4	2.5	1.661	67	87	AGGAUGAUGAUGGUGACGGGC	.:. :::.::::::::::.:	UUCUUUCAUCAUCAUCAUCUU	Cleavage
miR414b	Ga01g01867.F1	2.5	18.452	136	156	AGGAUGAUGAUGGUGACGGGC	... :::::::::::::.::	AUUUAUCACCAUCAUCAUUCU	Cleavage
miR414b	Ga01g02092.F3	2.5	8.259	508	528	AGGAUGAUGAUGGUGACGGGC	..::::::::::::::: :	CAUUGUCACCAUCAUCAUCAU	Cleavage
miR414b	Ga13g02320.F2	2.5	20.107	305	325	AGGAUGAUGAUGGUGACGGGC	..:: :..::::::::::::	CUUCGGCGUCAUCAUCAUCCU	Cleavage
miR414b	Ga11g03338.F1	2.5	6.061	2192	2212	AGGAUGAUGAUGGUGACGGGC	.:: :::.:.:.::::::::	CUCCAUCAUCGUUAUCAUCCU	Cleavage
miR414b	Ga05g00044.F1	2.5	8.259	183	203	AGGAUGAUGAUGGUGACGGGC	..: :::.::::::::::.:	CUUCUUCAUCAUCAUCAUCUU	Cleavage
miR414b	Ga09g01676.F1	2.5	14.209	585	605	AGGAUGAUGAUGGUGACGGGC	.:::::.:::::::::: :	CGUCGUCAUCAUCAUCAUCAU	Cleavage
miR414b	Ga01g00523.F1	2.5	3.231	115	135	AGGAUGAUGAUGGUGACGGGC	... :::.::::::::::::	UUUUUUCAUCAUCAUCAUCCU	Cleavage
miR414b	Ga12g01186.F1	2.5	21.874	723	743	AGGAUGAUGAUGGUGACGGGC	.::::..:.::::::::.:	CAUCGUCGUCGUCAUCAUCUU	Cleavage
miR414b	Ga12g02111.F2	2.5	16.911	876	896	AGGAUGAUGAUGGUGACGGGC	..: :::.::::::::::.:	AUUCUUCAUCAUCAUCAUCUU	Cleavage
miR414b	Ga12g02490.F1	2.5	5.719	299	319	AGGAUGAUGAUGGUGACGGGC	..: :::.::::::::::.:	CUUCAUCAUCAUCAUCAUCUU	Cleavage
miR414b	Ga08g02618.F3	2.5	11.589	316	336	AGGAUGAUGAUGGUGACGGGC	..: :::.::::::::::.:	CUUCUUCAUCAUCAUCAUCUU	Cleavage
miR414b	Ga07g02311.F1	2.5	3.166	549	569	AGGAUGAUGAUGGUGACGGGC	.: :::.::::::::::.:	CAUCAUCAUCAUCAUCAUCUU	Cleavage
miR414b	Ga05g03813.C1	2.5	3.382	1166	1186	AGGAUGAUGAUGGUGACGGGC	.: :::::::::::::::	CAUCAUCACCAUCAUCAUCCC	Cleavage
miR414b	Ga04g00511.F1	2.5	22.099	941	961	AGGAUGAUGAUGGUGACGGGC	..:::: ::.::::::::.:	CUUCGUCUCCGUCAUCAUCUU	Cleavage
miR414b	Ga11g01222.F1	2.5	7.161	147	167	AGGAUGAUGAUGGUGACGGGC	..: :::.::::::::::.:	AUUCAUCAUCAUCAUCAUCUU	Cleavage
miR414b	Ga14g00858.F1	2.5	15.356	1467	1487	AGGAUGAUGAUGGUGACGGGC	: .: :::.::::::::::.:	GGUCAUCAUCAUCAUCAUCUU	Cleavage
miR414b	Ga11g03663.F1	2.5	16.781	124	144	AGGAUGAUGAUGGUGACGGGC	..: :::.::::::::::.:	CUUCAUCAUCAUCAUCAUCUU	Cleavage
miR414b	Ga02g01448.C1	2.5	3.983	4251	4271	AGGAUGAUGAUGGUGACGGGC	:. :.::::::.:::::::	CACUUUUACCAUCGUCAUCCU	Cleavage
miR414b	Ga05g00271.F2	2.5	12.391	1233	1253	AGGAUGAUGAUGGUGACGGGC	: .: :::.::::::::::.:	GAUCAUCAUCAUCAUCAUCUU	Cleavage
miR414b	Ga07g01577.F2	2.5	6.282	255	275	AGGAUGAUGAUGGUGACGGGC	.: :::.::::::::::.:	CAUCAUCAUCAUCAUCAUCUU	Cleavage
miR414b	Ga06g01571.F2	2.5	8.476	809	829	AGGAUGAUGAUGGUGACGGGC	: :::.::::::::::::	CAACAUCAUCAUCAUCAUCCU	Cleavage
miR414b	Ga08g01977.F4	2.5	22.674	1726	1746	AGGAUGAUGAUGGUGACGGGC	.: :::.:::::::::.::	CAUCAUCAUCAUCAUCAUUCU	Cleavage
miR414b	Ga03g02203.F3	2.5	16.186	3382	3402	AGGAUGAUGAUGGUGACGGGC	:: :::::::::::::: :	CACCAUCACCAUCAUCAUCGU	Cleavage
miR414b	Ga12g01693.F1	2.5	12.992	738	758	AGGAUGAUGAUGGUGACGGGC	:: :::.:::::::::::	CACCAUCAUCAUCAUCAUCCC	Cleavage
miR414b	Ga11g00215.F1	2.5	15.08	238	258	AGGAUGAUGAUGGUGACGGGC	..: ::::::::.:.:::::	CUUCCUCACCAUCGUUAUCCU	Cleavage
miR414b	Ga11g00213.F1	2.5	17.632	226	246	AGGAUGAUGAUGGUGACGGGC	..: :.::::::.:::::::	CUUCCUUACCAUCGUCAUCCU	Cleavage
miR414b	Ga13g00658.F1	2.5	8.046	1353	1373	AGGAUGAUGAUGGUGACGGGC	:: :::.:::::::::::	UACCUUCAUCAUCAUCAUCCC	Cleavage
miR414b	Ga09g02205.F3	2.5	17.947	2019	2039	AGGAUGAUGAUGGUGACGGGC	:::: .::.::::::::.:	CACCGUGGCCGUCAUCAUCUU	Cleavage
miR414b	Ga11g01924.F1	2.5	6.509	662	682	AGGAUGAUGAUGGUGACGGGC	.: :::.::::::::::.:	CAUCAUCAUCAUCAUCAUCUU	Cleavage
miR414b	Ga05g01183.F1	2.5	5.296	109	129	AGGAUGAUGAUGGUGACGGGC	:: :::.:::::::.::.:	CACCUUCAUCAUCAUCGUCUU	Cleavage
miR414b	Ga11g01908.F1	2.5	12.899	1541	1561	AGGAUGAUGAUGGUGACGGGC	:: :::::::::::::: :	AACCAUCACCAUCAUCAUCAU	Cleavage
miR414b	Ga03g02273.N3	2.5	3.253	9	29	AGGAUGAUGAUGGUGACGGGC	:: :::.:::::::::::	CACCAUCAUCAUCAUCAUCCC	Cleavage
miR414b	Ga11g01173.F2	2.5	2.798	679	699	AGGAUGAUGAUGGUGACGGGC	.: :::.::::::::::.:	CAUCAUCAUCAUCAUCAUCUU	Cleavage
miR414b	Ga08g02377.F2	2.5	4.277	466	486	AGGAUGAUGAUGGUGACGGGC	.: :::.::::::::::.:	CAUCAUCAUCAUCAUCAUCUU	Cleavage
miR477f	Ga02g01351.N1	2.5	17.259	711	731	ACUCUCCCUCAAGGGCUUCUG	::::::: :::::::::::	GAGAAGCCAUUGAGGGAGAGA	Cleavage
miR482e	Ga10g00102.M6	2.5	21.114	768	789	UUGCCGAUUCCACCCAUGCCUA	::.::::::::.::::: ::	ACGGUAUGGGUGGGAUCGGAAA	Cleavage
miR482e	Ga10g00706.N4	2.5	24.604	737	758	UUGCCGAUUCCACCCAUGCCUA	: :: ::::::::.::.::.::	UUGGGAUGGGUGGGAUUGGUAA	Cleavage
miR482e	Ga03g01519.F1	2.5	18.275	669	690	UUGCCGAUUCCACCCAUGCCUA	::::::::::.: .:::::	UUUGCAUGGGUGGGAAUGGCAA	Cleavage
miR5225a	Ga05g01178.F4	2.5	14.209	168	189	UCUGUCGCAGGGGAGAUGGCUG	.:::: ::::::.::::::::	UAGCCUUCUCCCUUGCGACAGU	Cleavage
miR530	Ga05g01105.F1	2.5	18.426	176	196	UGCAUUUGCACCUGCACCUUC	::::::::::::::.. :::	UAAGGUGCAGGUGCAGGCGCA	Cleavage
miR530	Ga05g00966.F1	2.5	13.649	478	498	UGCAUUUGCACCUGCACCUUC	:.:::::: ::::::.::::	UAGGGUGCAAGUGCAAGUGCA	Cleavage
miR530	Ga12g00936.F2	2.5	24.694	1917	1937	UGCAUUUGCACCUGCACCUUC	: :::::: :::::::::::	GCAGGUGCUGGUGCAAAUGCC	Cleavage
miR530	Ga03g00305.P4	2.5	9.974	1102	1122	UGCAUUUGCACCUGCACCUUC	:.:::: ::::::::.::.:	AAGGGUGGAGGUGCAAGUGUA	Cleavage
miR535e	Ga05g01743.F1	2.5	15.869	870	890	UGACAACGAGAGAGAGCACGU	:. ::.:::.:::.:::::::	AUUUGUUCUUUCUUGUUGUCA	Cleavage
miR535e	Ga05g01957.F1	2.5	21.14	3453	3473	UGACAACGAGAGAGAGCACGU	:::::::.:.::::: :::	GGGUGCUCUUUUUCGUUUUCA	Cleavage
miR535e	Ga12g02291.F1	2.5	14.532	3188	3208	UGACAACGAGAGAGAGCACGU	: : :::.:.::::::::::.	AGGAGCUUUUUCUCGUUGUCG	Cleavage
miR535e	Ga14g01329.F2	2.5	9.715	1701	1721	UGACAACGAGAGAGAGCACGU	:: :::::::::::: :::	UGGUACUCUCUCUCGUUAUCA	Cleavage
miR7484e	Ga11g02056.N1	2.5	10.479	649	669	UAGAUCUAAUGUAUAAGGACU	:::..::.::::::::.:.::	AGUUUUUGUACAUUAGGUUUA	Cleavage
miR7484e	Ga02g01538.F3	2.5	19.107	791	811	UAGAUCUAAUGUAUAAGGACU	::::.::.::::::::::: :	AGUCUUUGUACAUUAGAUCAA	Cleavage
miR7484e	Ga06g01978.F3	2.5	15.141	929	949	UAGAUCUAAUGUAUAAGGACU	:::::::.::::::::::. :	AGUCCUUGUACAUUAGAUUAA	Cleavage
miR7484e	Ga09g00105.F2	2.5	10.288	4326	4346	UAGAUCUAAUGUAUAAGGACU	::::.:::::.:::::::: :	AGUCUUUAUAUAUUAGAUCAA	Cleavage
miR7484e	Ga13g02439.F3	2.5	15.368	1057	1077	UAGAUCUAAUGUAUAAGGACU	.::::::::::.::.:::: :	GGUCCUUAUACGUUGGAUCAA	Cleavage
miR7484e	Ga09g02392.F3	2.5	16.009	1194	1214	UAGAUCUAAUGUAUAAGGACU	::::: ::::::::::::: :	AGUCCCUAUACAUUAGAUCAA	Cleavage
miR7484e	Ga02g00063.F2	2.5	18.269	1749	1769	UAGAUCUAAUGUAUAAGGACU	::::: ::::::::::::: :	AGUCCCUAUACAUUAGAUCAA	Cleavage
miR7484e	Ga03g02364.F1	2.5	5.268	713	733	UAGAUCUAAUGUAUAAGGACU	: ::.:::::.:::::::: :	AAUCUUUAUAUAUUAGAUCAA	Cleavage
miR7484e	Ga01g01222.F7	2.5	13.115	3987	4007	UAGAUCUAAUGUAUAAGGACU	: :..::.:::.::::::.::	AAUUUUUGUACGUUAGAUUUA	Cleavage
miR7484e	Ga07g01017.M1	2.5	9.703	3623	3643	UAGAUCUAAUGUAUAAGGACU	::::: ::::::.:::::	UUUCCUUCUACAUUGGAUCUU	Cleavage
miR7484e	Ga12g02180.F1	2.5	19.278	626	646	UAGAUCUAAUGUAUAAGGACU	::: ::::::::::: :::	CCUCCAUAUACAUUAGAGCUA	Cleavage
miR7505c	Ga01g01347.F2	2.5	17.749	1807	1827	UUCAGAGACCAUCCCUUGCUU	:::::::: :::::::.::.:	AAGCAAGGAAUGGUCUUUGGA	Cleavage
miR7505c	Ga10g01419.N1	2.5	18.814	694	714	UUCAGAGACCAUCCCUUGCUU	::: :.::::::::.:.::::	AAGGAGGGGAUGGUUUUUGAA	Cleavage
miR7505c	Ga07g01575.F1	2.5	20.671	932	952	UUCAGAGACCAUCCCUUGCUU	.:: ::::: :::::::::::	GAGGAAGGGUUGGUCUCUGAA	Cleavage
miR7505c	Ga10g01421.F1	2.5	22.502	1737	1757	UUCAGAGACCAUCCCUUGCUU	::: : ::::::::.::::::	AAGAAUGGGAUGGUUUCUGAA	Cleavage
miR7508a	Ga14g00009.F5	2.5	17.056	1264	1283	UUCCCGGCUUCUUUUCUUGC	:::::.:..::::..:::::	GCAAGGAGGGAAGUUGGGAA	Cleavage
miR7508a	Ga08g00440.F3	2.5	12.909	1911	1930	UUCCCGGCUUCUUUUCUUGC	::::::::::.:: .:::::	GCAAGAAAAGGAGGUGGGAA	Cleavage
miR7508a	Ga10g02313.F2	2.5	14.737	2581	2600	UUCCCGGCUUCUUUUCUUGC	::::::.:.:::::::: ::	GCAAGAGAGGAAGCCGGAAA	Cleavage
miR7508a	Ga08g00438.F2	2.5	11.476	1989	2008	UUCCCGGCUUCUUUUCUUGC	::::::::::.:: .:::::	GCAAGAAAAGGAGGUGGGAA	Cleavage
miR7508a	Ga11g00976.F1	2.5	10.654	1138	1157	UUCCCGGCUUCUUUUCUUGC	::::::.:::::::. ::::	GCAAGAGAAGAAGCUUGGAA	Cleavage
miR7508a	Ga06g01443.P1	2.5	15.784	1014	1033	UUCCCGGCUUCUUUUCUUGC	::::::.:::::::.:: ::	GCAAGAGAAGAAGCUGGAAA	Cleavage
miR7508a	Ga08g00368.F3	2.5	22.557	2564	2583	UUCCCGGCUUCUUUUCUUGC	:::::: ::::.:..:::::	GCAAGACAAGAGGUUGGGAA	Cleavage
miR7508a	Ga01g01010.M1	2.5	12.044	3464	3483	UUCCCGGCUUCUUUUCUUGC	::::.::::::::.: :::	UCAAGGAAAGAAGCUGAGAA	Cleavage
miR7508a	Ga05g00037.N6	2.5	17.678	3554	3573	UUCCCGGCUUCUUUUCUUGC	::::::.:::::. :::::	CCAAGAAGAGAAGUGGGGAA	Cleavage
miR7508a	Ga12g02153.R1	2.5	16.026	219	238	UUCCCGGCUUCUUUUCUUGC	:::: :::::::: :::::	CCAAGUAAAGAAGCAGGGAA	Cleavage
miR7510a	Ga05g03482.F1	2.5	15.763	568	588	CAUGGCCUUUAGCGACGCUUU	.:: ::::::::::::.:::	GAAUCGUCGCUAAAGGUCAUU	Cleavage
miR7510a	Ga03g00176.F1	2.5	20.854	511	531	CAUGGCCUUUAGCGACGCUUU	.:: ::::::::::::.:::	GAAUCGUCGCUAAAGGUCAUU	Cleavage
miR7512	Ga07g01197.F2	2.5	11.58	4255	4275	UGCUACUUGUAGUUAUGCAUG	:::::::::::::: :::	UCAGCAUAACUACAAGUUGCA	Cleavage
miR827	Ga14g01845.F1	2.5	11.041	1928	1948	UUUGUUUAUGGUCAUCUAAGC	::: :::::::::.::::::	GCUGCGAUGACCAUGAACAAA	Cleavage
miR827	Ga07g01476.N3	2.5	14.815	2332	2352	UUUGUUUAUGGUCAUCUAAGC	.::::.::::::::::..:	UUUUAGGUGACCAUAAAUGAU	Cleavage
miR827	Ga05g03260.P1	2.5	20.055	907	927	UUUGUUUAUGGUCAUCUAAGC	::: :::::..::::.::::	CCUUUGAUGAUUAUAAGCAAA	Cleavage
miR827	Ga11g01095.F1	2.5	16.914	1365	1385	UUUGUUUAUGGUCAUCUAAGC	:.::::::::::::.::.	UAAUGGAUGACCAUAAAUAAG	Cleavage
miR8633	Ga08g00253.F5	2.5	5.851	3518	3539	UAAGUGAAGAAAGAGGUAGGUU	:...::::::::::::. ::::	AGUUUACCUCUUUCUUUUCUUA	Cleavage
miR8633	Ga02g00940.P1	2.5	14.572	158	179	UAAGUGAAGAAAGAGGUAGGUU	.:..:: :::::::::.::::.	GAUUUAACUCUUUCUUUACUUG	Cleavage
miR8633	Ga07g01765.F2	2.5	9.956	484	505	UAAGUGAAGAAAGAGGUAGGUU	::. : :::::::::::::::	UACUCAACUCUUUCUUCACUUA	Cleavage
miR8633	Ga14g01326.M1	2.5	12.988	638	659	UAAGUGAAGAAAGAGGUAGGUU	: .::.::::::::::..:::	AUUCUGCCUCUUUCUUUGCUUU	Cleavage
miR8633	Ga05g03245.F1	2.5	13.512	447	468	UAAGUGAAGAAAGAGGUAGGUU	..:::.:::: ::::.:::::	UGUCUAUCUCUCUCUUUACUUA	Translation
miR8633	Ga13g00172.N6	2.5	15.767	26	47	UAAGUGAAGAAAGAGGUAGGUU	: ..::..::::::::.:.:::	AUUUUAUUUCUUUCUUUAUUUA	Cleavage
miR8633	Ga11g02420.M2	2.5	7.123	173	194	UAAGUGAAGAAAGAGGUAGGUU	: .:::.:.:::::::::::	UAGUUACUUUUUUCUUCACUUU	Cleavage
miR8633	Ga05g03754.N1	2.5	14.952	376	397	UAAGUGAAGAAAGAGGUAGGUU	:. ::...:.::::::::.:::	AGACUGUUUUUUUCUUCAUUUA	Cleavage
miR8633	Ga11g01534.F1	2.5	10.319	124	145	UAAGUGAAGAAAGAGGUAGGUU	:.: .::::::::::.::::	UUCUUUUCUCUUUCUUCGCUUA	Cleavage
miR8633	Ga10g00993.F2	2.5	13.524	49	70	UAAGUGAAGAAAGAGGUAGGUU	::.:.::::::::: ::::	CUGCUGCUUCUUUCUUCUCUUA	Cleavage
miR8633	Ga07g01996.F1	2.5	11.323	73	94	UAAGUGAAGAAAGAGGUAGGUU	:::.::::::.:: :::::	UCACUAUCUCUUUUUUAACUUA	Cleavage
miR8633	Ga01g01374.F1	2.5	23.102	303	324	UAAGUGAAGAAAGAGGUAGGUU	.:..:::::::::..::::	UCAUUGUCUCUUUCUUUGCUUA	Cleavage
miR8633	Ga05g02430.F1	2.5	3.483	129	150	UAAGUGAAGAAAGAGGUAGGUU	.:: .:::::::::.:.:::	UCUCUCUCUCUUUCUUUAUUUA	Cleavage
miR8633	Ga01g00807.N1	2.5	8.027	242	263	UAAGUGAAGAAAGAGGUAGGUU	..: :::.::::::.:::::	UCUUUUCCUUUUUCUUUACUUA	Cleavage
miR8633	Ga07g01658.N1	2.5	10.293	362	383	UAAGUGAAGAAAGAGGUAGGUU	: :::::::::::::.::	AUGCGACCUCUUUCUUCAUUUU	Cleavage
miR8634b	Ga08g00238.P2	2.5	18.233	1352	1372	UUGGUAUGGAGGAUGGAAAAG	::::::::::.:.: ::::::	CUUUUCCAUCUUUCUUACCAA	Cleavage
miR8634b	Ga12g00783.F4	2.5	10.923	1123	1143	UUGGUAUGGAGGAUGGAAAAG	.:::::::::.:.: ::::::	UUUUUCCAUCUUUCCUACCAA	Cleavage
miR8634b	Ga05g01587.F1	2.5	0.768	1650	1670	UUGGUAUGGAGGAUGGAAAAG	.:::::::::.:.: ::::::	UUUUUCCAUCUUUCCUACCAA	Cleavage
miR8634b	Ga01g01902.N1	2.5	7.742	140	160	UUGGUAUGGAGGAUGGAAAAG	:::::: ::.:.:::.::::	AUUUUCCCUCUUUCAUGCCAA	Cleavage
miR8634b	Ga01g00686.F1	2.5	19.078	1109	1129	UUGGUAUGGAGGAUGGAAAAG	: ::.:.:::::::::.:::	AUAUUUCGUCCUCCAUAUCAA	Cleavage
miR8634b	Ga05g01233.C1	2.5	8.645	4040	4060	UUGGUAUGGAGGAUGGAAAAG	: ::::::::::.:.: ::::	CCUUUCCAUCCUUCGUCCCAA	Cleavage
miR8634b	Ga08g02513.F1	2.5	5.138	4818	4838	UUGGUAUGGAGGAUGGAAAAG	::::::::.:.: ::::::	AAUUUCCAUCUUUCCUACCAA	Cleavage
miR8634b	Ga03g01776.M1	2.5	8.196	1725	1745	UUGGUAUGGAGGAUGGAAAAG	::::.::.::..::.::::	UCUUUCUAUUCUUUAUGCCAA	Cleavage
miR8634b	Ga01g01574.F3	2.5	16.81	330	350	UUGGUAUGGAGGAUGGAAAAG	::::.::.::...::::::	AAUUUCUAUUCUUUGUACCAA	Cleavage
miR8634b	Ga04g00584.F1	2.5	19.386	792	812	UUGGUAUGGAGGAUGGAAAAG	::::..:::::.::..:::	AGUUUCUGUCCUCUAUGUCAA	Cleavage
miR8634b	Ga01g01304.F1	2.5	12.395	490	510	UUGGUAUGGAGGAUGGAAAAG	:: :.:::.:::::.::::	UAUUGCUAUCUUCCAUGCCAA	Cleavage
miR8646a	Ga01g01291.M1	2.5	20.191	2172	2192	UAGUGAGGAUGGGAAAUUUGU	:.:::::::::::.:: :.::	AUAAAUUUCCCAUUCUAAUUA	Cleavage
miR8646a	Ga10g00106.F1	2.5	12.353	342	362	UAGUGAGGAUGGGAAAUUUGU	.:::::: :::::.:.::::	UUAAAUUUACCAUCUUUACUA	Cleavage
miR8646a	Ga12g00819.F1	2.5	7.374	111	131	UAGUGAGGAUGGGAAAUUUGU	:::: ::::.::..::::::	CCAAACUUCCUAUUUUCACUA	Cleavage
miR8646a	Ga10g00093.N1	2.5	12.812	767	787	UAGUGAGGAUGGGAAAUUUGU	: .:::::::: :.:::::::	AGGAAUUUCCCCUUCUCACUA	Translation
miR8646a	Ga14g00294.F1	2.5	22.027	566	586	UAGUGAGGAUGGGAAAUUUGU	::::::::::::::...:	GAAAAUUUCCCAUCCUUGUUU	Cleavage
miR8646a	Ga10g01841.P8	2.5	18.872	1329	1349	UAGUGAGGAUGGGAAAUUUGU	::::::::.::..:::::	GAAAAUUUCCUAUUUUCACUU	Cleavage
miR8646a	Ga09g00850.F2	2.5	11.324	2570	2590	UAGUGAGGAUGGGAAAUUUGU	: ::::::::.:: .::::::	AAAAAUUUCCUAUAUUCACUA	Cleavage
miR8646a	Ga05g04041.F1	2.5	14.996	2431	2451	UAGUGAGGAUGGGAAAUUUGU	: ::: :::.::::::::.:.	AAAAACUUCUCAUCCUCAUUG	Cleavage
miR8646a	Ga05g04041.F1	2.5	19.166	2038	2058	UAGUGAGGAUGGGAAAUUUGU	::: :::.::::::::.:.	GAAAACUUCUCAUCCUCAUUG	Cleavage
miR8646a	Ga05g01400.F1	2.5	16.59	1496	1516	UAGUGAGGAUGGGAAAUUUGU	:::: :::..:.:::::::	GAAAAUCUCCUGUUCUCACUA	Cleavage
miR8646a	Ga05g04037.P15	2.5	15.083	2726	2746	UAGUGAGGAUGGGAAAUUUGU	::: :::.::::::::.:.	CAAAACUUCUCAUCCUCAUUG	Cleavage
miR8663c	Ga13g02436.N1	2.5	20.455	40	60	AACUUGGUAACUAUUCUCACA	::::: :::::::..::.:::	UGUGAAAAUAGUUGUCAGGUU	Cleavage
miR8663c	Ga05g03765.N1	2.5	9.314	2024	2044	AACUUGGUAACUAUUCUCACA	.::::::::::::::::	GAAAGGAAUAGUUACCAAGUU	Cleavage
miR8663c	Ga11g02632.F1	2.5	18.562	1243	1263	AACUUGGUAACUAUUCUCACA	:.:.::.:::::::::::	AUGGGGGAUGGUUACCAAGUU	Cleavage
miR8663c	Ga10g01813.F4	2.5	9.449	2304	2324	AACUUGGUAACUAUUCUCACA	: ::: :::: ::::::::::	UAUGAAAAUAAUUACCAAGUU	Translation
miR8746	Ga03g01614.P3	2.5	18.657	123	143	AGAGAUAGUGCAAUAUGGAGG	.:::: :::::: ::::::::	UCUCCUUAUUGCUCUAUCUCU	Cleavage
miR8746	Ga10g02070.F1	2.5	24.626	1420	1440	AGAGAUAGUGCAAUAUGGAGG	.:.:::::::..::.:::.:	AUUUCAUAUUGUGCUGUCUUU	Cleavage
miR8746	Ga10g02077.F2	2.5	24.644	2106	2126	AGAGAUAGUGCAAUAUGGAGG	.:.:::::::..::.:::.:	AUUUCAUAUUGUGCUGUCUUU	Cleavage
miR8779c	Ga11g03613.F3	2.5	15.719	1493	1513	UUAGUCCUUGUAUGUUAGAUC	:::.::::::: ::::::::.	GAUUUAACAUAAAAGGACUAG	Translation
miR8779c	Ga10g02747.F3	2.5	15.585	2157	2177	UUAGUCCUUGUAUGUUAGAUC	:::::::..::::.:::.:.:	GAUCUAAUGUACAGGGAUUGA	Cleavage
miR8779c	Ga07g00042.F3	2.5	15.489	1638	1658	UUAGUCCUUGUAUGUUAGAUC	:::::::..::::: ::::::	GAUCUAAUGUACAAUGACUAA	Cleavage
miR8779c	Ga08g02646.F3	2.5	13.953	2623	2643	UUAGUCCUUGUAUGUUAGAUC	:::::::::::::. ::.:::	GAUCUAACAUACAGAGAUUAA	Cleavage
miR8779c	Ga06g02021.F2	2.5	13.545	2480	2500	UUAGUCCUUGUAUGUUAGAUC	:::::::..::::: ::::::	GAUCUAAUGUACAAUGACUAA	Cleavage
miR8779c	Ga09g02528.C1	2.5	17.374	3581	3601	UUAGUCCUUGUAUGUUAGAUC	:::::::..::.:.:::.:::	GAUCUAAUGUAUAGGGAUUAA	Cleavage
miR8779c	Ga09g00915.F1	2.5	8.167	4144	4164	UUAGUCCUUGUAUGUUAGAUC	:::::::.:::.:: ::::::	GAUCUAAUAUAUAACGACUAA	Cleavage
miR8779c	Ga14g00632.M1	2.5	14.1	3332	3352	UUAGUCCUUGUAUGUUAGAUC	:::.::::.::.:.:::.:::	GAUUUAACGUAUAGGGAUUAA	Cleavage
miR8779c	Ga10g01055.F2	2.5	12.663	1144	1164	UUAGUCCUUGUAUGUUAGAUC	::: ::...::::::::::::	GAUAUAGUGUACAAGGACUAA	Cleavage
miR8779c	Ga02g00074.F2	2.5	14.411	2223	2243	UUAGUCCUUGUAUGUUAGAUC	::: :::::::.:.::::::.	GAUGUAACAUAUAGGGACUAG	Cleavage
miR8779c	Ga02g01340.F3	2.5	15.443	2504	2524	UUAGUCCUUGUAUGUUAGAUC	:::: :::.::::.:::.:::	GAUCAAACGUACAGGGAUUAA	Cleavage
miR8779c	Ga08g01001.P2	2.5	10.19	1841	1861	UUAGUCCUUGUAUGUUAGAUC	::::::..::::: ::::::	UAUCUAAUGUACAAUGACUAA	Cleavage
miR8779c	Ga14g00480.F1	2.5	11.564	501	521	UUAGUCCUUGUAUGUUAGAUC	:::::::. :::.:::::::	UAUCUAACGCACAGGGACUAA	Cleavage
miR8779c	Ga02g01406.F1	2.5	9.539	2136	2156	UUAGUCCUUGUAUGUUAGAUC	::::::.::::::: :.:::	AAUCUAAUAUACAAGAAUUAA	Cleavage
miR8779c	Ga02g01189.F2	2.5	11.625	2867	2887	UUAGUCCUUGUAUGUUAGAUC	::::::.::::: :::.:::	AAUCUAAUAUACAUGGAUUAA	Cleavage
miR8779c	Ga06g00098.F1	2.5	13.658	2761	2781	UUAGUCCUUGUAUGUUAGAUC	:::::::.::.: :::::::	AAUCUAACGUAUAUGGACUAA	Cleavage
miR8779c	Ga01g02539.F1	2.5	12.594	3019	3039	UUAGUCCUUGUAUGUUAGAUC	::.:::..::.::::.::::	AAUUUAAUGUAUAAGGGCUAA	Cleavage
miR8779c	Ga06g00140.F1	2.5	12.454	2521	2541	UUAGUCCUUGUAUGUUAGAUC	::::::..::::: ::::::	AAUCUAAUGUACAAUGACUAA	Cleavage
miR8779c	Ga07g00609.F2	2.5	14.597	2658	2678	UUAGUCCUUGUAUGUUAGAUC	::::::..:::: :::::::	AAUCUAAUGUACAUGGACUAA	Cleavage
miR8779c	Ga03g02387.C1	2.5	12.283	2452	2472	UUAGUCCUUGUAUGUUAGAUC	::.:::: :::::::.::::	AAUUUAACUUACAAGGGCUAA	Cleavage
miR8779c	Ga03g02426.F2	2.5	13.001	2075	2095	UUAGUCCUUGUAUGUUAGAUC	:::::.::::::::: ::.	AUUCUAAUAUACAAGGAAUAG	Cleavage
miR8779c	Ga10g02689.F1	2.5	15.63	1545	1565	UUAGUCCUUGUAUGUUAGAUC	::::::::::::::.::	ACGCUAACAUACAAGGAUUAC	Cleavage
miR8779c	Ga14g00508.F1	2.5	14.855	1673	1693	UUAGUCCUUGUAUGUUAGAUC	.:::.::.::::::::::	UGAUUAAUAUGCAAGGACUAA	Cleavage
miR8779c	Ga06g02056.F2	2.5	20.022	1165	1185	UUAGUCCUUGUAUGUUAGAUC	: ::: :::::.::::::::	GUUCUUACAUAUAAGGACUAU	Cleavage
miR8779c	Ga01g00553.N3	2.5	18.36	3238	3258	UUAGUCCUUGUAUGUUAGAUC	:: ::::::::::::.:::	AAUAAAACAUACAAGGAUUAA	Cleavage
miR8779c	Ga12g00209.F1	2.5	17.013	1103	1123	UUAGUCCUUGUAUGUUAGAUC	: :.::.:::::::::::.	AUUAUGACGUACAAGGACUAG	Cleavage
miR8779c	Ga07g00565.F3	2.5	19.968	399	419	UUAGUCCUUGUAUGUUAGAUC	::: .:.:::::::::::.	AUUCUUGCGUACAAGGACUAG	Cleavage
miR8779c	Ga07g00577.F1	2.5	9.814	752	772	UUAGUCCUUGUAUGUUAGAUC	: ::: :::::.:::::::	UUUAUAAAAUACAGGGACUAA	Cleavage
miR156e	Ga06g00889.F4	3	21.051	768	788	UUGACAGAAGAUAGAGAGCAC	:::::::.: ::::.::::.:	GUGCUCUUUCUCUUUUGUCGA	Cleavage
miR156e	Ga07g00239.M1	3	22.498	752	772	UUGACAGAAGAUAGAGAGCAC	:::::::.: ::::.::::.:	GUGCUCUUUUUCUUUUGUCGA	Cleavage
miR156e	Ga14g00068.F2	3	16.526	2423	2443	UUGACAGAAGAUAGAGAGCAC	::::.::::: ::::::::	CUGCUUUCUAUGUUCUGUCAU	Translation
miR156e	Ga09g01318.F1	3	14.884	3564	3584	UUGACAGAAGAUAGAGAGCAC	::.:::::::.::::: .::	CUGUUCUCUAUUUUCUGAUAA	Cleavage
miR156e	Ga09g01317.F5	3	14.884	3564	3584	UUGACAGAAGAUAGAGAGCAC	::.:::::::.::::: .::	CUGUUCUCUAUUUUCUGAUAA	Cleavage
miR156e	Ga04g00961.F2	3	17.39	1493	1513	UUGACAGAAGAUAGAGAGCAC	::.::::: ::::::::.:.	UUGUUCUCUUUCUUCUGUUAG	Cleavage
miR156e	Ga14g01123.P8	3	6.322	54849	54869	UUGACAGAAGAUAGAGAGCAC	: ::::::::.:::: ::::	UUUCUCUCUAUUUUCUCUCAA	Cleavage
miR156e	Ga14g01524.P23	3	6.322	27288	27308	UUGACAGAAGAUAGAGAGCAC	: ::::::::.:::: ::::	UUUCUCUCUAUUUUCUCUCAA	Cleavage
miR156e	Ga13g01184.F1	3	1.179	2565	2585	UUGACAGAAGAUAGAGAGCAC	: ::.::: :::::::::::	CUUCUUUCUUUCUUCUGUCAA	Cleavage
miR156e	Ga01g02309.F4	3	15.656	2359	2379	UUGACAGAAGAUAGAGAGCAC	: ::.:.:.:.:::::::::	AUCCUUUUUGUUUUCUGUCAA	Cleavage
miR156e	Ga02g00884.F1	3	18.528	444	464	UUGACAGAAGAUAGAGAGCAC	: ::::::::.:::: ::::	UUUCUCUCUAUUUUCUUUCAA	Cleavage
miR156e	Ga07g01604.F1	3	17.292	1886	1906	UUGACAGAAGAUAGAGAGCAC	:::::::::::::: :.:	UAGCUCUCUAUCUUCUCUUAC	Cleavage
miR156e	Ga09g01524.F2	3	7.756	1917	1937	UUGACAGAAGAUAGAGAGCAC	::::.:::::::: ::::	AAACUCUUUAUCUUCUUUCAA	Cleavage
miR156e	Ga13g00596.F1	3	18.198	2006	2026	UUGACAGAAGAUAGAGAGCAC	:::::.:::::::: :..:	AGGCUCUUUAUCUUCUCUUGA	Cleavage
miR156e	Ga05g02920.P1	3	18.081	1532	1552	UUGACAGAAGAUAGAGAGCAC	:.:.:::::.::::::...	UGGUUUUCUAUUUUCUGUUGG	Cleavage
miR156e	Ga08g00938.N1	3	5.392	1543	1563	UUGACAGAAGAUAGAGAGCAC	:::::.::::::.: :.::	ACGCUCUUUAUCUUUUUUUAA	Cleavage
miR156e	Ga06g01186.F3	3	18.063	721	741	UUGACAGAAGAUAGAGAGCAC	:::::::::.::. :::.:	AAGCUCUCUAUUUUUGGUCGA	Cleavage
miR156e	Ga13g00190.P3	3	19.549	641	661	UUGACAGAAGAUAGAGAGCAC	::.: :::.:::::::::	GGCCUUUAUAUUUUCUGUCAA	Cleavage
miR156e	Ga07g00078.F1	3	12.736	62	82	UUGACAGAAGAUAGAGAGCAC	::::: :::::.::::::	AAGCUCUGAAUCUUUUGUCAA	Cleavage
miR159b	Ga09g00940.F1	3	20.995	3492	3512	UUUGGAUUGAAGGGAGCUCUA	:::::.:..:::.:.:.::::	UAGAGUUUUCUUUAGUUCAAA	Cleavage
miR159b	Ga11g01088.F1	3	12.074	70	90	UUUGGAUUGAAGGGAGCUCUA	::: :::.:::::.::::::	UAGUGCUUCCUUCGAUCCAAC	Cleavage
miR159b	Ga14g01363.P1	3	9.623	16570	16590	UUUGGAUUGAAGGGAGCUCUA	:.:::::.::::..::...::	UGGAGCUUCCUUUGAUUUGAA	Cleavage
miR159b	Ga12g01194.F1	3	17.04	1520	1540	UUUGGAUUGAAGGGAGCUCUA	::::::.:.: ::::.::::	AAGAGCUUCUUCCAAUUCAAA	Translation
miR159b	Ga06g01568.F2	3	10.391	1498	1518	UUUGGAUUGAAGGGAGCUCUA	::::::...:::::::: ::	GAGAGCUUUUUUCAAUCCCAA	Cleavage
miR159b	Ga02g01467.C1	3	9.302	56	76	UUUGGAUUGAAGGGAGCUCUA	:: : .:.:::::::::::::	UAAAUUUUCCUUCAAUCCAAA	Cleavage
miR159b	Ga06g01230.F1	3	11.217	287	307	UUUGGAUUGAAGGGAGCUCUA	::::. ::::::.:::..::	GAGAGUCCCCUUCGAUCUGAA	Cleavage
miR159b	Ga09g01225.N1	3	12.712	988	1008	UUUGGAUUGAAGGGAGCUCUA	::: ::.:::::::::: ::	GAGAUCUUCCUUCAAUCCCAA	Cleavage
miR159b	Ga08g02472.P1	3	17.463	6084	6104	UUUGGAUUGAAGGGAGCUCUA	:::: :::.::..:::.:::	AAGAGAUCCUUUUGAUCUAAA	Cleavage
miR159b	Ga11g01745.F2	3	24.763	606	626	UUUGGAUUGAAGGGAGCUCUA	:::::.:::...::::::	GUCAGCUCUCUUUGGUCCAAA	Cleavage
miR159b	Ga01g00823.F1	3	16.914	1889	1909	UUUGGAUUGAAGGGAGCUCUA	:::::::::::.: ::::	ACGAGCUCCCUUCGAACCAAU	Cleavage
miR159b	Ga03g00425.F1	3	16.368	1977	1997	UUUGGAUUGAAGGGAGCUCUA	: :::::::. :::::.:::.	UUGAGCUCCUAUCAAUUCAAG	Translation
miR159b	Ga14g00860.F1	3	21.453	719	739	UUUGGAUUGAAGGGAGCUCUA	::.::::: :::::::::	CCCAGUUCCCUGCAAUCCAAA	Translation
miR159b	Ga01g01147.F1	3	14.22	299	319	UUUGGAUUGAAGGGAGCUCUA	.:::.:.::::::.::::	CUCGGCUUCUUUCAAUUCAAA	Cleavage
miR159b	Ga06g01740.P1	3	19.805	2156	2176	UUUGGAUUGAAGGGAGCUCUA	:. :: :::.::::::.::::	UGAAGAUCCUUUCAAUUCAAA	Cleavage
miR159b	Ga05g02699.F1	3	20.166	774	794	UUUGGAUUGAAGGGAGCUCUA	:.:::..::::..:.::::	CCGGGCUUUCUUCGGUUCAAA	Cleavage
miR159b	Ga04g01931.F2	3	18.581	1629	1649	UUUGGAUUGAAGGGAGCUCUA	:::::.:::::: ::.::.	CUGAGCUUCCUUCAUUCUAAG	Cleavage
miR159b	Ga12g02473.M2	3	20.604	8143	8163	UUUGGAUUGAAGGGAGCUCUA	:::::.: :::::::::..	AUGAGCUUCAUUCAAUCCAGG	Cleavage
miR159b	Ga08g00724.F1	3	20.287	708	728	UUUGGAUUGAAGGGAGCUCUA	: ::::: .::::: ::::::	UUGAGCUAUCUUCACUCCAAA	Cleavage
miR159b	Ga12g02734.F1	3	22.517	745	765	UUUGGAUUGAAGGGAGCUCUA	: ::::: .::::: ::::::	UUGAGCUAUCUUCACUCCAAA	Cleavage
miR159b	Ga11g01069.F4	3	19.638	1712	1732	UUUGGAUUGAAGGGAGCUCUA	: :: ::.::::.:::.:::.	UUGAACUUCCUUUAAUUCAAG	Cleavage
miR159b	Ga12g02040.F1	3	19.274	935	955	UUUGGAUUGAAGGGAGCUCUA	: :.:.::::.:::::::.	CUGUGUUUCCUUUAAUCCAAG	Cleavage
miR160a	Ga12g00024.F5	3	15.584	3526	3546	UGCCUGGCUCCCUGUAUGCCA	:::::.::::::: .::.:	GUGCAUAUAGGGAGCAGGGUA	Cleavage
miR162	Ga14g00040.M4	3	18.664	4355	4376	UCGAUAA-ACCUCUGCAUCCAG	:::::::::::::: :::::::	CUGGAUGCAGAGGUGUUAUCGA	Cleavage
miR162	Ga03g02323.F5	3	21.746	821	841	UCGAUAAACCUCUGCAUCCAG	:::::::::::::: :: ::	AUGGAUGCAGAGGUUCAUGGA	Cleavage
miR162	Ga03g00071.F1	3	22.508	916	936	UCGAUAAACCUCUGCAUCCAG	: ::::::: .:::::::::	CCGGAUGCAAGGGUUUAUCGU	Cleavage
miR164a	Ga08g00145.F2	3	22.701	3691	3711	UGGAGAAGCAGGGCACGUGCA	::: :::::.:::::: ::::	UGCCCGUGCUCUGCUUAUCCA	Cleavage
miR164a	Ga11g00718.F1	3	12.213	165	185	UGGAGAAGCAGGGCACGUGCA	:::::: ::.::::::::.:	UGCACGCUCCUUGCUUCUCUA	Cleavage
miR164a	Ga11g03016.F2	3	20.298	804	824	UGGAGAAGCAGGGCACGUGCA	::::: :::::::::::.	CAAACGUGACCUGCUUCUCCG	Cleavage
miR164a	Ga08g02042.F1	3	20.925	497	517	UGGAGAAGCAGGGCACGUGCA	:.:::.:::::::.:.::	AAGAUGUGUCCUGCUUUUUCA	Cleavage
miR164a	Ga05g00998.F2	3	8.045	394	414	UGGAGAAGCAGGGCACGUGCA	..::::.:: :::::::::	CUUGCGUGUCCAGCUUCUCCA	Translation
miR164a	Ga02g01194.F1	3	9.903	185	205	UGGAGAAGCAGGGCACGUGCA	: ::: : ::::::::.::.:	UUCACUUUCCCUGCUUUUCUA	Cleavage
miR164a	Ga09g01640.F1	3	4.495	469	489	UGGAGAAGCAGGGCACGUGCA	::: : :::::.::::.::	CACACUUACCCUGUUUCUUCA	Cleavage
miR166a	Ga13g02567.F2	3	22.475	1000	1020	UCGGACCAGGCUUCAUUCCCC	::.::::::::::::::	CUGGGAUGAAGCCUGGUCCAG	Cleavage
miR166a	Ga09g02397.F1	3	20.547	896	916	UCGGACCAGGCUUCAUUCCCC	: ::.. ::::..::::::::	GUGGGGAGAAGUUUGGUCCGA	Cleavage
miR166a	Ga12g01356.P1	3	17.515	8819	8839	UCGGACCAGGCUUCAUUCCCC	:::.: ::::::::::: :	AAGGAGUUAAGCCUGGUCCCA	Cleavage
miR167d	Ga13g00088.F1	3	18.554	403	423	UGAAGCUGCCAGCAUGAUCUU	:::.::: :::::..::::.:	AAGGUCAAGCUGGUGGCUUUA	Cleavage
miR167d	Ga04g01189.F1	3	23.848	193	213	UGAAGCUGCCAGCAUGAUCUU	:.: :.: ::::::::.::::	AGGUUUAGGCUGGCAGUUUCA	Cleavage
miR167d	Ga06g00135.F1	3	14.681	3670	3690	UGAAGCUGCCAGCAUGAUCUU	::::::.:::..:::::.	GGCAUCAUGUUGGUGGCUUCG	Cleavage
miR167d	Ga05g00708.F1	3	10.068	244	264	UGAAGCUGCCAGCAUGAUCUU	:: .::::::::::::.:	AUAAUAGUGCUGGCAGCUUUA	Cleavage
miR167d	Ga08g01209.F2	3	18.741	425	445	UGAAGCUGCCAGCAUGAUCUU	::: ::.:::::::::.:	UUUAUCUUGUUGGCAGCUUUA	Cleavage
miR167d	Ga06g00892.F2	3	14.514	370	390	UGAAGCUGCCAGCAUGAUCUU	: ::: ::::::: ::.::::	AUGAUGAUGCUGGAAGUUUCA	Cleavage
miR167d	Ga13g00249.F2	3	17.997	928	948	UGAAGCUGCCAGCAUGAUCUU	:. :::: :::::::::::	GUGGACAUGGUGGCAGCUUCA	Cleavage
miR167d	Ga13g00236.N1	3	18.991	929	949	UGAAGCUGCCAGCAUGAUCUU	:. :::: :::::::::::	GUGGACAUGGUGGCAGCUUCA	Cleavage
miR168	Ga12g00046.F14	3	21.392	424	444	UCGCUUGGUGCAGGUCGGGAA	:.:::: ::::::::::: :	GUUCCGAGCUGCACCAAGCAA	Cleavage
miR168	Ga11g01866.F1	3	20.251	2919	2939	UCGCUUGGUGCAGGUCGGGAA	: ::.:.::::: :::::.::	UACCUGGCCUGCCCCAAGUGA	Cleavage
miR168	Ga01g01756.N2	3	22.625	908	928	UCGCUUGGUGCAGGUCGGGAA	::: :. ::::::::::::	GACCCCAUAUGCACCAAGCGA	Cleavage
miR168	Ga11g03338.F1	3	17.749	2265	2285	UCGCUUGGUGCAGGUCGGGAA	::: .::::::::: ::::	ACCCCUGCCUGCACCAUGCGA	Cleavage
miR169a	Ga01g02320.F1	3	13.3	478	497	UAGCCAAGGAUGACUUGCCU	:::::: ::::.:::::.:	AGGCAAUUCAUUCUUGGUUU	Cleavage
miR169a	Ga07g01761.F2	3	16.637	2487	2506	UAGCCAAGGAUGACUUGCCU	::.:::::::..::::: :	UGGUAAGUCAUUUUUGGCAA	Cleavage
miR169a	Ga14g00499.F2	3	17.003	333	352	UAGCCAAGGAUGACUUGCCU	.::::: :::::.::::: :	GGGCAAAUCAUCUUUGGCAA	Cleavage
miR169a	Ga10g00877.F2	3	18.084	1394	1413	UAGCCAAGGAUGACUUGCCU	:::: ::.:::.::::.:.	UGGCACGUUAUCUUUGGUUG	Cleavage
miR171a	Ga08g00540.F1	3	12.496	28	48	UGAUUGAGCCGUGCCAAUAUC	:::::: ::::: ::::.:::	GAUAUUUGCACGACUCAGUCA	Cleavage
miR171a	Ga08g02628.F1	3	16.102	257	277	UGAUUGAGCCGUGCCAAUAUC	:. : :::::.::.:::::::	GGAAAUGGCAUGGUUCAAUCA	Cleavage
miR171a	Ga02g00826.F1	3	16.897	437	457	UGAUUGAGCCGUGCCAAUAUC	::::::.:: :::.:::.:	UCUAUUGGUACUGCUUAAUUA	Translation
miR171a	Ga03g02107.P2	3	22.534	7466	7486	UGAUUGAGCCGUGCCAAUAUC	: ::::..:::::::::..	UUUUUUGGUGCGGCUCAAUUG	Cleavage
miR171a	Ga06g00229.N1	3	11.369	1687	1707	UGAUUGAGCCGUGCCAAUAUC	:: :: ::.:::::.::::	UUUAAUGUCAUGGCUCGAUCA	Cleavage
miR172b	Ga10g01823.F1	3	16.049	1852	1872	CUUGAUGAUGCUGCAUCGGCA	::: :. ::::::::::::.:	UGCAGGAGCAGCAUCAUCAGG	Cleavage
miR172b	Ga05g01099.M1	3	18.261	255	275	CUUGAUGAUGCUGCAUCGGCA	::: :. :.::::::::::::	UGCGGGAGUAGCAUCAUCAAG	Cleavage
miR172b	Ga06g02065.F1	3	16.76	903	923	CUUGAUGAUGCUGCAUCGGCA	::::::..:::::::.: :	CUCCGAUGUGGCAUCAUUAUG	Cleavage
miR172b	Ga03g01596.F1	3	13.391	2798	2818	CUUGAUGAUGCUGCAUCGGCA	::::::.:: ::.::.:::	GUCCGAUGUAGAAUUAUUAAG	Translation
miR172b	Ga02g00427.P2	3	11.756	191	211	CUUGAUGAUGCUGCAUCGGCA	:. :::.:::::::::::	AUCUCAUGUAGCAUCAUCAAC	Cleavage
miR172b	Ga01g01478.F1	3	19.669	226	246	CUUGAUGAUGCUGCAUCGGCA	:::.: ::::::: :::::	GUCCGGUCCAGCAUCUUCAAG	Cleavage
miR172b	Ga10g00251.F1	3	23.294	1643	1663	CUUGAUGAUGCUGCAUCGGCA	: :.:::::::: ::::::	AUCAGGUGCAGCAUAAUCAAG	Cleavage
miR172b	Ga06g01104.F2	3	18.668	1266	1286	CUUGAUGAUGCUGCAUCGGCA	:: .::::::::: :::::	GACCAGUGCAGCAUCUUCAAG	Cleavage
miR172b	Ga07g00618.F1	3	17.182	4789	4809	CUUGAUGAUGCUGCAUCGGCA	:.:.: :::::::.::.::	AUCUGGUUCAGCAUCGUCGAG	Cleavage
miR2111b	Ga03g00904.F1	3	13.383	851	870	UAAUCUGCAUCCUGAGGUUU	::.:::::::::::: ::	CUACUUCAGGAUGCAGAAUA	Cleavage
miR2111b	Ga04g01848.F4	3	19.208	1480	1499	UAAUCUGCAUCCUGAGGUUU	.::: :::::::::::: :	CGACCCCAGGAUGCAGAUGA	Cleavage
miR2118	Ga11g00380.F1	3	23.3	718	739	UUCCCGAGGCCACCCAUUCCAG	::::::::::::: :::: ::	GUGGAAUGGGUGGCAUCGGUAA	Cleavage
miR2118	Ga11g00434.N1	3	21.551	921	942	UUCCCGAGGCCACCCAUUCCAG	::::::::::::: :::: ::	GUGGAAUGGGUGGCAUCGGUAA	Cleavage
miR2118	Ga08g00027.F1	3	24.539	1814	1835	UUCCCGAGGCCACCCAUUCCAG	.:::::: :: :::.:::::::	UUGGAAUAGGAGGCUUCGGGAA	Cleavage
miR2118	Ga11g00422.F1	3	20.839	678	699	UUCCCGAGGCCACCCAUUCCAG	:::::::::::: :::: ::	GCGGAAUGGGUGGCAUCGGUAA	Cleavage
miR2118	Ga11g00429.F2	3	19.129	1065	1086	UUCCCGAGGCCACCCAUUCCAG	:::::::::::: :::: ::	GCGGAAUGGGUGGCAUCGGUAA	Cleavage
miR2118	Ga11g00440.F2	3	23.847	1048	1069	UUCCCGAGGCCACCCAUUCCAG	:::::::::::: :::: ::	GCGGAAUGGGUGGCAUCGGUAA	Cleavage
miR2118	Ga11g00436.F1	3	18.638	763	784	UUCCCGAGGCCACCCAUUCCAG	:::::::::::: :::: ::	GCGGAAUGGGUGGCAUCGGUAA	Cleavage
miR2118	Ga11g00386.F1	3	22.903	724	745	UUCCCGAGGCCACCCAUUCCAG	:::::::::::: :::: ::	GCGGAAUGGGUGGCAUCGGUAA	Cleavage
miR2118	Ga11g00441.F3	3	23.847	1048	1069	UUCCCGAGGCCACCCAUUCCAG	:::::::::::: :::: ::	GCGGAAUGGGUGGCAUCGGUAA	Cleavage
miR2118	Ga11g00438.F3	3	16.944	781	802	UUCCCGAGGCCACCCAUUCCAG	:::::::::::: :::: ::	GCGGAAUGGGUGGCAUCGGUAA	Cleavage
miR2118	Ga11g00437.C2	3	19.687	978	999	UUCCCGAGGCCACCCAUUCCAG	:::::::::::: :::: ::	GCGGAAUGGGUGGCAUCGGUAA	Cleavage
miR2118	Ga11g00424.P1	3	19.529	745	766	UUCCCGAGGCCACCCAUUCCAG	:::::::::::: :::: ::	GCGGAAUGGGUGGCAUCGGUAA	Cleavage
miR2118	Ga14g01922.P2	3	20.839	679	700	UUCCCGAGGCCACCCAUUCCAG	:::::::::::: :::: ::	GCGGAAUGGGUGGCAUCGGUAA	Cleavage
miR2118	Ga14g01351.P7	3	20.839	19539	19560	UUCCCGAGGCCACCCAUUCCAG	:::::::::::: :::: ::	GCGGAAUGGGUGGCAUCGGUAA	Cleavage
miR2118	Ga10g00921.F1	3	21.096	2448	2469	UUCCCGAGGCCACCCAUUCCAG	: ::::::::::::::..	GCUCACUGGGUGGCCUCGGGGG	Cleavage
miR2947	Ga05g03540.N1	3	15.403	1376	1397	UAUACCGUGCCCAUGACUGUAG	.:.:: ::::::::::::: :.	UUGCAAUCAUGGGCACGGUUUG	Cleavage
miR2947	Ga01g00505.N1	3	16.191	786	807	UAUACCGUGCCCAUGACUGUAG	:: :: ::.::::::.:::::	CUUCAAUCGUGGGCAUGGUAUC	Cleavage
miR2947	Ga11g02189.F4	3	21.771	1033	1054	UAUACCGUGCCCAUGACUGUAG	::::.::::: :.:::::.	UCUCAGUUAUGGGGAUGGUAUG	Cleavage
miR2949b	Ga11g01408.F1	3	18.657	2494	2514	UCUUUUGAACUGGAUUUGCUC	:::::::::.::::..::: :	GAGCAAAUCUAGUUUGAAAAA	Cleavage
miR2949b	Ga11g03050.F1	3	11.877	2411	2431	UCUUUUGAACUGGAUUUGCUC	::.:::: :::::::::::	AAGUAAAUGCAGUUCAAAAGU	Cleavage
miR2949b	Ga13g00771.F6	3	22.861	1308	1328	UCUUUUGAACUGGAUUUGCUC	::::.::.::::::..:::	CAGCAGAUUCAGUUCGGAAGC	Cleavage
miR2949b	Ga03g00321.F1	3	10.673	1552	1572	UCUUUUGAACUGGAUUUGCUC	::::.:::..:::::: :::	UAGCAGAUCUGGUUCAACAGA	Cleavage
miR2949b	Ga09g02571.F2	3	15.212	269	289	UCUUUUGAACUGGAUUUGCUC	:.:... :::::::::::.::	GGGUGGUUCCAGUUCAAAGGA	Cleavage
miR2949b	Ga04g01419.F1	3	12.255	1383	1403	UCUUUUGAACUGGAUUUGCUC	:::::. .:::::::::::	AAGCAAGAUCAGUUCAAAAGU	Cleavage
miR2949b	Ga05g02596.F2	3	20.607	150	170	UCUUUUGAACUGGAUUUGCUC	.::..:::.::::::.:::	UGGCGGAUCUAGUUCAGAAGC	Cleavage
miR2949b	Ga05g01340.F1	3	14.532	2143	2163	UCUUUUGAACUGGAUUUGCUC	:::::..::::::::::	AACAAAAUCUGGUUCAAAAGA	Cleavage
miR2949b	Ga05g00181.F7	3	16.042	163	183	UCUUUUGAACUGGAUUUGCUC	: ..:::::::::.:::.::	AAUUGAAUCCAGUUUAAAGGA	Cleavage
miR2949b	Ga10g02528.F3	3	17.417	1973	1993	UCUUUUGAACUGGAUUUGCUC	: ::. .::::::::::::	UUGGAAGCUCAGUUCAAAAGA	Cleavage
miR2949b	Ga07g00609.F2	3	8.889	4055	4075	UCUUUUGAACUGGAUUUGCUC	:: .:: ::::::::::::.	AAGAGAAACCAGUUCAAAAGG	Cleavage
miR2949b	Ga01g00546.F1	3	17.248	1228	1248	UCUUUUGAACUGGAUUUGCUC	: :::.:::::::::::.	AGCCUAAUUCAGUUCAAAAGG	Cleavage
miR2949b	Ga08g01350.M2	3	17.681	2167	2187	UCUUUUGAACUGGAUUUGCUC	..:: :::::::::::::	GCUUGAAACCAGUUCAAAAGA	Cleavage
miR2949b	Ga05g00253.F1	3	16.083	1946	1966	UCUUUUGAACUGGAUUUGCUC	::.: :..:::::::.:::	UUGCGAUUUUAGUUCAAGAGA	Cleavage
miR2950a	Ga01g00759.F2	3	10.586	756	776	UUCCAUCUCUUGCACACUGGA	:: ::::::..::::::::..	UCAAGUGUGUGAGAGAUGGGG	Cleavage
miR2950a	Ga07g00604.N1	3	13.999	395	415	UUCCAUCUCUUGCACACUGGA	:.: :::::.:::::: ::::	UUCCGUGUGUAAGAGAAGGAA	Cleavage
miR2950a	Ga08g00588.F1	3	15.361	651	671	UUCCAUCUCUUGCACACUGGA	:.:::: ::.:: ::::::::	UUCAGUUUGUAAAAGAUGGAA	Cleavage
miR2950a	Ga08g01045.F2	3	15.579	163	183	UUCCAUCUCUUGCACACUGGA	..::::::::. ::::::.:	GUUAGUGUGCAGAAGAUGGGA	Cleavage
miR2950a	Ga11g03322.F1	3	23.74	529	549	UUCCAUCUCUUGCACACUGGA	:::: ::::.:::.:::::	GCCAGAUUGCAGGAGGUGGAA	Cleavage
miR319e	Ga12g00442.F1	3	17.634	430	450	UUGGACUGAAGGGAGCUCCCU	:: :::::..::::::::::	AGAGAGCUUUCUUCAGUCCAC	Cleavage
miR319e	Ga03g01491.C10	3	13.708	7629	7649	UUGGACUGAAGGGAGCUCCCU	::: : ::::.::::::.:::	AGGCAACUCCUUUCAGUUCAA	Cleavage
miR319e	Ga03g01611.F2	3	7.622	1927	1947	UUGGACUGAAGGGAGCUCCCU	:::.:::::::: :::::	AAAGAGUUCCCUUCAAUCCAA	Cleavage
miR319e	Ga09g01081.F2	3	20.143	1331	1351	UUGGACUGAAGGGAGCUCCCU	::::::::::::: ::::	UUGGAGCUCCCUUCAUACCAA	Cleavage
miR319e	Ga12g00753.F1	3	22.077	1288	1308	UUGGACUGAAGGGAGCUCCCU	: ::::.:::::.::.::.	CAGUAGCUUCCUUCGGUUCAG	Cleavage
miR319e	Ga05g02085.F2	3	16.25	659	679	UUGGACUGAAGGGAGCUCCCU	::: .::..:::::::.::	CCGGAAUUCUUUUCAGUCUAA	Cleavage
miR319e	Ga13g01664.F1	3	21.21	1365	1385	UUGGACUGAAGGGAGCUCCCU	::.: ::::::::::::.	GAGGGGACCCCUUCAGUCCAG	Cleavage
miR319e	Ga01g00599.F1	3	19.989	2239	2259	UUGGACUGAAGGGAGCUCCCU	::.: ::::::::::::.	GAGGGGACCCCUUCAGUCCAG	Cleavage
miR319e	Ga05g03616.F2	3	18.307	1581	1601	UUGGACUGAAGGGAGCUCCCU	::.: ::::::::::::.	GAGGGGACCCCUUCAGUCCAG	Cleavage
miR3476	Ga05g02788.F1	3	22.697	1929	1949	UGAACUGGGUUUGUUGGCUGC	:..::::: :.::::.:::::	GUGGCCAAAAGACCCGGUUCA	Cleavage
miR3476	Ga06g00913.F2	3	16.266	5672	5692	UGAACUGGGUUUGUUGGCUGC	..:..::::::.:::::::	UUGGUUAACAAAUCCAGUUCU	Cleavage
miR3476	Ga09g01326.N1	3	11.177	269	289	UGAACUGGGUUUGUUGGCUGC	:::::: ::::::. :::::	ACAGCCACCAAACCUUGUUCA	Cleavage
miR3476	Ga04g01299.M1	3	19.103	328	348	UGAACUGGGUUUGUUGGCUGC	:::::..::.:.::::::	UAUGCCAAUGAAUCUAGUUCA	Cleavage
miR3476	Ga09g02556.M1	3	18.434	4016	4036	UGAACUGGGUUUGUUGGCUGC	: ::.::.: :::::::::.:	GAAGUCAGCUAACCCAGUUUA	Cleavage
miR3476	Ga07g02123.F2	3	11.845	1056	1076	UGAACUGGGUUUGUUGGCUGC	::::::.:.:.::: ::::	AAAGCCAAUAGAUCCAAUUCA	Cleavage
miR3476	Ga03g00809.N1	3	12.555	1361	1381	UGAACUGGGUUUGUUGGCUGC	..::: :.:..:::::::::	AUGGCCCAUAGGCCCAGUUCA	Cleavage
miR3476	Ga05g01770.C3	3	13.862	3352	3372	UGAACUGGGUUUGUUGGCUGC	:: :::::::..::::::	AAAGGCAACAAAUUCAGUUCC	Cleavage
miR3476	Ga11g03226.F1	3	21.295	102	122	UGAACUGGGUUUGUUGGCUGC	:: ::::::.:...:::::	AGAGGCAACAAGCUUGGUUCA	Cleavage
miR3627c	Ga06g01179.F1	3	15.849	1915	1935	UGCCAUCGGCCUGCGACAAGG	.::::.::::::::::::	AUUUGUUGCAGGCCGAUGGGG	Cleavage
miR3627c	Ga05g02761.N1	3	19.706	631	651	UGCCAUCGGCCUGCGACAAGG	: ::::.::::::::::: :	CAUUGUUGCAGGCCGAUGCCU	Cleavage
miR390a	Ga11g01147.F4	3	20.253	1338	1358	AAGCUCAGGAGGGAUAGCGCC	::.:.::::::: .:::::::	GGUGUUAUCCCUGUUGAGCUU	Cleavage
miR390a	Ga08g02370.F2	3	17.756	1508	1528	AAGCUCAGGAGGGAUAGCGCC	::.:.::::::: .:::::::	GGUGUUAUCCCUGUUGAGCUU	Cleavage
miR390a	Ga07g01942.N4	3	13.838	412	432	AAGCUCAGGAGGGAUAGCGCC	::::::::::::::::	UCUUCUAUCCCUCCUGAGCUG	Cleavage
miR390a	Ga12g01627.F1	3	7.071	507	527	AAGCUCAGGAGGGAUAGCGCC	::::::::::::::::	CUGUCUAUCCCUCCUGAGCUA	Cleavage
miR390a	Ga07g01699.F1	3	19.836	970	990	AAGCUCAGGAGGGAUAGCGCC	::: .:::.:::.:::.::::	GGCCUUAUUCCUUCUGGGCUU	Cleavage
miR390a	Ga11g00998.F1	3	13.738	1956	1976	AAGCUCAGGAGGGAUAGCGCC	::. .:::.:::.::::::::	GGUUUUAUUCCUUCUGAGCUU	Cleavage
miR390a	Ga05g00438.F9	3	11.955	10	30	AAGCUCAGGAGGGAUAGCGCC	::::::::::::. :.:.::	CGCGCUAUCCCUCUAGGGUUU	Cleavage
miR390a	Ga05g01591.F18	3	16.833	599	619	AAGCUCAGGAGGGAUAGCGCC	:: ::::.:::::::::.::	GGAACUAUUCCUCCUGAGUUU	Cleavage
miR390a	Ga08g01429.N1	3	12.32	209	229	AAGCUCAGGAGGGAUAGCGCC	:::: :::.:.:::.:.::	CACGCUUUCCUUUCUGGGUUU	Cleavage
miR390a	Ga10g01558.F1	3	17.835	1558	1578	AAGCUCAGGAGGGAUAGCGCC	::.: :::::: :::::::	AACGUUCUCCCUCAUGAGCUU	Cleavage
miR393a	Ga03g00239.F1	3	22.351	611	632	UCCAAAGGGAUCGCAUUGAUCC	::::::. :::::::::::: :	GGAUCAGAGCGAUCCCUUUGAA	Cleavage
miR393a	Ga04g01887.F1	3	15.785	3824	3845	UCCAAAGGGAUCGCAUUGAUCC	:: :::::::::.:::: ::	UCAUGAAUGCGAUCUCUUUUGA	Cleavage
miR393a	Ga13g00035.N2	3	24.142	887	908	UCCAAAGGGAUCGCAUUGAUCC	:::::: :::::::::::	UUUUCAAUGGUAUCCCUUUGGA	Cleavage
miR393a	Ga14g00554.F1	3	18.608	1102	1123	UCCAAAGGGAUCGCAUUGAUCC	:..:::.:.:..:::::::	GUUUUGAUGUGGUUUCUUUGGA	Cleavage
miR393a	Ga06g01715.F1	3	20.956	39	60	UCCAAAGGGAUCGCAUUGAUCC	::: :::::::::::::	AUGGCAACGCGAUCCCUUUGGC	Cleavage
miR393a	Ga13g01900.F1	3	9.579	164	185	UCCAAAGGGAUCGCAUUGAUCC	::: :.::::.:::::::	UUUUCAUCGUGAUCUCUUUGGA	Cleavage
miR394a	Ga04g01476.N1	3	21.119	486	505	UUGGCAUUCUGUCCACCUCC	::::: ::::.::.::.:.:	GGAGGCGGACGGAGUGUCGA	Cleavage
miR394a	Ga07g02453.F2	3	21.236	1787	1806	UUGGCAUUCUGUCCACCUCC	::::: :::..::.::::.:	GGAGGAGGAUGGAGUGCCGA	Cleavage
miR394a	Ga07g00107.F1	3	12.222	661	680	UUGGCAUUCUGUCCACCUCC	:::::::: ::.:::..::	AGAGGUGGAAAGGAUGUUAA	Translation
miR394a	Ga12g02105.F2	3	17.756	2554	2573	UUGGCAUUCUGUCCACCUCC	::::: :::::::: :.::	AGAGGUUGACAGAAUACUAA	Cleavage
miR394a	Ga06g01387.F1	3	14.316	920	939	UUGGCAUUCUGUCCACCUCC	:: :::::::::.::...:	UGAUGUGGACAGAGUGUUGA	Cleavage
miR394a	Ga09g01026.F1	3	20.245	1856	1875	UUGGCAUUCUGUCCACCUCC	:: : ::::.::::::::.	UGAUGAGGACGGAAUGCCAG	Cleavage
miR3954a	Ga12g02428.F6	3	19.705	1881	1902	UUGGACAGAGUAAUCACGGUCG	.:.:. :::::.::::::..::	UGGCUUUGAUUGCUCUGUUUAA	Cleavage
miR3954a	Ga07g00142.F2	3	20.425	683	704	UUGGACAGAGUAAUCACGGUCG	:::::::.::::::: ::	UCUACGUGAUUGCUCUGUCAAA	Cleavage
miR3954a	Ga04g01324.F1	3	19.609	328	349	UUGGACAGAGUAAUCACGGUCG	:::::. ::::::::.:.:	GCUCCGUGGAUACUCUGUUCGA	Cleavage
miR3954a	Ga08g00886.F1	3	24.002	261	282	UUGGACAGAGUAAUCACGGUCG	:: :::::..:.:::.:::	CUUCCAUGAUUGUUUUGUUCAA	Cleavage
miR3954a	Ga08g00887.F2	3	18.18	252	273	UUGGACAGAGUAAUCACGGUCG	:: :::::..:.:::.:::	CUUCCAUGAUUGUUUUGUUCAA	Cleavage
miR3954a	Ga03g01512.F1	3	11.459	185	206	UUGGACAGAGUAAUCACGGUCG	:: ::.:::.:::::..::	GUUCCCUGGUUAUUCUGUUUAA	Cleavage
miR395b	Ga09g02303.F1	3	18.488	398	418	CUGAAGUGUUUGGGGGAACUC	:::::::.:::::: :::::	GAGUUCCUCCAAACUCUUCAU	Cleavage
miR395b	Ga03g00403.F1	3	18.437	479	499	CUGAAGUGUUUGGGGGAACUC	:::::::.:::::: :::::	GAGUUCCUCCAAACUCUUCAU	Cleavage
miR395b	Ga09g01243.F2	3	17.397	3579	3599	CUGAAGUGUUUGGGGGAACUC	:.:: ..:.:::::.::::::	GGGUCUUCUCAAACGCUUCAG	Cleavage
miR395b	Ga04g00979.F1	3	5.91	153	173	CUGAAGUGUUUGGGGGAACUC	::..:::::::::::::	UCCUUUUCCCAAACACUUCAA	Cleavage
miR395b	Ga12g01808.F1	3	16.77	1957	1977	CUGAAGUGUUUGGGGGAACUC	:::::: ::::::::: .::	AAGUUCCGCCAAACACUGUAG	Cleavage
miR395b	Ga05g03557.N1	3	17.362	753	773	CUGAAGUGUUUGGGGGAACUC	.:::.::.::::: ::::.:	CGGUUUCCUCAAACUCUUCGG	Cleavage
miR395b	Ga04g01697.F2	3	7.635	1180	1200	CUGAAGUGUUUGGGGGAACUC	: :::.::::::: :.:::.:	GUGUUUCCCCAAAAAUUUCGG	Cleavage
miR395b	Ga11g02336.F2	3	14.322	1151	1171	CUGAAGUGUUUGGGGGAACUC	:::::.:.:..:::::::	AGAUUCCCUCGAGUACUUCAG	Cleavage
miR395b	Ga14g00751.C1	3	12.128	1950	1970	CUGAAGUGUUUGGGGGAACUC	:::.::.:::..::::::	AUAUUCUCCUAAAUGCUUCAG	Cleavage
miR395b	Ga13g00614.F1	3	13.588	1182	1202	CUGAAGUGUUUGGGGGAACUC	::.::.:::::::::..:	UCCUUUCCUCAAACACUUUGG	Cleavage
miR395b	Ga01g00679.P2	3	22.082	4372	4392	CUGAAGUGUUUGGGGGAACUC	:.::: .:::::::.:::::	GGGUUAAUCCAAACAUUUCAG	Cleavage
miR395b	Ga05g00189.F1	3	10.539	1433	1453	CUGAAGUGUUUGGGGGAACUC	:::::..:::..:.::.::	AUGUUCCUUCAAGUAUUUUAG	Cleavage
miR395b	Ga09g00509.F2	3	11.753	1666	1686	CUGAAGUGUUUGGGGGAACUC	:::: :: :::::.:::::	UCGUUCACCAAAACAUUUCAG	Cleavage
miR395b	Ga01g01233.F1	3	15.601	329	349	CUGAAGUGUUUGGGGGAACUC	:: ::.:...:::::::::	ACGUGCCUCUGGACACUUCAG	Cleavage
miR396e	Ga03g00611.F1	3	12.151	724	744	UUCCACAGCUUUCUUGAACUU	:::::.:::::. .:::::::	AAGUUUAAGAAGCUUGUGGAA	Cleavage
miR396e	Ga03g02463.F1	3	15.195	703	723	UUCCACAGCUUUCUUGAACUU	::::: :::::. ::::::::	AAGUUGAAGAAGUCUGUGGAA	Cleavage
miR396e	Ga12g00538.F2	3	19.49	643	664	UUCCAC-AGCUUUCUUGAACUU	::::::::::::: ::::::	GCGUUCAAGAAAGCUUGUGGAA	Cleavage
miR396e	Ga10g02241.F1	3	14.567	455	476	UUCCACA-GCUUUCUUGAACUU	:::::::::::: :::::::	CCGUUCAAGAAAGCCUGUGGAA	Cleavage
miR396e	Ga13g01775.F1	3	12.961	520	541	UUCCACA-GCUUUCUUGAACUU	:::::::::::: :::::::	CCGUUCAAGAAAGCCUGUGGAA	Cleavage
miR396e	Ga03g02355.F2	3	18.434	839	859	UUCCACAGCUUUCUUGAACUU	.: ::::::::::.:: ::::	GAAUUCAAGAAAGUUGCGGAA	Cleavage
miR396e	Ga09g01409.F1	3	21.741	684	705	UUCCACA-GCUUUCUUGAACUU	:::::::::::: :::::::	CCGUUCAAGAAAGCCUGUGGAA	Cleavage
miR396e	Ga12g00369.F1	3	18.125	909	930	UUCCACA-GCUUUCUUGAACUU	:::::::::::: :::::::	CCGUUCAAGAAAGCCUGUGGAA	Cleavage
miR396e	Ga02g00548.F1	3	19.531	794	815	UUCCACA-GCUUUCUUGAACUU	:::::::::::: :::::::	CCGUUCAAGAAAGCCUGUGGAA	Cleavage
miR396e	Ga02g00283.F1	3	22.625	899	920	UUCCACA-GCUUUCUUGAACUU	:::::::::::: :::::::	UCGUUCAAGAAAGCCUGUGGAA	Cleavage
miR396e	Ga05g00338.P1	3	13.692	988	1009	UUCCACA-GCUUUCUUGAACUU	:::::::::::: :::::::	CCGUUCAAGAAAGCCUGUGGAA	Cleavage
miR396e	Ga11g02897.F2	3	17.23	670	691	UUCCACA-GCUUUCUUGAACUU	:::::::::::: :::::::	GCGUUCAAGAAAGCCUGUGGAA	Cleavage
miR396e	Ga13g02160.F3	3	17.097	432	453	UUCCACA-GCUUUCUUGAACUU	:::::::::::: :::::::	CCGUUCAAGAAAGCAUGUGGAA	Cleavage
miR396e	Ga05g02729.F1	3	22.296	824	845	UUCCACA-GCUUUCUUGAACUU	:::::::::::: :::::::	UCGUUCAAGAAAGCCUGUGGAA	Cleavage
miR396e	Ga06g00261.F1	3	21.705	951	972	UUCCACA-GCUUUCUUGAACUU	:::::::::::: :::::::	UCGUUCAAGAAAGCCUGUGGAA	Cleavage
miR396e	Ga05g02183.F1	3	24.461	973	994	UUCCACA-GCUUUCUUGAACUU	:::::::::::: :::::::	UCGUUCAAGAAAGCCUGUGGAA	Cleavage
miR396e	Ga03g00879.F1	3	21.24	986	1007	UUCCACA-GCUUUCUUGAACUU	:::::::::::: :::::::	UCGUUCAAGAAAGCCUGUGGAA	Cleavage
miR396e	Ga09g02337.N2	3	14.108	886	906	UUCCACAGCUUUCUUGAACUU	:.::: :::.:::::::: ::	AGGUUAAAGGAAGCUGUGAAA	Cleavage
miR396e	Ga10g02556.F1	3	15.316	224	244	UUCCACAGCUUUCUUGAACUU	:: :.:.:::::::::::::	AAUAUUAGGAAAGCUGUGGAA	Cleavage
miR396e	Ga10g01843.F1	3	23.124	1083	1104	UUCCACA-GCUUUCUUGAACUU	:::::::::::: :::::::	UCGUUCAAGAAAGCGUGUGGAA	Cleavage
miR396e	Ga12g00317.F4	3	15.041	425	446	UUCCACA-GCUUUCUUGAACUU	:::::::::::: :::::::	CCGUUCAAGAAAGCCUGUGGAA	Cleavage
miR396e	Ga06g01599.P1	3	17.438	3139	3159	UUCCACAGCUUUCUUGAACUU	..::::::::: :::::: ::	GGGUUCAAGAACGCUGUGAAA	Translation
miR396e	Ga06g01599.P1	3	17.438	25689	25709	UUCCACAGCUUUCUUGAACUU	..::::::::: :::::: ::	GGGUUCAAGAACGCUGUGAAA	Translation
miR396e	Ga05g03524.N1	3	17.082	1124	1144	UUCCACAGCUUUCUUGAACUU	: ::.:::::::.::::::	UACUUUAAGAAAGUUGUGGAU	Cleavage
miR396e	Ga08g01039.F2	3	19.588	2112	2132	UUCCACAGCUUUCUUGAACUU	:: :..::::::.:::::.:	CAGGUUGAGAAAGUUGUGGGA	Cleavage
miR396e	Ga05g01978.F1	3	17.688	687	707	UUCCACAGCUUUCUUGAACUU	:.:: :::.:::.:::::::	AGGUGGAAGGAAGUUGUGGAA	Cleavage
miR396e	Ga04g01266.F2	3	10.775	2469	2489	UUCCACAGCUUUCUUGAACUU	:::.:::.::::: :::.:	UUGUUUAAGGAAGCUUUGGGA	Cleavage
miR396e	Ga03g01125.F1	3	15.789	2993	3012	UUCCACAGCUUUCUUGAACUU	.:::: :.:::::.:::::::	GAGUU-AGGAAAGUUGUGGAA	Cleavage
miR396e	Ga01g01951.F1	3	17.645	758	778	UUCCACAGCUUUCUUGAACUU	::::::::::::: ::::	UUGUUCAAGAAAGCUUGGGAA	Cleavage
miR396e	Ga08g00958.N3	3	21.594	1288	1308	UUCCACAGCUUUCUUGAACUU	:: :.::::::::::::.	GUCUUGAGGAAAGCUGUGGAG	Cleavage
miR396e	Ga09g01275.N1	3	12.273	1627	1647	UUCCACAGCUUUCUUGAACUU	: ::: :::::::::::: :.	AUGUUGAAGAAAGCUGUGAAG	Cleavage
miR396e	Ga11g03792.P14	3	16.184	5398	5418	UUCCACAGCUUUCUUGAACUU	::. ::::.:::::::::	GCCUUUUAGAAGGCUGUGGAA	Cleavage
miR396e	Ga11g03793.P39	3	16.184	5705	5725	UUCCACAGCUUUCUUGAACUU	::. ::::.:::::::::	GCCUUUUAGAAGGCUGUGGAA	Cleavage
miR396e	Ga05g00505.M1	3	18.282	4407	4427	UUCCACAGCUUUCUUGAACUU	: ..::::::::::::::	CCAUAUGAGAAAGCUGUGGAA	Cleavage
miR397a	Ga11g02374.F1	3	7.023	213	233	UCAUUGAGUGCAGCGUUGAUG	::::: :::: :::::::::.	CAUCACCGCUUCACUCAAUGG	Translation
miR397a	Ga03g01989.F2	3	21.538	1096	1116	UCAUUGAGUGCAGCGUUGAUG	.::::..:.::::::..:::.	UAUCAGUGUUGCACUUGAUGG	Cleavage
miR397a	Ga01g00722.N1	3	17.444	2532	2552	UCAUUGAGUGCAGCGUUGAUG	:::.:: :::::.::..:::	AAUCGACACUGCAUUCGGUGA	Cleavage
miR397a	Ga08g00079.F2	3	15.831	635	655	UCAUUGAGUGCAGCGUUGAUG	:::::: :::.:: ::::::	AAUCAACACUGUACGCAAUGA	Cleavage
miR397a	Ga09g00941.F3	3	13.091	557	577	UCAUUGAGUGCAGCGUUGAUG	:::::: :::.:: ::::::	AAUCAACACUGUACGCAAUGA	Cleavage
miR397a	Ga01g01597.F1	3	21.753	470	490	UCAUUGAGUGCAGCGUUGAUG	::::.:::::::::: ::	GUUCAAUGCUGCACUCACUGU	Cleavage
miR397a	Ga08g00767.F1	3	15.638	1643	1663	UCAUUGAGUGCAGCGUUGAUG	:::.:::::.:::.:::.	GCACAAUGCUGCGCUCGAUGG	Cleavage
miR397a	Ga11g00115.F3	3	19.794	2364	2384	UCAUUGAGUGCAGCGUUGAUG	..:: .::::::: :::::::	UGUCUGCGCUGCAAUCAAUGA	Cleavage
miR397a	Ga04g00633.F1	3	12.505	704	724	UCAUUGAGUGCAGCGUUGAUG	.::::: :::::::::: :.	AGUCAACACUGCACUCAACGG	Cleavage
miR397a	Ga05g03720.F3	3	17.271	1199	1219	UCAUUGAGUGCAGCGUUGAUG	:::: :::..::::::::	AGGCAACUCUGUGCUCAAUGA	Cleavage
miR397a	Ga01g02428.F1	3	7.939	243	263	UCAUUGAGUGCAGCGUUGAUG	.:: :: ::::::::::::	AGUCCACACUGCACUCAAUGU	Cleavage
miR398	Ga12g02335.F1	3	17.113	893	913	UGUGUUCUCAGGUCGCCCCUG	::::::: ::::::::::.:	CAGGGGCCUCCUGAGAACAUA	Cleavage
miR399e	Ga06g01281.F1	3	18.151	744	764	UGCCAAAGGAGAAUUGCCCUG	::::: :::.::::::::	GGUGGCAAAUCUUCUUUGGCA	Cleavage
miR399e	Ga08g02058.M1	3	24.075	1406	1426	UGCCAAAGGAGAAUUGCCCUG	..: :::.::::..:::::.:	UGGAGCAGUUCUUUUUUGGUA	Cleavage
miR399e	Ga01g02119.P1	3	14.606	726	746	UGCCAAAGGAGAAUUGCCCUG	:::.:.::.:::::: :::	ACGGGUAGUUUUCCUUUAGCA	Cleavage
miR399e	Ga11g02541.F1	3	18.474	1301	1321	UGCCAAAGGAGAAUUGCCCUG	::: : :::.::.:::::::	AAGGACUAUUUUCUUUUGGCA	Cleavage
miR399e	Ga05g02982.N3	3	18.829	926	946	UGCCAAAGGAGAAUUGCCCUG	::: :::::::.:::::.	UUGGGAAAUUCUCUUUUGGUC	Cleavage
miR399e	Ga09g00162.F3	3	15.16	1366	1386	UGCCAAAGGAGAAUUGCCCUG	::: ::::::.: ::::::	UUGGGAAAUUCUUCAUUGGCA	Cleavage
miR399e	Ga06g00029.F2	3	22.01	1106	1126	UGCCAAAGGAGAAUUGCCCUG	:::: ::::.::::::.:	AUGGGCCUUUCUUCUUUGGUA	Cleavage
miR403	Ga14g00432.F7	3	19.996	4474	4494	UUAGAUUCACGCACAAACUCG	:: ::::::: ::::.:::	UAAGCUUGUGCGGGAAUUUAA	Cleavage
miR403	Ga10g00134.N1	3	13.41	2705	2725	UUAGAUUCACGCACAAACUCG	.:: ::::::::::.:::	UUGGUGGGUGCGUGAAUUUAA	Cleavage
miR403	Ga10g00134.N1	3	12.506	2999	3019	UUAGAUUCACGCACAAACUCG	.:: ::::::::::.:::	UUGGUGGGUGCGUGAAUUUAA	Cleavage
miR403	Ga10g00128.N1	3	17.689	2738	2758	UUAGAUUCACGCACAAACUCG	.:: ::::::::::.:::	GUGGUGGGUGCGUGAAUUUAA	Cleavage
miR408	Ga11g02154.F1	3	15.327	386	406	ACAGGGAACAGGCUGAGCAUG	::::.::: .::::::.::::	CAUGUUCAAUCUGUUCUCUGU	Cleavage
miR408	Ga11g02153.F1	3	15.327	835	855	ACAGGGAACAGGCUGAGCAUG	::::.::: .::::::.::::	CAUGUUCAAUCUGUUCUCUGU	Cleavage
miR408	Ga09g02091.F1	3	15.891	1177	1197	ACAGGGAACAGGCUGAGCAUG	.: ::::::::::::: .:::	UAAGCUCAGCCUGUUCGUUGU	Cleavage
miR408	Ga06g00026.N3	3	12.3	167	187	ACAGGGAACAGGCUGAGCAUG	:::::::::::..::::	CCACCUCAGCCUGUUUUCUGU	Cleavage
miR408	Ga13g00552.F1	3	18.948	518	538	ACAGGGAACAGGCUGAGCAUG	::.::::..::::::.::	GUUGUUCAGUUUGUUCCUUGC	Cleavage
miR408	Ga09g00929.F1	3	17.431	865	885	ACAGGGAACAGGCUGAGCAUG	:::::::..::::::.: :	ACUGCUCAGUUUGUUCCUUCU	Cleavage
miR408	Ga07g00382.F1	3	18.034	883	903	ACAGGGAACAGGCUGAGCAUG	.::: ::::::::.:.:::	AGUGCCAAGCCUGUUUCUUGU	Cleavage
miR408	Ga14g01095.F1	3	14.742	3629	3649	ACAGGGAACAGGCUGAGCAUG	: : : ::::.:::::.::::	CUUCCCCAGCUUGUUCUCUGU	Cleavage
miR414b	Ga08g02088.F1	3	8.389	335	355	AGGAUGAUGAUGGUGACGGGC	::: :: .::::::::::.:	UCCCUUCUUCAUCAUCAUCUU	Cleavage
miR414b	Ga14g01777.N1	3	22.525	753	773	AGGAUGAUGAUGGUGACGGGC	::::::.. ::::::::::.:	GCCCGUUGGCAUCAUCAUCUU	Cleavage
miR414b	Ga02g00220.F1	3	17.364	652	672	AGGAUGAUGAUGGUGACGGGC	:::: :::.:::::::::: :	GCCCAUCAUCAUCAUCAUCAU	Cleavage
miR414b	Ga10g00396.N1	3	6.395	786	806	AGGAUGAUGAUGGUGACGGGC	:..::::::.::: ::::::	CCUUGUCACCGUCACCAUCCU	Cleavage
miR414b	Ga01g00323.F1	3	6.463	1140	1160	AGGAUGAUGAUGGUGACGGGC	:.::::..::::.::.::.:	CCUCGUCGUCAUCGUCGUCUU	Cleavage
miR414b	Ga01g00323.F1	3	10.871	1098	1118	AGGAUGAUGAUGGUGACGGGC	.::::..:.::.:::::.:	CGUCGUCGUCGUCGUCAUCUU	Cleavage
miR414b	Ga01g00323.F1	3	10.463	1119	1139	AGGAUGAUGAUGGUGACGGGC	:: :::.:::: :::::::	CGCCUUCAUCAUCCUCAUCCU	Cleavage
miR414b	Ga12g01847.F2	3	17.41	571	591	AGGAUGAUGAUGGUGACGGGC	:.:::..:::::::..:.::	CCUCGUUGCCAUCAUUGUUCU	Cleavage
miR414b	Ga06g00122.F2	3	12.445	1299	1319	AGGAUGAUGAUGGUGACGGGC	:.:: :::.:::::::::: :	GUCCAUCAUCAUCAUCAUCAU	Cleavage
miR414b	Ga08g00923.F1	3	14.23	271	291	AGGAUGAUGAUGGUGACGGGC	:::.: :.::::::::::::	GCCUGAAAUCAUCAUCAUCCU	Cleavage
miR414b	Ga05g00037.N6	3	12.453	520	540	AGGAUGAUGAUGGUGACGGGC	::: :::.:::::::::: :	UCCCAUCAUCAUCAUCAUCAU	Cleavage
miR414b	Ga07g01490.M1	3	5.569	2370	2390	AGGAUGAUGAUGGUGACGGGC	:.: :::.:::::::::..:	ACUCAUCAUCAUCAUCAUUUU	Cleavage
miR414b	Ga13g01430.F1	3	7.527	500	520	AGGAUGAUGAUGGUGACGGGC	::: :::.:::::::::: :	CCCCAUCAUCAUCAUCAUCAU	Cleavage
miR414b	Ga12g02742.F1	3	14.467	370	390	AGGAUGAUGAUGGUGACGGGC	::: :::.:::::::::: :	ACCCAUCAUCAUCAUCAUCAU	Cleavage
miR414b	Ga05g02129.F4	3	8.57	86	106	AGGAUGAUGAUGGUGACGGGC	..:::::.: ::::::::.:	CUUCGUCAUCUUCAUCAUCUU	Translation
miR414b	Ga06g01145.F3	3	12.159	1348	1368	AGGAUGAUGAUGGUGACGGGC	::::.::::::::::.:	CUGGGUCAUCAUCAUCAUCUU	Cleavage
miR414b	Ga14g00266.N1	3	15.242	107	127	AGGAUGAUGAUGGUGACGGGC	:::..::::::::::::	UAUGGUCGUCAUCAUCAUCCU	Cleavage
miR414b	Ga05g00991.N4	3	12.553	1247	1267	AGGAUGAUGAUGGUGACGGGC	:.. :::.::::::::::.:	UCUUAUCAUCAUCAUCAUCUU	Cleavage
miR414b	Ga12g01761.F2	3	2.588	185	205	AGGAUGAUGAUGGUGACGGGC	::: :::.:::::::::: :	UCCCAUCAUCAUCAUCAUCAU	Cleavage
miR414b	Ga05g03813.C1	3	1.409	1118	1138	AGGAUGAUGAUGGUGACGGGC	: :::::::::::::::	CAUCAUCACCAUCAUCAUCCC	Cleavage
miR414b	Ga06g02047.F1	3	8.027	197	217	AGGAUGAUGAUGGUGACGGGC	.::::::::.::: :.::.:	CUCCGUCACCGUCACCGUCUU	Cleavage
miR414b	Ga11g02439.F2	3	5.138	903	923	AGGAUGAUGAUGGUGACGGGC	::: :::.:::::::::: :	CCCCUUCAUCAUCAUCAUCAU	Cleavage
miR414b	Ga08g02600.F1	3	21.419	304	324	AGGAUGAUGAUGGUGACGGGC	.::::..::::.::.::.:	CGUCGUCGUCAUCGUCGUCUU	Cleavage
miR414b	Ga11g00240.F1	3	16.177	80	100	AGGAUGAUGAUGGUGACGGGC	::: :::.:::::::::: :	CCCCAUCAUCAUCAUCAUCAU	Cleavage
miR414b	Ga05g00652.F1	3	11.24	805	825	AGGAUGAUGAUGGUGACGGGC	::: :::.:::::::::: :	CCCCAUCAUCAUCAUCAUCAU	Cleavage
miR414b	Ga01g01300.N1	3	18.632	468	488	AGGAUGAUGAUGGUGACGGGC	::: :::.::::::::: ::	UCCCUUCAUCAUCAUCAUGCU	Cleavage
miR414b	Ga12g00114.F1	3	15.946	45	65	AGGAUGAUGAUGGUGACGGGC	: .::::::::::::::: :	ACAUGUCACCAUCAUCAUCAU	Cleavage
miR414b	Ga05g01214.F1	3	14.227	127	148	AGGAUGAUGAUGGUGA-CGGGC	.::: ::.::::::::.::::	UUCCGAUCGCCAUCAUCGUCCU	Cleavage
miR414b	Ga05g03397.F3	3	14.829	2019	2039	AGGAUGAUGAUGGUGACGGGC	::::::::::::.::: :	CAGCGUCACCAUCAUUAUCAU	Cleavage
miR414b	Ga03g01865.F1	3	9.667	96	116	AGGAUGAUGAUGGUGACGGGC	.::::::.:.::.::::: :	CUCCGUCAUCGUCGUCAUCGU	Cleavage
miR414b	Ga08g00447.F1	3	5.994	305	325	AGGAUGAUGAUGGUGACGGGC	::: :::::::::::::. :	ACCCAUCACCAUCAUCAUUAU	Cleavage
miR414b	Ga01g02452.N1	3	3.356	95	115	AGGAUGAUGAUGGUGACGGGC	::: :::.:::::::::: :	ACCCAUCAUCAUCAUCAUCAU	Cleavage
miR414b	Ga10g01834.F1	3	8.924	1860	1880	AGGAUGAUGAUGGUGACGGGC	.:: ::.::::::::::.:	CUCCUUCGCCAUCAUCAUUCA	Cleavage
miR414b	Ga05g00481.F1	3	6.809	927	947	AGGAUGAUGAUGGUGACGGGC	..::::.::::.::::::	CAUUGUCAUCAUCGUCAUCCC	Cleavage
miR414b	Ga05g00254.F1	3	16.748	3560	3580	AGGAUGAUGAUGGUGACGGGC	.:: :::.::::::::::.	UUCCAUCAUCAUCAUCAUCUG	Cleavage
miR414b	Ga05g00767.F9	3	10.087	397	417	AGGAUGAUGAUGGUGACGGGC	.::::..:::::::::: :	CGUCGUCGUCAUCAUCAUCGU	Cleavage
miR414b	Ga05g01078.F1	3	9.385	303	323	AGGAUGAUGAUGGUGACGGGC	..: :::::::::::.:::	AUUCAUCACCAUCAUCGUCCA	Cleavage
miR414b	Ga02g01239.N1	3	13.722	159	179	AGGAUGAUGAUGGUGACGGGC	::::::.::::::::: :	CACCGUCAUCAUCAUCAUGCA	Cleavage
miR414b	Ga11g02602.N1	3	18.124	553	573	AGGAUGAUGAUGGUGACGGGC	:.::::. :::::::::.:	AACUGUCAUGAUCAUCAUCUU	Cleavage
miR477f	Ga04g01217.F1	3	20.9	1240	1260	ACUCUCCCUCAAGGGCUUCUG	:::::::::::::: : :::	AAGAAGCCCUUGAGGAACAGU	Cleavage
miR477f	Ga01g00765.F2	3	16.665	424	444	ACUCUCCCUCAAGGGCUUCUG	..:.::..::: :::::::::	UGGGAGUUCUUUAGGGAGAGU	Translation
miR477f	Ga06g00135.F1	3	14.717	2154	2174	ACUCUCCCUCAAGGGCUUCUG	.:::::::::::.::::	AGUUGGCCCUUGAGGGGGAGU	Cleavage
miR477f	Ga11g01729.F1	3	22.346	1743	1763	ACUCUCCCUCAAGGGCUUCUG	: ::::::::::: ::::: :	CUGAAGCCCUUGAAGGAGACU	Cleavage
miR477f	Ga11g03071.M1	3	17.461	2567	2589	ACUCUCCCUCAAGG--GCUUCUG	.::::: :.::::::::::::	AGGAAGCAUCUUUGAGGGAGAGU	Cleavage
miR477f	Ga12g00008.F4	3	18.086	1636	1656	ACUCUCCCUCAAGGGCUUCUG	: ::.:::::::::::: :	UUGUAGUCCUUGAGGGAGAUU	Cleavage
miR477f	Ga01g00755.F1	3	16.47	364	384	ACUCUCCCUCAAGGGCUUCUG	::: :::::::::::::	UCCAAGAACUUGAGGGAGAGU	Cleavage
miR482e	Ga07g02325.N2	3	21.654	494	515	UUGCCGAUUCCACCCAUGCCUA	::::. :::::::.:.::::.	GAGGCGCGGGUGGAGUUGGCAG	Cleavage
miR482e	Ga12g02482.F7	3	22.699	540	561	UUGCCGAUUCCACCCAUGCCUA	: ::::::::::: ::.::..:	UUGGCAUGGGUGGCAUUGGUGA	Cleavage
miR482e	Ga10g00285.N5	3	21.535	577	598	UUGCCGAUUCCACCCAUGCCUA	::.::::::::.::.:: ::	AUGGUAUGGGUGGGAUUGGAAA	Cleavage
miR482e	Ga10g00281.P3	3	17.911	1044	1065	UUGCCGAUUCCACCCAUGCCUA	::.::::::::.::.:: ::	AUGGUAUGGGUGGGAUUGGAAA	Cleavage
miR482e	Ga10g00282.M4	3	18.396	805	826	UUGCCGAUUCCACCCAUGCCUA	::.::::::::.::.:: ::	AUGGUAUGGGUGGGAUUGGGAA	Cleavage
miR482e	Ga10g00278.M5	3	14.995	655	676	UUGCCGAUUCCACCCAUGCCUA	::.::::::::.::.:: ::	AUGGUAUGGGUGGGAUUGGAAA	Cleavage
miR482e	Ga10g00283.M1	3	21.535	646	667	UUGCCGAUUCCACCCAUGCCUA	::.::::::::.::.:: ::	AUGGUAUGGGUGGGAUUGGAAA	Cleavage
miR482e	Ga10g00286.N1	3	21.535	2423	2444	UUGCCGAUUCCACCCAUGCCUA	::.::::::::.::.:: ::	AUGGUAUGGGUGGGAUUGGAAA	Cleavage
miR482e	Ga10g00279.F1	3	14.995	655	676	UUGCCGAUUCCACCCAUGCCUA	::.::::::::.::.:: ::	AUGGUAUGGGUGGGAUUGGAAA	Cleavage
miR482e	Ga10g00148.F5	3	23.217	804	825	UUGCCGAUUCCACCCAUGCCUA	.:: :::::::: ::.:::::	GGGGAAUGGGUGGUAUUGGCAA	Cleavage
miR482e	Ga10g00138.N1	3	22.038	819	840	UUGCCGAUUCCACCCAUGCCUA	.:: :::::::: ::.:::::	GGGGAAUGGGUGGUAUUGGCAA	Cleavage
miR482e	Ga10g00154.F3	3	17.279	858	879	UUGCCGAUUCCACCCAUGCCUA	.:: :::::::: ::.:::::	GGGGAAUGGGUGGUAUUGGCAA	Cleavage
miR482e	Ga10g00141.N1	3	18.395	798	819	UUGCCGAUUCCACCCAUGCCUA	.:: :::::::: ::.:::::	GGGGAAUGGGUGGUAUUGGCAA	Cleavage
miR482e	Ga10g00133.F1	3	22.47	679	700	UUGCCGAUUCCACCCAUGCCUA	.:: :::::::: ::.:::::	GGGGAAUGGGUGGUAUUGGCAA	Cleavage
miR482e	Ga14g01351.P7	3	20.839	19539	19560	UUGCCGAUUCCACCCAUGCCUA	:: :::::::: :::::.::	GCGGAAUGGGUGGCAUCGGUAA	Cleavage
miR482e	Ga14g01922.P2	3	20.839	679	700	UUGCCGAUUCCACCCAUGCCUA	:: :::::::: :::::.::	GCGGAAUGGGUGGCAUCGGUAA	Cleavage
miR482e	Ga11g00390.F1	3	16.501	814	835	UUGCCGAUUCCACCCAUGCCUA	:: :::::::: :::::.::	GCGGAAUGGGUGGUAUCGGUAA	Cleavage
miR482e	Ga11g00424.P1	3	19.529	745	766	UUGCCGAUUCCACCCAUGCCUA	:: :::::::: :::::.::	GCGGAAUGGGUGGCAUCGGUAA	Cleavage
miR482e	Ga11g00437.C2	3	19.687	978	999	UUGCCGAUUCCACCCAUGCCUA	:: :::::::: :::::.::	GCGGAAUGGGUGGCAUCGGUAA	Cleavage
miR482e	Ga11g00438.F3	3	16.944	781	802	UUGCCGAUUCCACCCAUGCCUA	:: :::::::: :::::.::	GCGGAAUGGGUGGCAUCGGUAA	Cleavage
miR482e	Ga11g00377.P1	3	21.432	721	742	UUGCCGAUUCCACCCAUGCCUA	:: :::::::: :::::.::	GCGGAAUGGGUGGUAUCGGUAA	Cleavage
miR482e	Ga11g00396.C1	3	16.636	787	808	UUGCCGAUUCCACCCAUGCCUA	:: :::::::: :::::.::	GCGGAAUGGGUGGUAUCGGUAA	Cleavage
miR482e	Ga11g00441.F3	3	23.847	1048	1069	UUGCCGAUUCCACCCAUGCCUA	:: :::::::: :::::.::	GCGGAAUGGGUGGCAUCGGUAA	Cleavage
miR482e	Ga11g00378.P1	3	21.432	721	742	UUGCCGAUUCCACCCAUGCCUA	:: :::::::: :::::.::	GCGGAAUGGGUGGUAUCGGUAA	Cleavage
miR482e	Ga11g00386.F1	3	22.903	724	745	UUGCCGAUUCCACCCAUGCCUA	:: :::::::: :::::.::	GCGGAAUGGGUGGCAUCGGUAA	Cleavage
miR482e	Ga11g00393.F4	3	16.516	790	811	UUGCCGAUUCCACCCAUGCCUA	:: :::::::: :::::.::	GUGGAAUGGGUGGUAUCGGUAA	Cleavage
miR482e	Ga11g00436.F1	3	18.638	763	784	UUGCCGAUUCCACCCAUGCCUA	:: :::::::: :::::.::	GCGGAAUGGGUGGCAUCGGUAA	Cleavage
miR482e	Ga01g00451.N1	3	24.129	768	789	UUGCCGAUUCCACCCAUGCCUA	:: ::::::::.::::: ::	GUGGGAUGGGUGGGAUCGGGAA	Cleavage
miR482e	Ga11g00434.N1	3	21.551	921	942	UUGCCGAUUCCACCCAUGCCUA	:: :::::::: :::::.::	GUGGAAUGGGUGGCAUCGGUAA	Cleavage
miR482e	Ga11g00440.F2	3	23.847	1048	1069	UUGCCGAUUCCACCCAUGCCUA	:: :::::::: :::::.::	GCGGAAUGGGUGGCAUCGGUAA	Cleavage
miR482e	Ga11g00429.F2	3	19.129	1065	1086	UUGCCGAUUCCACCCAUGCCUA	:: :::::::: :::::.::	GCGGAAUGGGUGGCAUCGGUAA	Cleavage
miR482e	Ga11g00422.F1	3	20.839	678	699	UUGCCGAUUCCACCCAUGCCUA	:: :::::::: :::::.::	GCGGAAUGGGUGGCAUCGGUAA	Cleavage
miR482e	Ga11g00380.F1	3	23.3	718	739	UUGCCGAUUCCACCCAUGCCUA	:: :::::::: :::::.::	GUGGAAUGGGUGGCAUCGGUAA	Cleavage
miR482e	Ga03g01077.F2	3	20.902	214	235	UUGCCGAUUCCACCCAUGCCUA	.::::::::::: :::::	GCACUAUGGGUGGAAUAGGCAA	Cleavage
miR482e	Ga05g02116.F1	3	15.663	671	692	UUGCCGAUUCCACCCAUGCCUA	.::::::::::: :::::	GCACUAUGGGUGGAAUAGGCAA	Cleavage
miR482e	Ga12g00759.F2	3	17.305	1076	1097	UUGCCGAUUCCACCCAUGCCUA	:: :. ::::::.::::::::	UACUCGAGGGUGGGAUCGGCAA	Cleavage
miR5225a	Ga10g01662.F2	3	24.016	203	224	UCUGUCGCAGGGGAGAUGGCUG	:::::::::: .::::::::	GAGCCAUCUCCGUUGCGACAGU	Translation
miR5225a	Ga01g02271.F1	3	16.158	104	125	UCUGUCGCAGGGGAGAUGGCUG	:. .::::::.::: ::::.::	CGAUCAUCUCUCCUUCGACGGA	Cleavage
miR5225a	Ga12g00725.P3	3	11.304	4258	4279	UCUGUCGCAGGGGAGAUGGCUG	.::: : : :::::::::::::	UAGCGAGCACCCCUGCGACAGA	Cleavage
miR5225a	Ga05g00091.N1	3	8.948	29	50	UCUGUCGCAGGGGAGAUGGCUG	:.::::.:.:::::: :::	CCUCUAUCUUCUCUGCGAAAGA	Cleavage
miR5225a	Ga12g01937.F6	3	16.555	3650	3671	UCUGUCGCAGGGGAGAUGGCUG	::::::.::.: .::::::	UUUCCAUCUUCCUUUUGACAGA	Cleavage
miR530	Ga07g01481.N3	3	12.6	971	991	UGCAUUUGCACCUGCACCUUC	::::::::::::.::.:	UUCAGUGCAGGUGCAAGUGUA	Cleavage
miR530	Ga01g01012.M1	3	18.721	1698	1718	UGCAUUUGCACCUGCACCUUC	:: ::::: ::::::.::::	CAAAGUGCAUGUGCAAGUGCA	Cleavage
miR530	Ga11g03312.F8	3	23.152	1079	1099	UGCAUUUGCACCUGCACCUUC	::: ::..:::::..:::::	CAAGUUGUGGGUGCGGAUGCA	Cleavage
miR530	Ga13g00228.P1	3	20.1	1487	1507	UGCAUUUGCACCUGCACCUUC	.:::::: : ::::::::::	AGAGGUGCUGCUGCAAAUGCA	Translation
miR530	Ga03g00609.M3	3	22.23	2541	2561	UGCAUUUGCACCUGCACCUUC	:::.:::::::.:::::	CUCAGUGUAGGUGCAGAUGCA	Cleavage
miR530	Ga10g00856.P1	3	23.01	7301	7321	UGCAUUUGCACCUGCACCUUC	:::.:::::::.:::::	CUCAGUGUAGGUGCAGAUGCA	Cleavage
miR530	Ga06g01649.F4	3	15.348	1780	1800	UGCAUUUGCACCUGCACCUUC	: :::::::: ::::::: ::	GUAGGUGCAGCUGCAAAUACA	Translation
miR530	Ga05g02292.F4	3	13.381	1458	1478	UGCAUUUGCACCUGCACCUUC	::: :: ::::::::.:::.	CAAGAUGAAGGUGCAAGUGCG	Cleavage
miR530	Ga06g00783.F3	3	13.289	2092	2112	UGCAUUUGCACCUGCACCUUC	::: : ::::::::..::::	AAAGAUUCAGGUGCAGGUGCA	Cleavage
miR530	Ga10g00251.F1	3	16.085	1560	1580	UGCAUUUGCACCUGCACCUUC	:::: :: ::::::.::::	UCAGGUUCAAGUGCAAGUGCA	Cleavage
miR530	Ga05g00883.F4	3	23.154	2015	2035	UGCAUUUGCACCUGCACCUUC	:::: . ::::::::::::	AUAGGUUUUGGUGCAAAUGCA	Cleavage
miR530	Ga10g00854.F4	3	18.723	1349	1369	UGCAUUUGCACCUGCACCUUC	: :::::: ::.:::::::	AUAUGUGCAGCUGUAAAUGCA	Translation
miR535e	Ga12g00799.F3	3	16.947	596	616	UGACAACGAGAGAGAGCACGU	.::: .:::.:.::::::::.	GCGUUUUCUUUUUCGUUGUCG	Cleavage
miR535e	Ga09g00081.N1	3	7.395	7	27	UGACAACGAGAGAGAGCACGU	.:::::::::.::::: ::	UUGUGCUCUCUUUCGUUUUCU	Cleavage
miR535e	Ga13g01186.F9	3	20.656	1896	1916	UGACAACGAGAGAGAGCACGU	: :::.:.:::.:.:::::..	AGGUGUUUUCUUUUGUUGUUG	Cleavage
miR535e	Ga02g00888.F1	3	19.904	1077	1097	UGACAACGAGAGAGAGCACGU	:::::.:.:::: :::::.	GGGUGCUUUUUCUCAUUGUCG	Cleavage
miR7484e	Ga08g00112.N1	3	9.468	722	742	UAGAUCUAAUGUAUAAGGACU	::::.:::::.:::::::. :	AGUCUUUAUAUAUUAGAUUAA	Cleavage
miR7484e	Ga11g03672.F1	3	11.559	1027	1047	UAGAUCUAAUGUAUAAGGACU	::::::::::::::: ::: :	AGUCCUUAUACAUUAUAUCAA	Cleavage
miR7484e	Ga10g02341.F1	3	15.546	927	947	UAGAUCUAAUGUAUAAGGACU	:::::::::::::::: :: :	AGUCCUUAUACAUUAGUUCGA	Cleavage
miR7484e	Ga03g00185.F1	3	13.266	2881	2901	UAGAUCUAAUGUAUAAGGACU	:::..::.::::::: :::::	AGUUUUUGUACAUUAAAUCUA	Cleavage
miR7484e	Ga04g00631.F2	3	17.523	2738	2758	UAGAUCUAAUGUAUAAGGACU	::::.::.::::::::::. :	AGUCUUUGUACAUUAGAUUAA	Cleavage
miR7484e	Ga02g00079.F6	3	9.713	4311	4331	UAGAUCUAAUGUAUAAGGACU	:::::::::::: :::::: :	AGUCCUUAUACAAUAGAUCAA	Cleavage
miR7484e	Ga03g00112.F2	3	16.192	4407	4427	UAGAUCUAAUGUAUAAGGACU	:::.::::::.:::.:::: :	AGUUCUUAUAUAUUGGAUCAA	Cleavage
miR7484e	Ga09g00465.F1	3	13.982	1139	1159	UAGAUCUAAUGUAUAAGGACU	:::: ::.::.:::::::::	AGUCAUUGUAUAUUAGAUCUU	Cleavage
miR7484e	Ga08g02285.N1	3	13.317	637	657	UAGAUCUAAUGUAUAAGGACU	::::: ::::::::::::. :	AGUCCCUAUACAUUAGAUUAA	Cleavage
miR7484e	Ga10g00005.F1	3	10.881	954	974	UAGAUCUAAUGUAUAAGGACU	::::: ::::::::::::. :	AGUCCCUAUACAUUAGAUUAA	Cleavage
miR7484e	Ga11g03613.F3	3	11.88	1285	1305	UAGAUCUAAUGUAUAAGGACU	::::: :::::.::::::: :	AGUCCCUAUACGUUAGAUCAA	Cleavage
miR7484e	Ga14g00320.F1	3	23.755	1556	1576	UAGAUCUAAUGUAUAAGGACU	::::: ::::.:::::::: :	AGUCCCUAUAUAUUAGAUCAA	Cleavage
miR7484e	Ga05g01058.P1	3	14.505	692	712	UAGAUCUAAUGUAUAAGGACU	::::::::..:::: ::::.	UGUCCUUAUGUAUUAUAUCUG	Cleavage
miR7484e	Ga09g00123.F9	3	16.852	3689	3709	UAGAUCUAAUGUAUAAGGACU	:::.::.::::::::::. :	UGUCUUUGUACAUUAGAUUAA	Cleavage
miR7484e	Ga09g00639.F1	3	10.287	667	687	UAGAUCUAAUGUAUAAGGACU	.:::: ::::.:::::::: :	GGUCCCUAUAUAUUAGAUCAA	Cleavage
miR7484e	Ga05g01645.C1	3	9.073	1193	1213	UAGAUCUAAUGUAUAAGGACU	.:::: :::.::::::::: :	GGUCCAUAUGCAUUAGAUCAA	Cleavage
miR7484e	Ga03g01822.N1	3	9.99	368	388	UAGAUCUAAUGUAUAAGGACU	:::::::.:::::::.:	UUCCCUUAUAUAUUAGAUUUC	Cleavage
miR7484e	Ga05g00903.N1	3	6.378	1191	1211	UAGAUCUAAUGUAUAAGGACU	: ::.:::::.:: ::::::.	AUUCUUUAUAUAUCAGAUCUG	Cleavage
miR7484e	Ga08g00499.F2	3	16.047	3053	3073	UAGAUCUAAUGUAUAAGGACU	::.:::::: ::.:::.::	UUUCUUUAUACUUUGGAUUUA	Translation
miR7484e	Ga13g02442.F5	3	10.949	1448	1468	UAGAUCUAAUGUAUAAGGACU	:.:::.::::::: ::::.	UCUUCUUGUACAUUAUAUCUG	Cleavage
miR7484e	Ga07g00221.F1	3	11.599	2019	2039	UAGAUCUAAUGUAUAAGGACU	: ::: ::::::::::::. :	AUUCCCUAUACAUUAGAUUAA	Cleavage
miR7505c	Ga10g01362.P4	3	21.661	1608	1628	UUCAGAGACCAUCCCUUGCUU	:.: :::: :::::.::::::	AGGGAAGGAAUGGUUUCUGAA	Cleavage
miR7505c	Ga11g03352.F2	3	14.313	217	237	UUCAGAGACCAUCCCUUGCUU	..::.: :::: :::::::::	GGGCGAUGGAUCGUCUCUGAA	Translation
miR7505c	Ga05g02342.F1	3	19.608	803	823	UUCAGAGACCAUCCCUUGCUU	:: :: ::::::::.::.:	UUGCUAGUGAUGGUCUUUGGA	Cleavage
miR7508a	Ga02g01049.P1	3	17.096	2046	2065	UUCCCGGCUUCUUUUCUUGC	:::.:::::::::.::: :.	GCAGGAAAAGAAGUCGGCAG	Cleavage
miR7508a	Ga05g01410.F2	3	15.615	2408	2427	UUCCCGGCUUCUUUUCUUGC	::::::.:::::::.:: :.	GCAAGAGAAGAAGCUGGCAG	Cleavage
miR7508a	Ga03g00547.F3	3	21.025	977	996	UUCCCGGCUUCUUUUCUUGC	:. ::..:::::::.:::::	GUUAGGGAAGAAGCUGGGAA	Cleavage
miR7508a	Ga11g03456.F2	3	15.982	207	226	UUCCCGGCUUCUUUUCUUGC	: ::::::: :.::::::::	GAAAGAAAAAAGGCCGGGAA	Translation
miR7508a	Ga05g00990.F8	3	17.4	1284	1303	UUCCCGGCUUCUUUUCUUGC	:.:.::::.::::::::.	AAAGGGAAAGGAGCCGGGAG	Cleavage
miR7508a	Ga01g00156.F2	3	13.94	1952	1971	UUCCCGGCUUCUUUUCUUGC	:::::::::::::.:: :	UCAAGAAAAGAAGCUGGAAU	Cleavage
miR7508a	Ga07g01172.F2	3	13.051	830	849	UUCCCGGCUUCUUUUCUUGC	:::::::::.:: :::::	AGAAGAAAAGAGGCAGGGAA	Cleavage
miR7508a	Ga08g00135.N1	3	18.071	117	136	UUCCCGGCUUCUUUUCUUGC	:::::.:::::::: :::	AGAAGAAGAGAAGCCGUGAA	Cleavage
miR7508a	Ga14g01845.F1	3	16.089	2785	2804	UUCCCGGCUUCUUUUCUUGC	::::.:::::.::. ::::	CCAAGGAAAGAGGCUAGGAA	Cleavage
miR7508a	Ga11g03730.M1	3	21.84	202	221	UUCCCGGCUUCUUUUCUUGC	.:::::.:::. :::::::	AUAAGAAGAGAGCCCGGGAA	Cleavage
miR7508a	Ga12g00344.F3	3	12.111	1525	1544	UUCCCGGCUUCUUUUCUUGC	.::::.:::::::. ::::	AUAAGAGAAGAAGCUUGGAA	Cleavage
miR7508a	Ga05g03885.F1	3	24.569	1121	1140	UUCCCGGCUUCUUUUCUUGC	:::::.::::.::.::: :	CCAAGAGAAGAGGCUGGGUA	Cleavage
miR7508a	Ga13g01357.F1	3	14.183	801	820	UUCCCGGCUUCUUUUCUUGC	:::::::.:::::.:: .:	ACAAGAAAGGAAGCUGGAGA	Cleavage
miR7508a	Ga07g00535.F1	3	15.103	1107	1126	UUCCCGGCUUCUUUUCUUGC	::.::.:::::::.:: ::	ACAGGAGAAGAAGCUGGAAA	Cleavage
miR7508a	Ga12g00764.N1	3	15.093	316	335	UUCCCGGCUUCUUUUCUUGC	::::::::::: ::::::	UCAAGAAAAGAAAACGGGAA	Cleavage
miR7508a	Ga11g03731.F1	3	21.84	202	221	UUCCCGGCUUCUUUUCUUGC	.:::::.:::. :::::::	AUAAGAAGAGAGCCCGGGAA	Cleavage
miR7508a	Ga03g00066.F1	3	21.274	2044	2063	UUCCCGGCUUCUUUUCUUGC	::::: ::::::: :::.:	UCAAGAUAAGAAGCAGGGGA	Cleavage
miR7508a	Ga05g01413.F1	3	17.942	550	569	UUCCCGGCUUCUUUUCUUGC	::: :::.::::::: :::	CCAACAAAGGAAGCCGAGAA	Cleavage
miR7508a	Ga11g01014.F3	3	17.971	1008	1027	UUCCCGGCUUCUUUUCUUGC	::: :::::::::. ::::	CCAAAAAAAGAAGCUAGGAA	Cleavage
miR7508a	Ga03g00164.F1	3	19.889	638	657	UUCCCGGCUUCUUUUCUUGC	::::: ::::::: :::.:	UCAAGAUAAGAAGCAGGGGA	Cleavage
miR7510a	Ga08g02699.F1	3	24.538	1081	1101	CAUGGCCUUUAGCGACGCUUU	:::::: ::.::::::::: :	AAAGCGCCGUUAAAGGCCAAG	Cleavage
miR7510a	Ga05g03550.F1	3	13.064	786	806	CAUGGCCUUUAGCGACGCUUU	.:::: :.::::::::::.:	GAAGCAUUGCUAAAGGCCGUC	Cleavage
miR7510a	Ga05g00207.F1	3	15.052	884	904	CAUGGCCUUUAGCGACGCUUU	::::.:::::::::.::	GCUGCGUUGCUAAAGGCUAUU	Cleavage
miR7510a	Ga01g02106.F4	3	24.568	725	745	CAUGGCCUUUAGCGACGCUUU	.:.::.:::..:::::.::	GUGGUGUUGCUGGAGGCCGUG	Cleavage
miR7510a	Ga02g00359.F1	3	22.977	39	58	CAUGGCCUUUAGCGACGCUUU	:::::: ::::::::::::	CAAGCGU-GCUAAAGGCCAUU	Cleavage
miR7510a	Ga05g01763.M1	3	18.071	1162	1182	CAUGGCCUUUAGCGACGCUUU	..: : :.:.:::::::::::	GGAUCUUUGUUAAAGGCCAUG	Cleavage
miR7512	Ga07g02312.F1	3	20.096	1202	1222	UGCUACUUGUAGUUAUGCAUG	.::::: :::::::. :::::	UAUGCAAAACUACAGAUAGCA	Cleavage
miR7512	Ga02g00676.F1	3	18.389	1087	1107	UGCUACUUGUAGUUAUGCAUG	:::: :.::::::: ::::	AUUGCAGAGCUACAAGGAGCA	Cleavage
miR7512	Ga08g02426.P4	3	17.453	1404	1424	UGCUACUUGUAGUUAUGCAUG	:::: :.::::::: ::::	GUUGCAGAGCUACAAGGAGCA	Cleavage
miR7512	Ga13g01782.F2	3	15.193	1213	1233	UGCUACUUGUAGUUAUGCAUG	:::: :.::::::: ::::	GCUGCAGAGCUACAAGGAGCA	Cleavage
miR7512	Ga10g02569.F4	3	13.872	2659	2679	UGCUACUUGUAGUUAUGCAUG	::..: .:::.::::::::	UUUGUGUUGCUAUAAGUAGCA	Cleavage
miR827	Ga05g02701.F2	3	14.654	881	901	UUUGUUUAUGGUCAUCUAAGC	::::.::::: :::::::..:	GCUUGGAUGAACAUAAACGGA	Translation
miR827	Ga06g01214.F1	3	18.928	155	175	UUUGUUUAUGGUCAUCUAAGC	:: ::::::::::.:::::.	GCAAAGAUGACCAUGAACAAG	Cleavage
miR827	Ga07g01663.F1	3	24.255	359	379	UUUGUUUAUGGUCAUCUAAGC	:::::.:::::.:::::	CAGAAGAUGGCCAUAGACAAA	Cleavage
miR827	Ga06g01957.N2	3	13.32	401	421	UUUGUUUAUGGUCAUCUAAGC	:::::.::::.::::::	UUGAAGAUGGCCAUGAACAAA	Cleavage
miR827	Ga01g01731.F5	3	8.213	2270	2290	UUUGUUUAUGGUCAUCUAAGC	: :::::::.::::: ::::	ACAUAGAUGAUCAUAACCAAA	Cleavage
miR827	Ga14g00929.F1	3	13.828	182	202	UUUGUUUAUGGUCAUCUAAGC	: :::::::..:: ::::.::	GAUUAGAUGGUCAAAAACGAA	Cleavage
miR827	Ga03g00111.F1	3	18.4	287	307	UUUGUUUAUGGUCAUCUAAGC	::.::::::.::.::::.	UGUUGGAUGACUAUGAACAGC	Cleavage
miR827	Ga04g00356.F1	3	21.977	907	927	UUUGUUUAUGGUCAUCUAAGC	::::.::.:.::.::::..	AAUUAGGUGGCUAUGAACAGG	Cleavage
miR827	Ga13g01073.F1	3	13.219	1556	1578	UUUGUUUAUGGUCAU--CUAAGC	:::: ::::::::.::::::	UGUUAGUAAUGACCAUGAACAAA	Cleavage
miR827	Ga14g01092.P1	3	19.407	5266	5286	UUUGUUUAUGGUCAUCUAAGC	.::::: ::.::::...:::	AUUUAGAAGAUCAUAGGUAAA	Cleavage
miR827	Ga06g00752.F1	3	18.608	1696	1716	UUUGUUUAUGGUCAUCUAAGC	:: :::::.:.:.:.::::	CAUUCGAUGAUCGUGAGCAAA	Cleavage
miR827	Ga07g00167.F5	3	15.567	1852	1872	UUUGUUUAUGGUCAUCUAAGC	:: ::::.:::.::::::	CAUUCAAUGAUCAUGAACAAA	Cleavage
miR827	Ga06g01219.F1	3	12.645	2	22	UUUGUUUAUGGUCAUCUAAGC	: : ::. ::.::::::::::	GAUGAGGAGAUCAUAAACAAA	Cleavage
miR8633	Ga01g01546.F2	3	6.173	567	588	UAAGUGAAGAAAGAGGUAGGUU	.::.:::.:::::.::: ::::	GACUUACUUCUUUUUUCUCUUA	Cleavage
miR8633	Ga01g00416.N1	3	10.564	897	918	UAAGUGAAGAAAGAGGUAGGUU	.::::::.:.::::::: .:::	GACCUACUUUUUUCUUCUUUUA	Cleavage
miR8633	Ga07g00556.F1	3	10.133	470	491	UAAGUGAAGAAAGAGGUAGGUU	.::.::.::.::::: ::::::	GACUUAUCUUUUUCUCCACUUA	Cleavage
miR8633	Ga09g00892.F5	3	13.624	2535	2556	UAAGUGAAGAAAGAGGUAGGUU	:...::.::::::.::: ::::	AGUUUAUCUCUUUUUUCUCUUA	Cleavage
miR8633	Ga06g00578.F1	3	19.623	282	303	UAAGUGAAGAAAGAGGUAGGUU	.:.:.:::.::::::.::::	UGCUUGCCUUUUUCUUUACUUC	Cleavage
miR8633	Ga13g00957.N1	3	18.021	29	50	UAAGUGAAGAAAGAGGUAGGUU	:.:::..::::::::..:::	UAUCUAUUUCUUUCUUUGCUUU	Cleavage
miR8633	Ga08g01648.F2	3	11.887	4513	4534	UAAGUGAAGAAAGAGGUAGGUU	:...: ::::::::::.:.::.	AGUUUUCCUCUUUCUUUAUUUG	Cleavage
miR8633	Ga13g02024.F1	3	17.527	1095	1116	UAAGUGAAGAAAGAGGUAGGUU	: :.:::.:.::::::..:::.	ACCUUACUUUUUUCUUUGCUUG	Cleavage
miR8633	Ga03g02430.F5	3	20.322	2652	2673	UAAGUGAAGAAAGAGGUAGGUU	.:..:. ::::::.::.:::::	GAUUUGACUCUUUUUUUACUUA	Cleavage
miR8633	Ga11g01018.F1	3	2.815	132	153	UAAGUGAAGAAAGAGGUAGGUU	:::::::.::::::: :::	UUCCUACCUUUUUCUUCCCUUC	Cleavage
miR8633	Ga03g00168.N1	3	6.158	99	120	UAAGUGAAGAAAGAGGUAGGUU	::.:: . :::::::::::::.	AAUCUUUAUCUUUCUUCACUUG	Cleavage
miR8633	Ga03g00160.F1	3	5.591	49	70	UAAGUGAAGAAAGAGGUAGGUU	::.:: . :::::::::::::.	AAUCUUUAUCUUUCUUCACUUG	Cleavage
miR8633	Ga14g01109.M1	3	17.304	399	420	UAAGUGAAGAAAGAGGUAGGUU	..:::..::::::::..:::	UGUCUAUUUCUUUCUUUGCUUU	Cleavage
miR8633	Ga03g00640.F1	3	12.459	27	48	UAAGUGAAGAAAGAGGUAGGUU	: :::::::.:::.::.: :::	ACCCUACCUUUUUUUUUAGUUA	Cleavage
miR8633	Ga09g00009.F4	3	11.817	3569	3590	UAAGUGAAGAAAGAGGUAGGUU	::::.::: :::::::.::.	UUCCUAUCUCCUUCUUCAUUUG	Cleavage
miR8633	Ga09g00539.F1	3	14.482	22	43	UAAGUGAAGAAAGAGGUAGGUU	::::.::.::::::.: :::	UCCCUAUCUUUUUCUUUAGUUA	Cleavage
miR8633	Ga02g01087.F2	3	10.89	64	85	UAAGUGAAGAAAGAGGUAGGUU	::::..:.:::.::..::::	UUCCUAUUUUUUUUUUUGCUUA	Cleavage
miR8633	Ga11g01030.F1	3	13.813	691	712	UAAGUGAAGAAAGAGGUAGGUU	.... ::::.:::::::..:::	GGUUAACCUUUUUCUUCGUUUA	Cleavage
miR8633	Ga09g02587.F9	3	6.637	137	158	UAAGUGAAGAAAGAGGUAGGUU	::: .:::::::::.::::	GUCCUCUCUCUUUCUUUACUUC	Cleavage
miR8633	Ga09g00602.F5	3	9.371	3723	3744	UAAGUGAAGAAAGAGGUAGGUU	: :.::. :.:::.::::::::	AUCUUAUAUUUUUUUUCACUUA	Cleavage
miR8633	Ga03g00752.F1	3	13.51	92	113	UAAGUGAAGAAAGAGGUAGGUU	...:: .:::::::::: ::::	GGUCUUUCUCUUUCUUCUCUUA	Cleavage
miR8633	Ga07g00518.N1	3	13.81	560	581	UAAGUGAAGAAAGAGGUAGGUU	.: .:.:::.:::.::.:.:::	GAAUUGCCUUUUUUUUUAUUUA	Cleavage
miR8633	Ga07g02258.F1	3	8.489	288	309	UAAGUGAAGAAAGAGGUAGGUU	.::::::::::.::. :::.	UUUCUACCUCUUUUUUUUCUUG	Cleavage
miR8633	Ga11g01180.F3	3	2.459	64	85	UAAGUGAAGAAAGAGGUAGGUU	..:::::.::::::::.: :	UCUUUACCUUUUUCUUCAUUCA	Cleavage
miR8633	Ga05g00323.P1	3	11.511	362	383	UAAGUGAAGAAAGAGGUAGGUU	..::.::.::::::.:.::.	UCUUUAUCUUUUUCUUUAUUUG	Cleavage
miR8633	Ga12g02100.F1	3	14.669	699	720	UAAGUGAAGAAAGAGGUAGGUU	.::::::. :::::..::::	UUUCUACCUUGUUCUUUGCUUA	Cleavage
miR8633	Ga06g01338.C1	3	4.304	54	75	UAAGUGAAGAAAGAGGUAGGUU	.: :: :::.::::::::.::	GAACUUCCUUUUUCUUCAUUUC	Cleavage
miR8633	Ga12g02268.F1	3	1.265	11	32	UAAGUGAAGAAAGAGGUAGGUU	::..::::::.::::.::	CUGCUGUCUCUUUUUUCAUUUC	Cleavage
miR8633	Ga03g00130.F2	3	7.699	163	184	UAAGUGAAGAAAGAGGUAGGUU	: ..: :::.:::::::::::	AUUUUUCCUUUUUCUUCACUUU	Cleavage
miR8634b	Ga09g00122.F1	3	10.415	4503	4523	UUGGUAUGGAGGAUGGAAAAG	:: :::.:::::::::::: :	CUCUUCUAUCCUCCAUACCCA	Cleavage
miR8634b	Ga11g02236.F9	3	9.03	3156	3176	UUGGUAUGGAGGAUGGAAAAG	.:::::::::.:.: :::.::	UUUUUCCAUCUUUCUUACUAA	Cleavage
miR8634b	Ga12g01080.N10	3	12.019	1584	1604	UUGGUAUGGAGGAUGGAAAAG	.:::::::::.:.:::.: ::	UUUUUCCAUCUUUCAUGCAAA	Cleavage
miR8634b	Ga03g00928.F1	3	17.008	625	645	UUGGUAUGGAGGAUGGAAAAG	.::::.::::.:.: ::::::	UUUUUUCAUCUUUCCUACCAA	Cleavage
miR8634b	Ga03g01172.F3	3	7.948	1468	1488	UUGGUAUGGAGGAUGGAAAAG	:::::::::.:.: :::.::	AUUUUCCAUCUUUCCUACUAA	Cleavage
miR8634b	Ga13g02316.F1	3	16.262	2887	2907	UUGGUAUGGAGGAUGGAAAAG	:::::::::::.:.: .:::	GUUUUCCAUCCUUCGUUUCAA	Cleavage
miR8634b	Ga13g00653.N1	3	15.168	1577	1597	UUGGUAUGGAGGAUGGAAAAG	:::::::::.:.:: ::.::	GUUUUCCAUCUUUCAAACUAA	Cleavage
miR8634b	Ga13g00651.N1	3	14.121	836	856	UUGGUAUGGAGGAUGGAAAAG	:::::::::.:.:: ::.::	GUUUUCCAUCUUUCAAACUAA	Cleavage
miR8634b	Ga02g00643.F1	3	13.664	1084	1104	UUGGUAUGGAGGAUGGAAAAG	:::::: ::.::.:::::::	CUUUUCACUCUUCUAUACCAA	Cleavage
miR8634b	Ga03g01017.F1	3	10.109	5745	5765	UUGGUAUGGAGGAUGGAAAAG	: :::...::::...::::::	CCUUUUUGUCCUUUGUACCAA	Cleavage
miR8634b	Ga03g01786.P2	3	7.561	3673	3693	UUGGUAUGGAGGAUGGAAAAG	::::.:::.::::::. ::	UCUUUCUAUCUUCCAUAUAAA	Cleavage
miR8634b	Ga11g00008.P21	3	7.692	2714	2734	UUGGUAUGGAGGAUGGAAAAG	::::.:::.::::::. ::	UCUUUCUAUCUUCCAUAUAAA	Cleavage
miR8634b	Ga13g01714.F1	3	11.521	18	38	UUGGUAUGGAGGAUGGAAAAG	:::::.:.:::: :.::::	UGUUUCCGUUCUCCUUGCCAA	Cleavage
miR8634b	Ga13g01828.F6	3	11.184	3481	3501	UUGGUAUGGAGGAUGGAAAAG	::::.:::.::. ::::::	UAUUUCUAUCUUCUUUACCAA	Cleavage
miR8634b	Ga13g01663.N1	3	12.621	512	532	UUGGUAUGGAGGAUGGAAAAG	::::::::.:.:: :.:::	AGUUUCCAUCUUUCAAAUCAA	Cleavage
miR8634b	Ga13g02287.N1	3	13.335	67	87	UUGGUAUGGAGGAUGGAAAAG	:::::.::.:::::. :::	UCUUUCCGUCUUCCAUGGCAA	Cleavage
miR8634b	Ga11g02518.F1	3	8.347	54	74	UUGGUAUGGAGGAUGGAAAAG	: :::.. ::.::.:::::::	CAUUUUUUUCUUCUAUACCAA	Cleavage
miR8634b	Ga13g01374.F2	3	16.376	189	209	UUGGUAUGGAGGAUGGAAAAG	:::: :.::.::::::::	CAAUUCCCUUCUUCAUACCAA	Cleavage
miR8634b	Ga10g02369.N2	3	9.411	1868	1888	UUGGUAUGGAGGAUGGAAAAG	: ::: .:::::: :::::::	CAUUUAUAUCCUCAAUACCAA	Cleavage
miR8646a	Ga11g00966.M1	3	11.45	123	143	UAGUGAGGAUGGGAAAUUUGU	:.:.::::..::::::::.:	AUAGAUUUUUCAUCCUCAUUU	Cleavage
miR8646a	Ga09g01053.F1	3	17.87	194	214	UAGUGAGGAUGGGAAAUUUGU	::::::::: :::::::.:	CCAAAUUUCCGAUCCUCAUUC	Translation
miR8646a	Ga04g00813.F1	3	11.986	7	27	UAGUGAGGAUGGGAAAUUUGU	:.:.::::.::::::::.:	UCGAGUUUCUCAUCCUCAUUU	Cleavage
miR8646a	Ga01g01070.N1	3	13.351	518	538	UAGUGAGGAUGGGAAAUUUGU	...::::::.:: :::::::.	GUGAAUUUCUCAACCUCACUG	Cleavage
miR8646a	Ga07g02049.F6	3	11.33	3253	3273	UAGUGAGGAUGGGAAAUUUGU	::..:: ::.:::.::::::	UCAGGUUCCCUAUCUUCACUA	Cleavage
miR8646a	Ga03g02060.M3	3	9.179	6661	6681	UAGUGAGGAUGGGAAAUUUGU	:::::: ..:::..::::::	UCAAAUUCUUCAUUUUCACUA	Cleavage
miR8646a	Ga12g02703.F5	3	12.756	3220	3240	UAGUGAGGAUGGGAAAUUUGU	::::::.::.::.:::.:	CAAAAUUUUCCGUCUUCAUUU	Cleavage
miR8646a	Ga12g00209.F1	3	18.744	1873	1893	UAGUGAGGAUGGGAAAUUUGU	.:::::.::::.::: :::	GGGAAUUUUCCAUUCUCCCUA	Cleavage
miR8646a	Ga10g01348.F1	3	9.706	77	97	UAGUGAGGAUGGGAAAUUUGU	: ::: ::::::::.:.:::	AGAAAAUUCCCAUCUUUACUU	Cleavage
miR8646a	Ga05g03839.C1	3	20.038	2262	2282	UAGUGAGGAUGGGAAAUUUGU	: ::: :::::::: :::::.	AAAAACUUCCCAUCAUCACUG	Cleavage
miR8646a	Ga05g03835.M1	3	16.862	2454	2474	UAGUGAGGAUGGGAAAUUUGU	:: ::::::::::::.:.	UGUAACUUCCCAUCCUCAUUG	Cleavage
miR8646a	Ga11g02348.F1	3	24.711	2418	2438	UAGUGAGGAUGGGAAAUUUGU	:.::: .::.::.::::::	GAAGAUUCUCCGUCUUCACUA	Cleavage
miR8646a	Ga05g04048.F1	3	14.928	2775	2795	UAGUGAGGAUGGGAAAUUUGU	::: :::.::::.:::.:.	GAAAACUUCUCAUCUUCAUUG	Cleavage
miR8663c	Ga09g00972.C1	3	18.841	3868	3888	AACUUGGUAACUAUUCUCACA	::::::::: :::: ::::::	UGUGAGAAUUGUUAACAAGUU	Cleavage
miR8663c	Ga12g01321.P1	3	9.875	1632	1652	AACUUGGUAACUAUUCUCACA	:::::::: ::::::::: ::	UGUGAGAAAAGUUACCAAAUU	Cleavage
miR8663c	Ga06g00115.N1	3	22.378	945	965	AACUUGGUAACUAUUCUCACA	:::::::::::::... :::	GGUGAGAAUAGUUAUUGUGUU	Cleavage
miR8663c	Ga09g00035.F8	3	15.194	3791	3811	AACUUGGUAACUAUUCUCACA	: ::.: ::::::::: ::::	UAUGGGCAUAGUUACCUAGUU	Cleavage
miR8663c	Ga07g02156.M1	3	22.162	1553	1573	AACUUGGUAACUAUUCUCACA	: :::::::: ::..:.::::	UAUGAGAAUAAUUGUCGAGUU	Translation
miR8663c	Ga11g00474.F1	3	14.643	540	560	AACUUGGUAACUAUUCUCACA	:::::::::::. .:.:::	AAUGAGAAUAGUUGAUAGGUU	Cleavage
miR8663c	Ga01g00218.F2	3	16.748	1656	1676	AACUUGGUAACUAUUCUCACA	::::.:::: :.:.:::::	AAUGAGGAUAGAUGCUAAGUU	Translation
miR8663c	Ga06g01792.F1	3	11.016	2191	2211	AACUUGGUAACUAUUCUCACA	:::::: : ::::::::::	AUUGAGAAAAAUUACCAAGUU	Translation
miR8663c	Ga07g02106.M4	3	17.097	5765	5785	AACUUGGUAACUAUUCUCACA	: ::: ::::::: .::::::	UCUGAUAAUAGUUCUCAAGUU	Cleavage
miR8663c	Ga07g02107.M12	3	17.097	6493	6513	AACUUGGUAACUAUUCUCACA	: ::: ::::::: .::::::	UCUGAUAAUAGUUCUCAAGUU	Cleavage
miR8663c	Ga02g01134.F1	3	12.905	1424	1444	AACUUGGUAACUAUUCUCACA	::: .::: ::::::::::	CAUGAAGAUACUUACCAAGUU	Translation
miR8663c	Ga11g02381.F1	3	17.276	1948	1968	AACUUGGUAACUAUUCUCACA	::. ::::::::.:::::	AAUGGUCAUAGUUACUAAGUU	Cleavage
miR8663c	Ga05g03231.F1	3	12.614	861	880	AACUUGGUAACUAUUCUCACA	::: :::.::::.::::::	AAUGA-AAUGGUUAUCAAGUU	Cleavage
miR8680b	Ga03g02440.F1	3	19.45	2871	2891	ACGGUGGAGGUAUUGUGCCUG	..::.:::::::::::..: :	UGGGUACAAUACCUCCGUCUU	Cleavage
miR8680b	Ga07g01703.F1	3	24.191	189	209	ACGGUGGAGGUAUUGUGCCUG	:.:: .::::::::::.:::	CGGGGGCAAUACCUCCGCCGC	Cleavage
miR8680b	Ga01g01539.F1	3	14.057	440	460	ACGGUGGAGGUAUUGUGCCUG	:. :::::::::::::::. :	CGAGCACAAUACCUCCACUAU	Cleavage
miR8680b	Ga03g02427.F1	3	17.219	1728	1748	ACGGUGGAGGUAUUGUGCCUG	:.:::: :::::::::::. :	CGGGCAAAAUACCUCCACUAU	Cleavage
miR8680b	Ga02g01573.F1	3	12.191	651	671	ACGGUGGAGGUAUUGUGCCUG	::::::::.:::::.::	AAAACACAAUACUUCCACUGU	Cleavage
miR8680b	Ga12g00032.F2	3	15.968	472	492	ACGGUGGAGGUAUUGUGCCUG	::: ::: .::::::::::	AUGGCCCAAGGCCUCCACCGU	Cleavage
miR8680b	Ga14g00937.F1	3	20.09	3196	3216	ACGGUGGAGGUAUUGUGCCUG	::::: ::.:: :::::::	UUGGCACCAUGCCCCCACCGU	Cleavage
miR8680b	Ga06g00940.C1	3	20.09	3425	3445	ACGGUGGAGGUAUUGUGCCUG	::::: ::.:: :::::::	UUGGCACCAUGCCCCCACCGU	Cleavage
miR8680b	Ga08g01144.P2	3	20.01	5794	5814	ACGGUGGAGGUAUUGUGCCUG	::::: ::.:: :::::::	UUGGCACCAUGCCCCCACCGU	Cleavage
miR8746	Ga12g02526.N5	3	17.601	3782	3802	AGAGAUAGUGCAAUAUGGAGG	.:::..:::::::.:::.::	UCUCUGUAUUGCAUUAUUUCA	Cleavage
miR8746	Ga10g01990.F1	3	17.656	2600	2620	AGAGAUAGUGCAAUAUGGAGG	:.:.::::::::: :.:.:::	CUUUCAUAUUGCAAUGUUUCU	Cleavage
miR8746	Ga13g00445.F2	3	8.308	184	204	AGAGAUAGUGCAAUAUGGAGG	.:::.: :::::::: :::::	UCUCUAAAUUGCACUCUCUCU	Cleavage
miR8746	Ga03g01625.F1	3	13.995	1363	1383	AGAGAUAGUGCAAUAUGGAGG	.:::::::: .:::.:.:::	AUUCCAUAUUUUACUGUUUCU	Translation
miR8746	Ga10g00150.N1	3	17.18	1505	1525	AGAGAUAGUGCAAUAUGGAGG	..: :.:::::.:.:.:::::	UUUACGUAUUGUAUUGUCUCU	Cleavage
miR8746	Ga09g02054.F2	3	18.598	3415	3435	AGAGAUAGUGCAAUAUGGAGG	::.:::::: ::::::::	UAGCCGUAUUGCUCUAUCUCU	Cleavage
miR8746	Ga03g01717.F1	3	12.903	2619	2639	AGAGAUAGUGCAAUAUGGAGG	..:.::: :::::: ::::::	UUUUCAUUUUGCACAAUCUCU	Cleavage
miR8746	Ga09g00794.P2	3	11.436	4822	4842	AGAGAUAGUGCAAUAUGGAGG	.:::.:::::.:::.:::	UAAUCAUGUUGCAUUAUUUCU	Cleavage
miR8746	Ga13g01826.F3	3	14.765	1416	1436	AGAGAUAGUGCAAUAUGGAGG	:: .:::::::.:::::::	ACUGGGUAUUGCAUUAUCUCU	Cleavage
miR8746	Ga06g00401.F2	3	14.859	4503	4523	AGAGAUAGUGCAAUAUGGAGG	:.:: :::::::::::.:	GAACUAUCUUGCACUAUCUUU	Cleavage
miR8779c	Ga12g01749.F1	3	13.234	2393	2413	UUAGUCCUUGUAUGUUAGAUC	:::.:::..::.:.:::.:::	GAUUUAAUGUAUAGGGAUUAA	Cleavage
miR8779c	Ga07g02401.F1	3	15.907	834	854	UUAGUCCUUGUAUGUUAGAUC	:::::::.:::::.: ::::.	GAUCUAAUAUACAGGAACUAG	Cleavage
miR8779c	Ga02g00287.F1	3	15.31	722	742	UUAGUCCUUGUAUGUUAGAUC	:::::::.:::.:. ::::::	GAUCUAAUAUAUAGUGACUAA	Cleavage
miR8779c	Ga09g00159.F2	3	15.966	1037	1057	UUAGUCCUUGUAUGUUAGAUC	::::::::. :.:.:::::::	GAUCUAACGGAUAGGGACUAA	Cleavage
miR8779c	Ga06g00711.F3	3	14.957	1107	1127	UUAGUCCUUGUAUGUUAGAUC	:::.:::.: :.:::::::::	GAUUUAAUAAAUAAGGACUAA	Cleavage
miR8779c	Ga04g00236.F1	3	8.564	1738	1758	UUAGUCCUUGUAUGUUAGAUC	:::::::..::.::: :::::	GAUCUAAUGUAUAAGAACUAA	Cleavage
miR8779c	Ga10g02341.F1	3	14.49	1132	1152	UUAGUCCUUGUAUGUUAGAUC	:::::::::::::: :::::	GAUCUAACAUACAAAAACUAA	Cleavage
miR8779c	Ga02g00064.F2	3	11.209	1264	1284	UUAGUCCUUGUAUGUUAGAUC	:::::::.:::.:. ::::::	GAUCUAAUAUAUAGAGACUAA	Cleavage
miR8779c	Ga06g01387.F1	3	12.857	1810	1830	UUAGUCCUUGUAUGUUAGAUC	:::.:::..:::::: :::::	GAUUUAAUGUACAAGAACUAA	Cleavage
miR8779c	Ga03g02365.F2	3	12.48	2537	2557	UUAGUCCUUGUAUGUUAGAUC	::::::::.::.:.: :::::	GAUCUAACGUAUAGGUACUAA	Cleavage
miR8779c	Ga08g02079.F1	3	12.455	2195	2215	UUAGUCCUUGUAUGUUAGAUC	::::::::.:.::.: :::::	GAUCUAACGUGCAGGAACUAA	Cleavage
miR8779c	Ga02g00063.F2	3	14.56	1951	1971	UUAGUCCUUGUAUGUUAGAUC	:::::::::::::: :::::	GAUCUAACAUACAAAAACUAA	Cleavage
miR8779c	Ga06g00124.F6	3	14.582	1458	1478	UUAGUCCUUGUAUGUUAGAUC	:::::::..::::. ::::::	GAUCUAAUGUACAGUGACUAA	Cleavage
miR8779c	Ga08g00406.F1	3	11.84	2289	2309	UUAGUCCUUGUAUGUUAGAUC	:::::::..:::::: :.:::	GAUCUAAUGUACAAGAAUUAA	Cleavage
miR8779c	Ga10g02243.F3	3	15.933	1311	1331	UUAGUCCUUGUAUGUUAGAUC	::::::::.:.::::::: .:	GAUCUAACGUGCAAGGACCGA	Cleavage
miR8779c	Ga10g01140.F3	3	12.13	924	944	UUAGUCCUUGUAUGUUAGAUC	:::.::::.:: :.:::::::	GAUUUAACGUAGAGGGACUAA	Translation
miR8779c	Ga06g02190.P2	3	22.247	3739	3759	UUAGUCCUUGUAUGUUAGAUC	:::::::..::.:.::..:::	GAUCUAAUGUAUAGGGGUUAA	Cleavage
miR8779c	Ga03g00321.F1	3	19.948	1898	1918	UUAGUCCUUGUAUGUUAGAUC	:::::::.. :::.:::::::	GAUCUAAUGAACAGGGACUAA	Cleavage
miR8779c	Ga08g02577.P1	3	10.086	2898	2918	UUAGUCCUUGUAUGUUAGAUC	:::.:::..::.:.:::.:::	GAUUUAAUGUAUAGGGAUUAA	Cleavage
miR8779c	Ga01g00219.F2	3	14.584	2117	2136	UUAGUCCUUGUAUGUUAGAUC	:::::::: ::::::::::::	GAUCUAAC-UACAAGGACUAA	Cleavage
miR8779c	Ga04g00124.F1	3	15.179	616	636	UUAGUCCUUGUAUGUUAGAUC	:::::: ..::.:.:::::::	GAUCUAUUGUAUAGGGACUAA	Cleavage
miR8779c	Ga09g00639.F1	3	14.666	873	893	UUAGUCCUUGUAUGUUAGAUC	::::: :..::.:.:::::::	GAUCUUAUGUAUAGGGACUAA	Cleavage
miR8779c	Ga01g02381.F1	3	19.294	827	847	UUAGUCCUUGUAUGUUAGAUC	:.:.:.:::::::.:::.:..	GGUUUGACAUACAGGGAUUGG	Cleavage
miR8779c	Ga06g01978.F3	3	19.417	1133	1153	UUAGUCCUUGUAUGUUAGAUC	:::. ::..::::.:::::::	GAUUCAAUGUACAGGGACUAA	Cleavage
miR8779c	Ga08g00100.F2	3	15.763	949	969	UUAGUCCUUGUAUGUUAGAUC	::::: :..::.:::::.:::	GAUCUUAUGUAUAAGGAUUAA	Cleavage
miR8779c	Ga07g02398.F2	3	19.275	3128	3148	UUAGUCCUUGUAUGUUAGAUC	:: :::::.::.:.:::.:::	GAACUAACGUAUAGGGAUUAA	Cleavage
miR8779c	Ga07g01196.N13	3	14.118	1296	1316	UUAGUCCUUGUAUGUUAGAUC	::::::. ::::.::::::.	AAUCUAAUUUACAGGGACUAG	Cleavage
miR8779c	Ga06g02082.N2	3	7.064	2175	2195	UUAGUCCUUGUAUGUUAGAUC	::::::: :::::: :::::	AAUCUAACUUACAAGAACUAA	Cleavage
miR8779c	Ga06g02092.F1	3	24.75	2182	2202	UUAGUCCUUGUAUGUUAGAUC	::.::::.:..:.:::.:::	AAUUUAACGUGUAGGGAUUAA	Cleavage
miR8779c	Ga04g00023.P1	3	15.575	4034	4054	UUAGUCCUUGUAUGUUAGAUC	::::::: :::..:::.:::	AAUCUAACUUACGGGGAUUAA	Cleavage
miR8779c	Ga05g01567.F1	3	17.579	1225	1245	UUAGUCCUUGUAUGUUAGAUC	:. ::::::: :::::::::.	GGCCUAACAUUCAAGGACUAG	Translation
miR8779c	Ga13g02439.F3	3	16.887	1262	1282	UUAGUCCUUGUAUGUUAGAUC	: ::::: ::::.:::::::	AAACUAACCUACAGGGACUAA	Cleavage
miR8779c	Ga13g00317.F3	3	10.926	2173	2193	UUAGUCCUUGUAUGUUAGAUC	::.::: .::.:::::.:::	AAUUUAAAGUAUAAGGAUUAA	Cleavage
miR8779c	Ga06g01892.F4	3	14.506	2820	2840	UUAGUCCUUGUAUGUUAGAUC	:::::: :::.::: :::::	AAUCUAAAAUAUAAGAACUAA	Cleavage
miR8779c	Ga08g00308.F2	3	13.712	3854	3874	UUAGUCCUUGUAUGUUAGAUC	::::: ..::::.:::.:::	AAUCUAUUGUACAGGGAUUAA	Cleavage
miR8779c	Ga03g00112.F2	3	10.047	4592	4612	UUAGUCCUUGUAUGUUAGAUC	.:.:::. ::.:::::::::	AGUUUAAUUUAUAAGGACUAA	Cleavage
miR8779c	Ga04g00119.F4	3	15.902	582	602	UUAGUCCUUGUAUGUUAGAUC	:::::.:::::: :::::	AUGCUAACGUACAAGAACUAA	Cleavage
miR8779c	Ga06g02017.F1	3	16.69	812	832	UUAGUCCUUGUAUGUUAGAUC	:.:::..::::::::: ::	AUUUUAAUGUACAAGGACCAA	Cleavage
miR8779c	Ga11g03289.F2	3	10.706	222	242	UUAGUCCUUGUAUGUUAGAUC	:: :::::.:::::.:::	UCUCAAACAUGCAAGGGCUAC	Cleavage
miR8779c	Ga01g02271.F1	3	9.731	897	916	UUAGUCCUUGUAUGUUAGAUC	::.::: :::.:::::::::	AAUUUAA-AUAUAAGGACUAA	Cleavage
miR8779c	Ga11g00322.F2	3	11.697	1461	1480	UUAGUCCUUGUAUGUUAGAUC	::.::: :::.:::::::::	AAUUUAA-AUAUAAGGACUAA	Cleavage
miR156e	Ga05g03492.F1	3.5	16.467	2083	2103	UUGACAGAAGAUAGAGAGCAC	:: ::::.::::::.:::.:	GUUCUCUUUAUCUUUUGUUAU	Cleavage
miR156e	Ga03g01702.F1	3.5	13.931	552	572	UUGACAGAAGAUAGAGAGCAC	:: .:.::::::::.:::..:	GUUUUUUCUAUCUUUUGUUGA	Cleavage
miR156e	Ga03g01703.F1	3.5	13.931	552	572	UUGACAGAAGAUAGAGAGCAC	:: .:.::::::::.:::..:	GUUUUUUCUAUCUUUUGUUGA	Cleavage
miR156e	Ga07g00192.P2	3.5	18.6	995	1015	UUGACAGAAGAUAGAGAGCAC	::::.:: :::::::::.:	UUGCUUUCCAUCUUCUGUUAU	Cleavage
miR156e	Ga06g00408.F2	3.5	20.802	2849	2869	UUGACAGAAGAUAGAGAGCAC	::::::: :::::::::..	UUGCUCUCGAUCUUCUGUUGC	Cleavage
miR156e	Ga12g02582.F11	3.5	14.806	1601	1621	UUGACAGAAGAUAGAGAGCAC	::.:::: : ::::::::::	AUGUUCUCAACCUUCUGUCAA	Translation
miR156e	Ga05g00768.F6	3.5	16.776	2437	2457	UUGACAGAAGAUAGAGAGCAC	::::::::.:.:::: :.:.	AUGCUCUCUGUUUUCUCUUAG	Cleavage
miR156e	Ga06g00479.F3	3.5	16.344	3632	3652	UUGACAGAAGAUAGAGAGCAC	::::::. :::::.:::.:.	CUGCUCUUCAUCUUUUGUUAG	Cleavage
miR156e	Ga08g00520.F4	3.5	17.206	259	279	UUGACAGAAGAUAGAGAGCAC	::.:.:.: ::::.::::::	UUGUUUUUUUUCUUUUGUCAA	Cleavage
miR156e	Ga08g01265.F1	3.5	13.09	3368	3388	UUGACAGAAGAUAGAGAGCAC	::::.:.: ::::.:::.::	CUGCUUUUUCUCUUUUGUUAA	Cleavage
miR156e	Ga05g01119.F4	3.5	20.286	442	462	UUGACAGAAGAUAGAGAGCAC	::::.:. ::.::.::::::	CUGCUUUUGAUUUUUUGUCAA	Cleavage
miR156e	Ga13g02334.F1	3.5	8.66	1902	1922	UUGACAGAAGAUAGAGAGCAC	: .:.:::.::::::::::	UUAUUUUCUGUCUUCUGUCAU	Cleavage
miR156e	Ga14g00079.F6	3.5	11.915	2863	2883	UUGACAGAAGAUAGAGAGCAC	:::: :.::::::.:::.:	AUGCUAUUUAUCUUUUGUUAC	Cleavage
miR156e	Ga05g00500.F1	3.5	4.465	51	71	UUGACAGAAGAUAGAGAGCAC	: ::::.:.:.::::::::	AUCCUCUUUGUUUUCUGUCAC	Cleavage
miR156e	Ga08g01580.F1	3.5	9.191	1715	1735	UUGACAGAAGAUAGAGAGCAC	: .:.:::::.::.:::::.	UUCUUUUCUAUUUUUUGUCAG	Cleavage
miR156e	Ga01g00118.F4	3.5	11.307	2066	2086	UUGACAGAAGAUAGAGAGCAC	: ::.:.::::::.:::..:	CUUCUUUUUAUCUUUUGUUGA	Cleavage
miR156e	Ga01g01402.F2	3.5	19.869	637	657	UUGACAGAAGAUAGAGAGCAC	: .::::: ::::::::::.	AUAUUCUCUCUCUUCUGUCAG	Cleavage
miR156e	Ga05g03478.N1	3.5	9.731	241	261	UUGACAGAAGAUAGAGAGCAC	: .::::::::::.: ::::	UUUUUCUCUAUCUUUUUUCAA	Cleavage
miR156e	Ga10g02212.F1	3.5	17.725	1326	1346	UUGACAGAAGAUAGAGAGCAC	::. :::::: ::::::.::	AUGUGCUCUAUGUUCUGUUAA	Translation
miR156e	Ga08g01262.N1	3.5	10.093	77	97	UUGACAGAAGAUAGAGAGCAC	:::::: ::::.:::.::	UCUCUCUCUCUCUUUUGUUAA	Cleavage
miR156e	Ga06g00859.F2	3.5	17.408	126	146	UUGACAGAAGAUAGAGAGCAC	::.:.:.:.::.::::::	UGACUUUUUGUUUUUUGUCAA	Cleavage
miR156e	Ga09g00064.F1	3.5	9.782	2911	2931	UUGACAGAAGAUAGAGAGCAC	.:::.:.:.::::::.::	UAUUUCUUUGUUUUCUGUUAA	Cleavage
miR156e	Ga06g01464.F1	3.5	14.824	136	156	UUGACAGAAGAUAGAGAGCAC	:::::::.::::.:: ::	UAGCUCUCUGUCUUUUGACAC	Cleavage
miR156e	Ga08g01263.N1	3.5	10.093	77	97	UUGACAGAAGAUAGAGAGCAC	:::::: ::::.:::.::	UCUCUCUCUCUCUUUUGUUAA	Cleavage
miR156e	Ga07g02123.F2	3.5	12.095	1824	1844	UUGACAGAAGAUAGAGAGCAC	:::::: :::::::: ::.	UAGCUCUCAAUCUUCUGCCAG	Cleavage
miR156e	Ga01g01067.F1	3.5	18.048	674	694	UUGACAGAAGAUAGAGAGCAC	:::::. ::::: ::::::	AGGCUCUUAAUCUUAUGUCAA	Cleavage
miR156e	Ga01g00017.F9	3.5	19.074	2064	2084	UUGACAGAAGAUAGAGAGCAC	:::::. :: :::::::::	CGGCUCUUGAUGUUCUGUCAA	Translation
miR156e	Ga09g00299.N1	3.5	18.992	2877	2897	UUGACAGAAGAUAGAGAGCAC	:::.:::: ::: ::::::	AGGCUUUCUAGCUUAUGUCAA	Translation
miR156e	Ga12g00338.M1	3.5	19.043	184	204	UUGACAGAAGAUAGAGAGCAC	:::.:.:.:.::: :::::	AGGCUUUUUGUUUUCGGUCAA	Cleavage
miR156e	Ga09g01209.N1	3.5	19.555	2215	2235	UUGACAGAAGAUAGAGAGCAC	:::.:.:.:: :.::::::	UAGCUUUUUGUCAUUUGUCAA	Cleavage
miR156e	Ga09g02592.F2	3.5	17.639	573	593	UUGACAGAAGAUAGAGAGCAC	::::::::::::.:: : :	UCGCUCUCUAUCUUUUGGCUA	Cleavage
miR156e	Ga09g00426.F4	3.5	16.665	4955	4975	UUGACAGAAGAUAGAGAGCAC	:::: ::.:: :.::::::	AAGCUCACUGUCAUUUGUCAA	Cleavage
miR156e	Ga08g00494.F1	3.5	19.454	2778	2798	UUGACAGAAGAUAGAGAGCAC	: :: :::::::: ::::::	UUCCUAUCUAUCUUAUGUCAA	Cleavage
miR156e	Ga10g00856.P1	3.5	19.406	9935	9955	UUGACAGAAGAUAGAGAGCAC	: :.::: :::::.::::::	GGGUUCUAGAUCUUUUGUCAA	Cleavage
miR159b	Ga03g01065.F2	3.5	17.058	689	709	UUUGGAUUGAAGGGAGCUCUA	:::.:::..::::..:.:.::	UAGGGCUUUCUUCGGUUCGAA	Cleavage
miR159b	Ga11g02142.F1	3.5	18.628	140	160	UUUGGAUUGAAGGGAGCUCUA	:: .:::::.::::::.:::	UAUGGCUCCUUUCAAUUCAAU	Cleavage
miR159b	Ga06g01768.N1	3.5	15.906	82	102	UUUGGAUUGAAGGGAGCUCUA	::::.:. ::::.::.::::	AAGAGUUUACUUCGAUUCAAA	Cleavage
miR159b	Ga03g02268.N1	3.5	24.959	192	212	UUUGGAUUGAAGGGAGCUCUA	::::::.:: ::: ::::::	GAGAGCUUCCGUCAUUCCAAA	Translation
miR159b	Ga03g02269.N8	3.5	21.63	1395	1415	UUUGGAUUGAAGGGAGCUCUA	::::::.:: ::: ::::::	GAGAGCUUCCGUCAUUCCAAA	Translation
miR159b	Ga06g00634.P6	3.5	13.853	3306	3326	UUUGGAUUGAAGGGAGCUCUA	::::::..::::::::.. :	GAGAGCUUUCUUCAAUCUGCA	Cleavage
miR159b	Ga02g01594.F1	3.5	22.286	559	579	UUUGGAUUGAAGGGAGCUCUA	:.::::: :.:::.::: :::	UGGAGCUGCUUUCGAUCGAAA	Cleavage
miR159b	Ga08g01765.F1	3.5	10.621	1229	1249	UUUGGAUUGAAGGGAGCUCUA	::::: .::: ::::::::.	AAGAGCCUCCUCCAAUCCAAG	Translation
miR159b	Ga06g01771.F1	3.5	12.238	363	383	UUUGGAUUGAAGGGAGCUCUA	:::::: :::::::::. :.	AAGAGCUACCUUCAAUCUUAG	Cleavage
miR159b	Ga12g00445.F2	3.5	15.923	1733	1753	UUUGGAUUGAAGGGAGCUCUA	::: ::.::::::: :.:::	GAGACCUUCCUUCAAGCUAAA	Cleavage
miR159b	Ga08g01766.F1	3.5	10.381	2599	2619	UUUGGAUUGAAGGGAGCUCUA	::::: .::: ::::::::.	AAGAGCCUCCUCCAAUCCAAG	Translation
miR159b	Ga05g01434.F1	3.5	11.833	39	59	UUUGGAUUGAAGGGAGCUCUA	.:::. ::::::::::::	UUUGGCUUACUUCAAUCCAAA	Cleavage
miR159b	Ga02g00225.F1	3.5	12.014	1141	1161	UUUGGAUUGAAGGGAGCUCUA	: :::::..:::.:::. :::	UUGAGCUUUCUUUAAUUGAAA	Cleavage
miR159b	Ga05g03992.F1	3.5	12.532	76	96	UUUGGAUUGAAGGGAGCUCUA	::::..:::::::...::	UCAAGCUUUCUUCAAUUUGAA	Cleavage
miR159b	Ga06g01275.F1	3.5	12.572	319	339	UUUGGAUUGAAGGGAGCUCUA	: ::::::..: ::.:.::::	UCGAGCUCUUUACAGUUCAAA	Translation
miR159b	Ga03g02254.F3	3.5	22.392	1954	1974	UUUGGAUUGAAGGGAGCUCUA	: ::::::.:: ..::.::::	UCGAGCUCUCUAUGAUUCAAA	Translation
miR159b	Ga01g02133.F11	3.5	17.501	2801	2821	UUUGGAUUGAAGGGAGCUCUA	: :::.::..::::: .::::	UUGAGUUCUUUUCAAGUCAAA	Cleavage
miR159b	Ga09g02187.F5	3.5	15.546	434	454	UUUGGAUUGAAGGGAGCUCUA	: :.:::::. :..:::::::	UUGGGCUCCUCUUGAUCCAAA	Translation
miR159b	Ga09g01718.F16	3.5	24.842	3398	3418	UUUGGAUUGAAGGGAGCUCUA	.:.:.::::.::::::.:	GCUGGUUUCCUUUAAUCCAGA	Cleavage
miR159b	Ga06g02090.R1	3.5	18.07	1137	1157	UUUGGAUUGAAGGGAGCUCUA	::.::::::.: ::::::	AUAAGUUCCCUUUACUCCAAA	Cleavage
miR159b	Ga11g00915.F1	3.5	19.111	409	429	UUUGGAUUGAAGGGAGCUCUA	:::::.:::.::: ::::	ACAAGCUCUCUUUAAUGCAAA	Cleavage
miR159b	Ga01g02362.F1	3.5	15.801	887	907	UUUGGAUUGAAGGGAGCUCUA	:::::::.:::.::. ::.	CUGAGCUCCUUUCGAUUAAAG	Cleavage
miR159b	Ga09g00750.F1	3.5	17.036	508	528	UUUGGAUUGAAGGGAGCUCUA	:::::::. :..::.::::	GCGAGCUCCUAUUGAUUCAAA	Translation
miR159b	Ga02g01644.F1	3.5	20.191	1316	1336	UUUGGAUUGAAGGGAGCUCUA	:.:::..:::.: ::::::	CCGGGCUUUCUUUAUUCCAAA	Cleavage
miR159b	Ga11g00521.F2	3.5	16.484	934	954	UUUGGAUUGAAGGGAGCUCUA	:::::.::::.:: :..::	CCGAGCUUCCUUUAAGCUGAA	Cleavage
miR159b	Ga05g00519.F2	3.5	9.833	827	847	UUUGGAUUGAAGGGAGCUCUA	:::.:..:::.:: :::::	CUGAGUUUUCUUUAAACCAAA	Cleavage
miR159b	Ga06g02145.N1	3.5	20.006	1302	1322	UUUGGAUUGAAGGGAGCUCUA	: :: :.:.::::.::::::	CAAAGGUUCUUUCAGUCCAAA	Cleavage
miR159b	Ga11g01328.F4	3.5	15.041	1198	1218	UUUGGAUUGAAGGGAGCUCUA	.:: ::.::::.:::.:.:.	CGGAUCUUCCUUUAAUUCGAG	Cleavage
miR159b	Ga14g00136.F1	3.5	20.291	126	146	UUUGGAUUGAAGGGAGCUCUA	: :::: : .::::.::::::	UUGAGCCCAUUUCAGUCCAAA	Cleavage
miR160a	Ga11g02716.F4	3.5	21.443	1906	1926	UGCCUGGCUCCCUGUAUGCCA	:: ::.::::::::::: .:	CGGAAUGCAGGGAGCCAGAUA	Cleavage
miR162	Ga07g01823.M1	3.5	20.587	5452	5472	UCGAUAAACCUCUGCAUCCAG	:::::::..:.: :::::.::	CUGGAUGUGGGGCUUUAUUGA	Cleavage
miR162	Ga04g00933.F10	3.5	17.558	1598	1618	UCGAUAAACCUCUGCAUCCAG	.::::::::::: :::::. :	UUGGAUGCAGAGCUUUAUUAA	Cleavage
miR162	Ga06g01079.F1	3.5	22.921	752	772	UCGAUAAACCUCUGCAUCCAG	::::.::::::::.:.:	AGAGAUGUAGAGGUUUGUUGU	Cleavage
miR162	Ga12g02095.M2	3.5	18.626	228	248	UCGAUAAACCUCUGCAUCCAG	:::::::::::::.:. :	GAAGAUGCAGAGGUUUGUUCA	Cleavage
miR162	Ga04g00810.F4	3.5	14.353	2621	2641	UCGAUAAACCUCUGCAUCCAG	::: :: ::::::: :::::	GUGGCUGAAGAGGUUGAUCGA	Cleavage
miR162	Ga10g01659.P1	3.5	24.804	3662	3682	UCGAUAAACCUCUGCAUCCAG	::: ::::::::: :::::	GUGGUGGCAGAGGUUGAUCGA	Cleavage
miR162	Ga05g03011.F1	3.5	17.4	891	911	UCGAUAAACCUCUGCAUCCAG	:::: ::::::: :::::	ACAGAUGAAGAGGUUGAUCGA	Cleavage
miR162	Ga07g01665.F2	3.5	17.701	812	831	UCGAUAAACCUCUGCAUCCAG	:::: ::::::::::: ::	UCGGAU-CAGAGGUUUAUGGA	Cleavage
miR164a	Ga10g01843.F1	3.5	12.181	323	343	UGGAGAAGCAGGGCACGUGCA	:::. :::.:::::::::.	AGCAUAUGCUCUGCUUCUCUU	Cleavage
miR164a	Ga03g02263.F1	3.5	19.765	1381	1401	UGGAGAAGCAGGGCACGUGCA	::: :::::: :.::::.::	GGCAGGUGCCCCGUUUCUUCA	Translation
miR164a	Ga07g00591.F7	3.5	17.26	3176	3196	UGGAGAAGCAGGGCACGUGCA	: :::::::::::.::.: :	UUCACGUGCCCUGUUUUUGCU	Cleavage
miR164a	Ga05g03850.F1	3.5	5.171	633	653	UGGAGAAGCAGGGCACGUGCA	...:::::.::.::::::	AUUGUGUGCCUUGUUUCUCCU	Cleavage
miR164a	Ga05g03852.N1	3.5	4.477	635	655	UGGAGAAGCAGGGCACGUGCA	...:::::.::.::::::	AUUGUGUGCCUUGUUUCUCCU	Cleavage
miR164a	Ga07g02266.N1	3.5	20.792	459	479	UGGAGAAGCAGGGCACGUGCA	:::::::.::::::: .:	GCCACGUGCUCUGCUUCCUCC	Cleavage
miR164a	Ga03g00813.F4	3.5	17.248	1732	1752	UGGAGAAGCAGGGCACGUGCA	::: : ::.::::::::::	GGCAGCUCCCUUGCUUCUCCA	Cleavage
miR164a	Ga11g02442.F1	3.5	11.208	870	890	UGGAGAAGCAGGGCACGUGCA	::.:::..::::::.:...	ACCAUGUGUUCUGCUUUUUUG	Cleavage
miR164a	Ga05g02526.F2	3.5	22.716	1153	1173	UGGAGAAGCAGGGCACGUGCA	:::: ::..:::::.::::	AGCACUAGCUUUGCUUUUCCA	Cleavage
miR164a	Ga05g00430.F2	3.5	14.268	1824	1844	UGGAGAAGCAGGGCACGUGCA	: :::: ::::: :::::::	UUCACGAGCCCUCCUUCUCCU	Cleavage
miR164a	Ga05g01317.F4	3.5	14.651	1241	1261	UGGAGAAGCAGGGCACGUGCA	:: .: :..:::::::::::	AGCUUGAGUUCUGCUUCUCCA	Cleavage
miR164a	Ga09g00602.F5	3.5	15.5	1120	1140	UGGAGAAGCAGGGCACGUGCA	::: :::: ::::::::::	GGCAAAUGCCAUGCUUCUCCA	Translation
miR164a	Ga10g02501.F1	3.5	15.138	16	36	UGGAGAAGCAGGGCACGUGCA	: : :::::.:::.::.:..:	UUCUCGUGCUCUGUUUUUUUA	Cleavage
miR164a	Ga10g02502.F1	3.5	15.138	16	36	UGGAGAAGCAGGGCACGUGCA	: : :::::.:::.::.:..:	UUCUCGUGCUCUGUUUUUUUA	Cleavage
miR164a	Ga04g01386.P1	3.5	4.611	962	982	UGGAGAAGCAGGGCACGUGCA	: .:: :: :.::::::::::	UUUACUUGACUUGCUUCUCCA	Cleavage
miR164a	Ga07g02473.P1	3.5	10.614	2262	2282	UGGAGAAGCAGGGCACGUGCA	: ... :::..::::::::::	UUUGUAUGCUUUGCUUCUCCA	Cleavage
miR164a	Ga13g01390.P2	3.5	12.32	133	153	UGGAGAAGCAGGGCACGUGCA	:: ::: :::::::::::	UCAACCUGCACUGCUUCUCCA	Cleavage
miR164a	Ga01g02516.F5	3.5	12.805	3329	3349	UGGAGAAGCAGGGCACGUGCA	: ... :::..::::::::::	UUUGUAUGCUUUGCUUCUCCA	Cleavage
miR164a	Ga01g02515.F1	3.5	12.805	3926	3946	UGGAGAAGCAGGGCACGUGCA	: ... :::..::::::::::	UUUGUAUGCUUUGCUUCUCCA	Cleavage
miR164a	Ga05g00026.F4	3.5	13.373	21	41	UGGAGAAGCAGGGCACGUGCA	:: :::::.:::: ::.::	CACAAGUGCCUUGCUACUUCA	Cleavage
miR164a	Ga04g01893.F2	3.5	18.444	335	355	UGGAGAAGCAGGGCACGUGCA	:::: :...::.:::::.:	GACACGAGUUUUGUUUCUCUA	Cleavage
miR164a	Ga10g02086.F7	3.5	10.388	403	423	UGGAGAAGCAGGGCACGUGCA	::: ::..::::::: :::	ACCACAUGUUCUGCUUCCCCA	Cleavage
miR164a	Ga09g00296.F2	3.5	17.441	3042	3062	UGGAGAAGCAGGGCACGUGCA	.:.:: ::.:::::::.:.	AAUAUGUUCCUUGCUUCUUCG	Cleavage
miR164a	Ga11g01924.F1	3.5	16.766	898	918	UGGAGAAGCAGGGCACGUGCA	::::: .:.:: :::::::	ACCACGUUUCUUGAUUCUCCA	Cleavage
miR164a	Ga11g00116.P2	3.5	18.411	1539	1559	UGGAGAAGCAGGGCACGUGCA	: ::::..::::::::...	AUCCCGUGUUCUGCUUCUUUG	Cleavage
miR164a	Ga01g01210.F2	3.5	11.429	2378	2398	UGGAGAAGCAGGGCACGUGCA	: ::: ::::::::::.::	GGAACGAACCCUGCUUCUUCA	Cleavage
miR166a	Ga03g00349.F1	3.5	19.287	799	819	UCGGACCAGGCUUCAUUCCCC	::::: ::: :::::::..::	GGGGACUGAUGCCUGGUUUGA	Cleavage
miR166a	Ga12g01327.F3	3.5	16.732	1989	2009	UCGGACCAGGCUUCAUUCCCC	::: ::::::::. ::::.::	GGGCAAUGAAGCUGGGUCUGA	Cleavage
miR166a	Ga06g01197.F2	3.5	15.061	5450	5470	UCGGACCAGGCUUCAUUCCCC	:::.:::::::::::.:	UUGGAGUGAAGCCUGGUUCUU	Cleavage
miR166a	Ga03g00690.F1	3.5	18.855	1073	1093	UCGGACCAGGCUUCAUUCCCC	:: :.: :::::.:::::.::	GGUGGAGGAAGCUUGGUCUGA	Cleavage
miR166a	Ga11g01914.F2	3.5	17.954	766	786	UCGGACCAGGCUUCAUUCCCC	.::::::::::::..::	UACAGAUGAAGCCUGGUUUGA	Cleavage
miR166a	Ga13g01415.P2	3.5	15.061	3587	3607	UCGGACCAGGCUUCAUUCCCC	.:::::::.::::.:::	AACUGAUGAAGCUUGGUUCGA	Cleavage
miR166a	Ga04g01592.F1	3.5	21.264	314	334	UCGGACCAGGCUUCAUUCCCC	: :::::::.::::.::.	AUUGUAUGAAGCUUGGUUCGG	Cleavage
miR166a	Ga13g01339.F1	3.5	21.859	2171	2191	UCGGACCAGGCUUCAUUCCCC	:.: :.:::::::::.::	UCAGGAAGGAGCCUGGUCUGA	Cleavage
miR166a	Ga08g00507.F1	3.5	18.933	1774	1794	UCGGACCAGGCUUCAUUCCCC	: ::::.::::::::.: :	AAGCAAUGGAGCCUGGUUCCA	Cleavage
miR166a	Ga11g02859.F1	3.5	18.99	2718	2738	UCGGACCAGGCUUCAUUCCCC	::.: :.:::.:::::.:.	AAGGGAAGGAGCUUGGUCUGG	Cleavage
miR166a	Ga14g00863.C4	3.5	23.225	1954	1974	UCGGACCAGGCUUCAUUCCCC	::: :::.:::: :::.::	CUGGAUUGAGGCCUUGUCUGA	Cleavage
miR166a	Ga03g01232.F4	3.5	18.996	2887	2907	UCGGACCAGGCUUCAUUCCCC	: :::: ::: :::::::::	GAGGAAGCAAGACUGGUCCGA	Translation
miR166a	Ga13g00132.F2	3.5	22.971	338	358	UCGGACCAGGCUUCAUUCCCC	: ::: :::.:::::.::.	CAGAAAUUAAGUCUGGUUCGG	Cleavage
miR166a	Ga14g00980.F1	3.5	17.675	1824	1844	UCGGACCAGGCUUCAUUCCCC	: :: :::::.::::..::	CAGCAAGGAAGCUUGGUUUGA	Cleavage
miR167d	Ga12g02416.F1	3.5	24.946	2853	2873	UGAAGCUGCCAGCAUGAUCUU	::::::: :::::::::::	AAGAUCAGGCUGGCAGCUUGU	Cleavage
miR167d	Ga05g01524.F13	3.5	21.48	4091	4111	UGAAGCUGCCAGCAUGAUCUU	.:::::: :::::::::::	GAGAUCAGGCUGGCAGCUUGU	Cleavage
miR167d	Ga10g02335.F4	3.5	24.663	4833	4853	UGAAGCUGCCAGCAUGAUCUU	.:::::: :::::::::::	GAGAUCAGGCUGGCAGCUUGU	Cleavage
miR167d	Ga10g02794.F5	3.5	23.033	1017	1037	UGAAGCUGCCAGCAUGAUCUU	:.:::: :: ::::::::::	AGGAUCUUGAUGGCAGCUUCU	Cleavage
miR167d	Ga08g02543.N1	3.5	22.945	894	914	UGAAGCUGCCAGCAUGAUCUU	:.:.: .::::::.:::::..	AGGGUGGUGCUGGUAGCUUUG	Cleavage
miR167d	Ga12g02635.F1	3.5	20.24	229	249	UGAAGCUGCCAGCAUGAUCUU	.::: .:::::::.:::: ::	GAGACUAUGCUGGUAGCUCCA	Cleavage
miR167d	Ga06g00778.F1	3.5	20.571	1029	1049	UGAAGCUGCCAGCAUGAUCUU	:.:: ::::::: :::.::.:	AGGAGCAUGCUGACAGUUUUA	Cleavage
miR167d	Ga09g02501.F1	3.5	21.84	911	931	UGAAGCUGCCAGCAUGAUCUU	.:::.::: ::::.::::..	CGGAUUAUGAUGGCGGCUUUG	Cleavage
miR167d	Ga11g02203.N1	3.5	19.361	1624	1644	UGAAGCUGCCAGCAUGAUCUU	.: ::.. ::::::::.::::	GAUAUUGAGCUGGCAGUUUCA	Cleavage
miR167d	Ga08g02072.F2	3.5	22.599	2243	2263	UGAAGCUGCCAGCAUGAUCUU	:.:::::.: ::::.::.:	UCGGUCAUGUUUGCAGUUUUA	Translation
miR167d	Ga08g00671.P3	3.5	22.273	2855	2875	UGAAGCUGCCAGCAUGAUCUU	:.:::::.: ::::.::.:	UUGGUCAUGUUUGCAGUUUUA	Translation
miR167d	Ga04g01762.F1	3.5	12.402	2276	2296	UGAAGCUGCCAGCAUGAUCUU	.:.: :::::::.::::: :	CGGGUAAUGCUGGUAGCUUAA	Cleavage
miR167d	Ga05g03190.F1	3.5	21.075	401	421	UGAAGCUGCCAGCAUGAUCUU	: ::::. :::::.::: :::	ACGAUCGGGCUGGUAGCAUCA	Cleavage
miR167d	Ga11g02013.N1	3.5	20.181	648	668	UGAAGCUGCCAGCAUGAUCUU	: :: .:::: ::::::::.:	AUGAGUAUGCAGGCAGCUUUA	Translation
miR167d	Ga14g00074.F1	3.5	14.298	2313	2333	UGAAGCUGCCAGCAUGAUCUU	: ::::: ::::::::::	CUGUUCAUGGUGGCAGCUUCU	Cleavage
miR167d	Ga08g01464.F1	3.5	19.332	591	610	UGAAGCUGCCAGCAUGAUCUU	.::: . ::::::::::::::	GAGAGU-UGCUGGCAGCUUCA	Cleavage
miR168	Ga08g00878.F4	3.5	16.513	5087	5107	UCGCUUGGUGCAGGUCGGGAA	::.:::: :::::...::.::	UUUCCGAACUGCAUUGAGUGA	Cleavage
miR168	Ga11g01593.F1	3.5	19.78	492	512	UCGCUUGGUGCAGGUCGGGAA	:::::.:.::: :::.:::.	AUCCCGGCUUGCUCCAGGCGG	Cleavage
miR168	Ga12g00405.F2	3.5	20.853	1486	1506	UCGCUUGGUGCAGGUCGGGAA	:.:::.:::...:..::::	ACCUCGAUCUGUGUCGGGCGA	Cleavage
miR168	Ga07g00714.N1	3.5	17.154	937	957	UCGCUUGGUGCAGGUCGGGAA	::: :. :::::::::.::	GACCCCAUAUGCACCAAGUGA	Cleavage
miR168	Ga14g01280.N1	3.5	21.569	435	455	UCGCUUGGUGCAGGUCGGGAA	::: :: ::::..::::::	CCCCCUACAUGCAUUAAGCGA	Cleavage
miR168	Ga14g01839.F1	3.5	21.569	3625	3645	UCGCUUGGUGCAGGUCGGGAA	::: :: ::::..::::::	CCCCCUACAUGCAUUAAGCGA	Cleavage
miR168	Ga08g02513.F1	3.5	22.834	2569	2589	UCGCUUGGUGCAGGUCGGGAA	: : :::::::.::::.:.	ACCACCACCUGCAUCAAGUGG	Cleavage
miR169a	Ga05g03134.F2	3.5	19.556	2554	2573	UAGCCAAGGAUGACUUGCCU	:::::.: :::::::::.:	AGGCAGGGCAUCCUUGGUUU	Cleavage
miR169a	Ga09g02031.F1	3.5	18.009	1138	1157	UAGCCAAGGAUGACUUGCCU	::: ::::..:..::::::.	AGGAAAGUUGUUUUUGGCUG	Cleavage
miR169a	Ga13g01193.F5	3.5	20.082	1307	1326	UAGCCAAGGAUGACUUGCCU	:::... ::::.:::::::.	AGGUGGUUCAUUCUUGGCUG	Cleavage
miR169a	Ga02g00590.F3	3.5	19.218	2571	2590	UAGCCAAGGAUGACUUGCCU	:: ..::::: :::::::::	AGAUGAGUCAGCCUUGGCUA	Translation
miR169a	Ga08g02320.F6	3.5	22.863	2393	2412	UAGCCAAGGAUGACUUGCCU	:::... ::::.:::::::.	AGGUGGUUCAUUCUUGGCUG	Cleavage
miR169a	Ga07g01139.F1	3.5	22.497	720	739	UAGCCAAGGAUGACUUGCCU	::.::::::: :::::: :	UGGUAAGUCAUACUUGGCCA	Cleavage
miR169a	Ga01g01923.F1	3.5	17.398	257	276	UAGCCAAGGAUGACUUGCCU	: ::::: ::::::::::	GCGAAAGUCUUCCUUGGCUA	Translation
miR169a	Ga05g00539.F1	3.5	11.219	1633	1652	UAGCCAAGGAUGACUUGCCU	::: :::::::: :::::	CUGCAUGUCAUCCUAGGCUA	Cleavage
miR169a	Ga07g02208.F1	3.5	16.41	1977	1996	UAGCCAAGGAUGACUUGCCU	:: .::::::.::::.::	UUGCCGGUCAUCUUUGGUUA	Cleavage
miR169a	Ga13g01938.F7	3.5	17.987	1474	1493	UAGCCAAGGAUGACUUGCCU	::::: ::::::: ::.:.	UGGCAACUCAUCCUGGGUUG	Cleavage
miR169a	Ga11g03177.C1	3.5	14.669	2787	2806	UAGCCAAGGAUGACUUGCCU	: ::::::.:.:::: :::	UGUCAAGUCGUUCUUGCCUA	Cleavage
miR171a	Ga08g01707.F1	3.5	19.298	1632	1652	UGAUUGAGCCGUGCCAAUAUC	:::: ::::: ::::..::::	GAUAGUGGCAAGGCUUGAUCA	Translation
miR171a	Ga13g01409.F1	3.5	17.367	824	844	UGAUUGAGCCGUGCCAAUAUC	::: : :::::::::: ::::	GAUUUGGGCACGGCUCCAUCA	Cleavage
miR171a	Ga04g00662.F1	3.5	22.981	977	997	UGAUUGAGCCGUGCCAAUAUC	:: ::::::.::::...:.:	AAUUUUGGCAUGGCUUGGUUA	Cleavage
miR171a	Ga06g01769.F1	3.5	13.847	41	61	UGAUUGAGCCGUGCCAAUAUC	::: ::::: ::.::.::::	AAUAAUGGCAAGGUUCGAUCA	Translation
miR171a	Ga03g00838.F3	3.5	19.198	256	276	UGAUUGAGCCGUGCCAAUAUC	: ::::::.::::.:: .:.:	GCUAUUGGUACGGUUCCGUUA	Cleavage
miR171a	Ga14g01196.M2	3.5	20.226	6418	6438	UGAUUGAGCCGUGCCAAUAUC	::::::: : :::::.:::	CUUAUUGGCUCAGCUCAGUCA	Translation
miR171a	Ga12g01922.N1	3.5	15.391	681	701	UGAUUGAGCCGUGCCAAUAUC	:: :::::::::.::::	GUGUUUCGCACGGCUCGAUCA	Cleavage
miR171a	Ga07g02038.F1	3.5	16.335	2438	2459	UGAUUGAGCCGUGC-CAAUAUC	:::: ::::::::::::.:	UGGAUUGCGCACGGCUCAAUUA	Cleavage
miR171a	Ga12g01520.F4	3.5	12.521	3077	3097	UGAUUGAGCCGUGCCAAUAUC	::. ::::.::::::::.:	AAUGAGGGCAUGGCUCAAUUA	Cleavage
miR171a	Ga12g01145.M1	3.5	18.533	2710	2730	UGAUUGAGCCGUGCCAAUAUC	::. :: ::.:::::.::::	UAUGGUGUCAUGGCUCGAUCA	Cleavage
miR171a	Ga05g02261.M3	3.5	14.919	5770	5790	UGAUUGAGCCGUGCCAAUAUC	: : :::.::::.:::.:::	UACAAUGGUACGGUUCAGUCA	Cleavage
miR171a	Ga04g01687.F1	3.5	17.025	1498	1518	UGAUUGAGCCGUGCCAAUAUC	: :::: :.:. :::::::::	GUUAUUUGUAUUGCUCAAUCA	Translation
miR171a	Ga03g02138.F10	3.5	21.969	1967	1987	UGAUUGAGCCGUGCCAAUAUC	: :: ::::::: :::..:::	GUUACUGGCACGACUCGGUCA	Cleavage
miR171a	Ga08g00499.F2	3.5	11.783	2119	2139	UGAUUGAGCCGUGCCAAUAUC	:. :: : :::::.:::::::	GGCAUGGACACGGUUCAAUCA	Cleavage
miR171a	Ga10g02253.F1	3.5	16.236	2226	2246	UGAUUGAGCCGUGCCAAUAUC	: ::::.:.::.::::::	CUUUUUGGUAUGGUUCAAUCU	Cleavage
miR171a	Ga08g01447.F1	3.5	12.148	59	78	UGAUUGAGCCGUGCCAAUAUC	.:.::: :::::.:.:::::	AGUGUUG-CACGGUUUAAUCA	Cleavage
miR172b	Ga04g00384.N1	3.5	15.921	161	181	CUUGAUGAUGCUGCAUCGGCA	::..::::::::: ::::::	UGUUGAUGCAGCAGCAUCAAA	Cleavage
miR172b	Ga05g00650.M1	3.5	17.815	410	430	CUUGAUGAUGCUGCAUCGGCA	:::.::::::::::: :::.	UGCUGAUGCAGCAUCUUCAGU	Cleavage
miR172b	Ga08g02171.F1	3.5	19.198	61	81	CUUGAUGAUGCUGCAUCGGCA	::: :.::.:::::: :::::	UGCAGGUGUAGCAUCUUCAAG	Cleavage
miR172b	Ga05g02378.N2	3.5	21.385	1929	1949	CUUGAUGAUGCUGCAUCGGCA	::: :::::::..:::::: :	UGCAGAUGCAGUGUCAUCAUG	Cleavage
miR172b	Ga09g01683.F1	3.5	20.522	407	427	CUUGAUGAUGCUGCAUCGGCA	:: :::::::::::::.::	UGGGGAUGCAGCAUCAUUAAU	Cleavage
miR172b	Ga10g00626.F4	3.5	20.724	1044	1065	CUUGAUGAUGCUGC-AUCGGCA	:::. :: ::::::::::::::	UGCUCAUUGCAGCAUCAUCAAG	Cleavage
miR172b	Ga06g00425.F3	3.5	22.737	1144	1164	CUUGAUGAUGCUGCAUCGGCA	::::::::::: ::: ::.:	GGCCGAUGCAGCCUCAGCAGG	Cleavage
miR172b	Ga05g03616.F2	3.5	16.105	645	665	CUUGAUGAUGCUGCAUCGGCA	::.: :::: ::::.:::::	AGCUGCUGCAACAUCGUCAAG	Translation
miR172b	Ga06g00898.F1	3.5	19.064	833	853	CUUGAUGAUGCUGCAUCGGCA	::::::::::: .::.::	AACCGAUGCAGCAAUAUUAAU	Cleavage
miR172b	Ga14g00097.F1	3.5	15.465	808	828	CUUGAUGAUGCUGCAUCGGCA	:.:::::: :::::: :::	GACUGAUGCAACAUCAUAAAG	Translation
miR172b	Ga14g01056.P1	3.5	17.547	688	708	CUUGAUGAUGCUGCAUCGGCA	: .::: ::::::::::::	CGAUGAUUCAGCAUCAUCAAC	Cleavage
miR172b	Ga09g01364.F2	3.5	16.832	762	782	CUUGAUGAUGCUGCAUCGGCA	::::::::::: :::: .:	AACCGAUGCAGCAACAUCUGG	Cleavage
miR172b	Ga03g00750.F1	3.5	18.972	809	829	CUUGAUGAUGCUGCAUCGGCA	::::: ::::::::::: :	GGCCGAGUCAGCAUCAUCACG	Cleavage
miR172b	Ga11g01808.F4	3.5	14.581	3886	3906	CUUGAUGAUGCUGCAUCGGCA	: ::.::::::::::::	GAGAGCUGUAGCAUCAUCAAG	Cleavage
miR172b	Ga09g00376.F1	3.5	18.951	838	858	CUUGAUGAUGCUGCAUCGGCA	: ::::::::::: ::::	UAACAAUGCAGCAUCAGCAAG	Cleavage
miR172b	Ga10g02604.F2	3.5	20.944	1997	2017	CUUGAUGAUGCUGCAUCGGCA	::::: :.:::::::..:	ACCCGAUUCGGCAUCAUUGAA	Cleavage
miR172b	Ga01g02401.F4	3.5	18.663	4965	4985	CUUGAUGAUGCUGCAUCGGCA	:: ::::::..:.:::::	CACCAAUGCAGUGUUAUCAAC	Cleavage
miR172b	Ga07g01680.F1	3.5	17.948	192	212	CUUGAUGAUGCUGCAUCGGCA	.::. ::::: ::::::::	CAUCGGCGCAGCUUCAUCAAG	Cleavage
miR172b	Ga14g00787.F3	3.5	21.844	2078	2098	CUUGAUGAUGCUGCAUCGGCA	: :::::::..:::::: :	CUCAGAUGCAGUGUCAUCAUG	Cleavage
miR172b	Ga08g01009.F5	3.5	17.807	1281	1301	CUUGAUGAUGCUGCAUCGGCA	: ::::::::: ..:::::	GACGGAUGCAGCAAUGUCAAG	Cleavage
miR172b	Ga10g00499.F1	3.5	18.854	1639	1660	CUUGAUGAUGCUGC-AUCGGCA	: :: :: ::::::::::::.:	UUCCUAUAGCAGCAUCAUCAGG	Cleavage
miR2111b	Ga05g01107.F1	3.5	18.446	314	333	UAAUCUGCAUCCUGAGGUUU	::::::::::: :..::::	AAACCUCAGGAAGUGGAUUC	Cleavage
miR2111b	Ga01g01297.F1	3.5	13.057	1576	1595	UAAUCUGCAUCCUGAGGUUU	:::.::::::.:::: :::	AAAUCUCAGGGUGCAAAUUU	Cleavage
miR2111b	Ga12g02721.F1	3.5	19.11	1634	1653	UAAUCUGCAUCCUGAGGUUU	::...:::::::::::: :.	AAGUUUCAGGAUGCAGAAUG	Cleavage
miR2111b	Ga07g00460.F1	3.5	15.594	2395	2414	UAAUCUGCAUCCUGAGGUUU	:.:..:::::: :::::::.	AGAUUUCAGGAGGCAGAUUG	Cleavage
miR2111b	Ga05g02538.F1	3.5	20.729	647	666	UAAUCUGCAUCCUGAGGUUU	:.: ::.:::::::::.::	AGAACUUAGGAUGCAGGUUU	Cleavage
miR2111b	Ga13g01089.F2	3.5	18.016	978	997	UAAUCUGCAUCCUGAGGUUU	:.:::: : :.:::::::::	AGACCUAAAGGUGCAGAUUA	Cleavage
miR2111b	Ga11g00038.F1	3.5	14.843	879	898	UAAUCUGCAUCCUGAGGUUU	:.:::: : :.:::::::::	AGACCUAAAGGUGCAGAUUA	Cleavage
miR2111b	Ga13g01840.F1	3.5	23.125	246	265	UAAUCUGCAUCCUGAGGUUU	.:::.::.:::::..::: :	GAACUUCGGGAUGUGGAUGA	Cleavage
miR2111b	Ga09g01002.F2	3.5	18.665	604	623	UAAUCUGCAUCCUGAGGUUU	::: ::: :::::..:::::	AAAACUCUGGAUGUGGAUUA	Cleavage
miR2111b	Ga12g01689.F25	3.5	13.245	3175	3194	UAAUCUGCAUCCUGAGGUUU	.:.:::::::::::: :: :	GAGCCUCAGGAUGCAAAUAA	Cleavage
miR2111b	Ga10g00222.F2	3.5	17.882	2617	2636	UAAUCUGCAUCCUGAGGUUU	:::::::::.: :::.::	CAACCUCAGGGUUCAGGUUU	Cleavage
miR2111b	Ga11g01976.F1	3.5	19.912	352	371	UAAUCUGCAUCCUGAGGUUU	.:..::.:::::..:.:::	CGAUUUCGGGAUGUGGGUUA	Cleavage
miR2111b	Ga09g01724.F1	3.5	19.928	136	155	UAAUCUGCAUCCUGAGGUUU	.::. :::::.::.::.::.	GAAUAUCAGGGUGUAGGUUG	Cleavage
miR2111b	Ga14g00700.F4	3.5	16.018	1445	1464	UAAUCUGCAUCCUGAGGUUU	.::. :::: :::::::::.	GAAUAUCAGAAUGCAGAUUG	Translation
miR2111b	Ga05g02880.F1	3.5	20.338	1174	1193	UAAUCUGCAUCCUGAGGUUU	: ..::::::::::::: :	UACUUUCAGGAUGCAGAUGA	Cleavage
miR2111b	Ga12g02091.F1	3.5	14.412	1076	1095	UAAUCUGCAUCCUGAGGUUU	:::.: : ::::.::::::	CAACUUGAAGAUGUAGAUUA	Cleavage
miR2111b	Ga03g00752.F1	3.5	19.141	1031	1050	UAAUCUGCAUCCUGAGGUUU	:..: :: :::::::::::	UAGUCACAUGAUGCAGAUUA	Cleavage
miR2111b	Ga06g01888.F2	3.5	13.162	564	583	UAAUCUGCAUCCUGAGGUUU	::.:: :: :::.::::::	UAAUCUAAGCAUGUAGAUUA	Translation
miR2118	Ga08g01537.F1	3.5	23.451	736	757	UUCCCGAGGCCACCCAUUCCAG	.::::::::: :::.: :::::	UUGGAAUGGGGGGCUUGGGGAA	Cleavage
miR2118	Ga08g01534.F2	3.5	23.168	734	755	UUCCCGAGGCCACCCAUUCCAG	.::::::::: :::.: :::::	UUGGAAUGGGGGGCUUGGGGAA	Cleavage
miR2118	Ga01g00451.N1	3.5	24.129	768	789	UUCCCGAGGCCACCCAUUCCAG	:::.:::::::: :::::::	GUGGGAUGGGUGGGAUCGGGAA	Cleavage
miR2118	Ga11g00393.F4	3.5	16.516	790	811	UUCCCGAGGCCACCCAUUCCAG	::::::::::::. :::: ::	GUGGAAUGGGUGGUAUCGGUAA	Cleavage
miR2118	Ga05g00316.M1	3.5	20.192	3639	3660	UUCCCGAGGCCACCCAUUCCAG	:::::::::::: :.:::::	AUGGAAUGGGUGGAGUUGGGAA	Cleavage
miR2118	Ga02g00121.P6	3.5	16.977	588	609	UUCCCGAGGCCACCCAUUCCAG	.::: ::::::::..: :::::	UUGGUAUGGGUGGUUUGGGGAA	Cleavage
miR2118	Ga11g00564.F1	3.5	23.489	637	658	UUCCCGAGGCCACCCAUUCCAG	:::::::::::.:: :: ::	GCGGAAUGGGUGGUCUGGGCAA	Cleavage
miR2118	Ga11g00378.P1	3.5	21.432	721	742	UUCCCGAGGCCACCCAUUCCAG	:::::::::::. :::: ::	GCGGAAUGGGUGGUAUCGGUAA	Cleavage
miR2118	Ga11g00396.C1	3.5	16.636	787	808	UUCCCGAGGCCACCCAUUCCAG	:::::::::::. :::: ::	GCGGAAUGGGUGGUAUCGGUAA	Cleavage
miR2118	Ga11g00377.P1	3.5	21.432	721	742	UUCCCGAGGCCACCCAUUCCAG	:::::::::::. :::: ::	GCGGAAUGGGUGGUAUCGGUAA	Cleavage
miR2118	Ga11g00390.F1	3.5	16.501	814	835	UUCCCGAGGCCACCCAUUCCAG	:::::::::::. :::: ::	GCGGAAUGGGUGGUAUCGGUAA	Cleavage
miR2118	Ga13g00301.F2	3.5	11.297	1872	1893	UUCCCGAGGCCACCCAUUCCAG	:::: ::::::..:.::::	UAGGAAGGGGUGGUUUUGGGAC	Cleavage
miR2118	Ga06g01015.F2	3.5	11.128	406	427	UUCCCGAGGCCACCCAUUCCAG	:::::: :::::.::: :.:	AAGGAAUGAGUGGCUUCGUGGA	Cleavage
miR2118	Ga08g01750.F2	3.5	20.681	1011	1032	UUCCCGAGGCCACCCAUUCCAG	:::. ::::::..:.::::.	UCGGAGAGGGUGGUUUUGGGAG	Cleavage
miR2118	Ga05g03663.F1	3.5	22.457	95	116	UUCCCGAGGCCACCCAUUCCAG	::::::::::. :::: ::	UCAGAAUGGGUGGUGUCGGUAA	Cleavage
miR2947	Ga05g03538.F1	3.5	20.731	1761	1782	UAUACCGUGCCCAUGACUGUAG	: :..::::::: ::.:::::.	CGAUGGUCAUGGUCAUGGUAUG	Translation
miR2947	Ga03g01243.F4	3.5	19.024	1479	1500	UAUACCGUGCCCAUGACUGUAG	.::: : ::::::.:::.:.	AGGCAGGCUUGGGCAUGGUGUG	Cleavage
miR2947	Ga08g02489.N1	3.5	24.425	1650	1670	UAUACCGUGCCCAUGACUGUAG	::: ::::::::.:::::	GGCCAG-CAUGGGCAUGGUAUU	Cleavage
miR2949b	Ga05g03590.N1	3.5	22.797	174	194	UCUUUUGAACUGGAUUUGCUC	:: :.:.:.:::::::.:.::	GACCGAGUUCAGUUCAGAGGA	Cleavage
miR2949b	Ga09g01650.N1	3.5	18.382	485	505	UCUUUUGAACUGGAUUUGCUC	::::::: . ::::::::.::	GAGCAAACUAAGUUCAAAGGA	Cleavage
miR2949b	Ga13g02497.P1	3.5	16.788	4979	4999	UCUUUUGAACUGGAUUUGCUC	:: :::::..:: ::::::::	GAUCAAAUUUAGCUCAAAAGA	Cleavage
miR2949b	Ga05g03105.F3	3.5	14.203	4067	4087	UCUUUUGAACUGGAUUUGCUC	::: :::::. :::::::::.	GAGAAAAUCUCGUUCAAAAGG	Translation
miR2949b	Ga13g02102.N1	3.5	14.446	888	908	UCUUUUGAACUGGAUUUGCUC	::::.::...:::.:.:::.	AAGCAGAUUUGGUUUAGAAGG	Cleavage
miR2949b	Ga07g01441.F1	3.5	9.252	1450	1470	UCUUUUGAACUGGAUUUGCUC	:::::.:::: :::: ::::	AAGCAAGUCCAAUUCAUAAGA	Translation
miR2949b	Ga03g00005.N1	3.5	24.198	668	688	UCUUUUGAACUGGAUUUGCUC	::...:::::::: :::.::	UAGUGGAUCCAGUUGAAAGGA	Cleavage
miR2949b	Ga07g02357.M8	3.5	17.634	12047	12067	UCUUUUGAACUGGAUUUGCUC	:::::.::: ::: ::::::	AAGCAAGUCCUGUUGAAAAGA	Translation
miR2949b	Ga07g00170.F1	3.5	22.772	165	185	UCUUUUGAACUGGAUUUGCUC	:.::.. :.:::::.::.:::	GGGCGGUUUCAGUUUAAGAGA	Cleavage
miR2949b	Ga05g02063.N2	3.5	17.691	1016	1036	UCUUUUGAACUGGAUUUGCUC	::: :::::: :::::::::	GAGGCAAUCCAAUUCAAAAGA	Translation
miR2949b	Ga01g02294.F1	3.5	20.896	525	545	UCUUUUGAACUGGAUUUGCUC	:.: ::::::::::.: .:::	GGGAAAAUCCAGUUUACGAGA	Cleavage
miR2949b	Ga10g01229.M1	3.5	16.086	2468	2488	UCUUUUGAACUGGAUUUGCUC	:: :::: ::::::::::::	GAACAAAAACAGUUCAAAAGA	Cleavage
miR2949b	Ga09g00597.N1	3.5	9.642	244	265	UCUUUUGAACUGGAUU-UGCUC	:::: ::::::::::: ::::	CAGCAUAAUCCAGUUCACAAGA	Cleavage
miR2949b	Ga14g01885.F1	3.5	9.642	252	273	UCUUUUGAACUGGAUU-UGCUC	:::: ::::::::::: ::::	CAGCAUAAUCCAGUUCACAAGA	Cleavage
miR2949b	Ga08g00612.F2	3.5	22.379	1667	1687	UCUUUUGAACUGGAUUUGCUC	.:.:.::.:.:::::.:::	UGGUAGAUUCGGUUCAGAAGC	Cleavage
miR2949b	Ga01g00097.F1	3.5	14.141	1000	1020	UCUUUUGAACUGGAUUUGCUC	::. .::...::::::::::	AAGUUGAUUUGGUUCAAAAGA	Cleavage
miR2949b	Ga01g02563.P1	3.5	12.724	360	380	UCUUUUGAACUGGAUUUGCUC	: :::::::::::::..: :	CAACAAAUCCAGUUCAGGAUA	Cleavage
miR2949b	Ga13g00755.F1	3.5	17.225	382	402	UCUUUUGAACUGGAUUUGCUC	::::.:::::..:::::	UUCGAAAUUCAGUUUGAAAGA	Cleavage
miR2949b	Ga14g00669.N1	3.5	20.889	318	338	UCUUUUGAACUGGAUUUGCUC	:::::::. :::::.:::	CUGCAAAUCUUGUUCAGAAGU	Translation
miR2949b	Ga05g03185.F3	3.5	19.101	2319	2339	UCUUUUGAACUGGAUUUGCUC	::.:::::::::: .:::	CUCCAGAUCCAGUUCAUGAGA	Cleavage
miR2949b	Ga05g01403.M1	3.5	13.625	2782	2802	UCUUUUGAACUGGAUUUGCUC	:.::::::::::.: :::	AUGUAAAUCCAGUUUAUAAGU	Cleavage
miR2949b	Ga07g02207.F3	3.5	16.618	1713	1733	UCUUUUGAACUGGAUUUGCUC	:::::: .:::::::::.	UGACAAAUCGGGUUCAAAAGG	Cleavage
miR2949b	Ga07g01608.F5	3.5	16.318	988	1008	UCUUUUGAACUGGAUUUGCUC	:.:::.::::: ::::::	GCCCGAAUUCAGUUGAAAAGA	Cleavage
miR2949b	Ga11g00423.F2	3.5	12.153	562	582	UCUUUUGAACUGGAUUUGCUC	::::::.:::: ::::::	UUGCAAAUUCAGUAGAAAAGA	Cleavage
miR2949b	Ga11g00424.P1	3.5	14.071	4892	4912	UCUUUUGAACUGGAUUUGCUC	::::::.:::: ::::::	UUGCAAAUUCAGUAGAAAAGA	Cleavage
miR2949b	Ga05g02790.F1	3.5	15.112	727	747	UCUUUUGAACUGGAUUUGCUC	.:..:: :.::::..:::::	AGGUGAAACUAGUUUGAAAGA	Cleavage
miR2949b	Ga13g00827.F1	3.5	10.792	172	192	UCUUUUGAACUGGAUUUGCUC	.: ::::.:::::.: ::::	AGGAAAAUUCAGUUUACAAGA	Cleavage
miR2949b	Ga14g01200.F1	3.5	11.949	17	37	UCUUUUGAACUGGAUUUGCUC	::: ::..:::::::.:::	AAGCUCAUUUAGUUCAAGAGA	Cleavage
miR2949b	Ga13g02301.C1	3.5	13.234	15	35	UCUUUUGAACUGGAUUUGCUC	::: ::..:::::::.:::	AAGCUCAUUUAGUUCAAGAGA	Cleavage
miR2949b	Ga05g02206.F1	3.5	16.248	1411	1431	UCUUUUGAACUGGAUUUGCUC	.: :::: :::::::.:.::	UGGAAAAUGCAGUUCAGAGGA	Cleavage
miR2949b	Ga06g01931.F2	3.5	17.203	1950	1970	UCUUUUGAACUGGAUUUGCUC	:::: :::::::::::: :	UAGCAUUUCCAGUUCAAAACA	Cleavage
miR2949b	Ga03g00882.F5	3.5	19.348	2198	2218	UCUUUUGAACUGGAUUUGCUC	.: :::: :::::::.:.::	UGGAAAAUGCAGUUCAGAGGA	Cleavage
miR2949b	Ga05g02339.F8	3.5	15.759	2790	2810	UCUUUUGAACUGGAUUUGCUC	.: ::::::::::::.:. :	UGGGAAAUCCAGUUCAGAGCA	Cleavage
miR2950a	Ga14g01183.F1	3.5	23.952	2041	2061	UUCCAUCUCUUGCACACUGGA	::::::::.:.:::: :::	CCCAGUGUGUAGGAGAAGGAU	Cleavage
miR2950a	Ga11g01101.M1	3.5	23.951	71	91	UUCCAUCUCUUGCACACUGGA	::::::::.:.:::: :::	CCCAGUGUGUAGGAGAAGGAU	Cleavage
miR2950a	Ga11g03227.N1	3.5	18.323	812	832	UUCCAUCUCUUGCACACUGGA	:::: : ::::: ::::::::	UCCAAUCUGCAACAGAUGGAA	Cleavage
miR2950a	Ga09g01711.F1	3.5	17.784	91	111	UUCCAUCUCUUGCACACUGGA	:::::..:::::::::.	UAGUGUGUGUGAGAGAUGGAG	Cleavage
miR2950a	Ga01g02374.N1	3.5	13.242	671	691	UUCCAUCUCUUGCACACUGGA	::::: :::::::::::	CUGUGUGUGGAAGAGAUGGAA	Cleavage
miR2950a	Ga03g01640.F1	3.5	13.626	219	239	UUCCAUCUCUUGCACACUGGA	.:::::: ::::: ::::.:	AUCAGUGUCCAAGACAUGGGA	Cleavage
miR2950a	Ga12g00289.F1	3.5	17.422	1098	1118	UUCCAUCUCUUGCACACUGGA	:..:: :: :::::::::::	GCUGGUCUGAAAGAGAUGGAA	Cleavage
miR2950a	Ga13g02392.F1	3.5	13.725	413	433	UUCCAUCUCUUGCACACUGGA	:.::: ::.::::::::: :	CCUAGUUUGUAAGAGAUGGUA	Cleavage
miR2950a	Ga14g00646.F2	3.5	21.679	1059	1079	UUCCAUCUCUUGCACACUGGA	.::::::::.:::::: ::	AUCAGUGUGCGAGAGAUCAAA	Cleavage
miR2950a	Ga13g00800.F2	3.5	17.128	1434	1454	UUCCAUCUCUUGCACACUGGA	:. ::::::::::: :::.:	ACUUGUGUGCAAGAGCUGGGA	Cleavage
miR2950a	Ga01g01045.F1	3.5	16.894	757	777	UUCCAUCUCUUGCACACUGGA	:. :::::::::: :::::.	GCUUGUGUGCAAGAAAUGGAG	Cleavage
miR2950a	Ga11g01664.M1	3.5	22.383	2972	2992	UUCCAUCUCUUGCACACUGGA	:: :::::::.: ::::::.	ACCUGUGUGCAGGUGAUGGAG	Cleavage
miR2950a	Ga09g02539.F2	3.5	17.82	5079	5099	UUCCAUCUCUUGCACACUGGA	.::::::: ::::.:::::	AUCAGUGUGGCAGAGGUGGAA	Translation
miR2950a	Ga07g02260.P1	3.5	23.223	1755	1775	UUCCAUCUCUUGCACACUGGA	..:::::.:.:.::::::	CAUGGUGUGUAGGGGAUGGAU	Cleavage
miR2950a	Ga13g00819.F1	3.5	23.758	826	846	UUCCAUCUCUUGCACACUGGA	:.:: : ::::: ::::::::	UUCAAUCUGCAACAGAUGGAA	Cleavage
miR2950a	Ga05g01389.F1	3.5	14.356	4439	4459	UUCCAUCUCUUGCACACUGGA	:: : : ::::::.:::::::	UCAAAUUUGCAAGGGAUGGAA	Cleavage
miR2950a	Ga14g00040.M4	3.5	20.314	9343	9363	UUCCAUCUCUUGCACACUGGA	:::::::.::.:::: ::	CAAAGUGUGCGAGGGAUGAAA	Cleavage
miR2950a	Ga02g00733.F1	3.5	13.826	687	706	UUCCAUCUCUUGCACACUGGA	:.::::: :..::::::::.:	UUCAGUG-GUGAGAGAUGGGA	Cleavage
miR2950a	Ga01g01233.F1	3.5	15.611	2463	2483	UUCCAUCUCUUGCACACUGGA	:::::: :::::::::.:	GACAGUGUUGAAGAGAUGGGA	Cleavage
miR2950a	Ga05g02156.F1	3.5	13.952	969	989	UUCCAUCUCUUGCACACUGGA	: ::: ::::.:::.:::.:	ACGAGUUUGCAGGAGGUGGGA	Cleavage
miR2950a	Ga05g02157.F1	3.5	19.432	1162	1182	UUCCAUCUCUUGCACACUGGA	: ::: ::::.:::.:::.:	ACGAGUUUGCAGGAGGUGGGA	Cleavage
miR2950a	Ga05g01473.F1	3.5	16.14	1348	1369	UUCCAUCUCUUGCA-CACUGGA	: ::::: :: :::::::::::	UACAGUGCUGAAAGAGAUGGAA	Cleavage
miR2950a	Ga05g02114.C1	3.5	13.852	1554	1574	UUCCAUCUCUUGCACACUGGA	..:: ::: :.:::::::::	CUUAGGGUGGAGGAGAUGGAA	Cleavage
miR2950a	Ga10g00096.C2	3.5	14.716	6109	6129	UUCCAUCUCUUGCACACUGGA	..:::: :::::: .:::::	AUUAGUGAGCAAGACGUGGAA	Cleavage
miR2950a	Ga10g00097.M2	3.5	14.716	6233	6253	UUCCAUCUCUUGCACACUGGA	..:::: :::::: .:::::	AUUAGUGAGCAAGACGUGGAA	Cleavage
miR2950a	Ga06g01708.F1	3.5	18.909	271	291	UUCCAUCUCUUGCACACUGGA	:. : : ::::::::::::.:	UUAAUUUUGCAAGAGAUGGGA	Cleavage
miR2950a	Ga13g02393.F2	3.5	16.665	520	540	UUCCAUCUCUUGCACACUGGA	: .::: ::.::::::::: :	UGUAGUUUGUAAGAGAUGGUA	Cleavage
miR2950a	Ga06g00479.F3	3.5	14.404	2257	2277	UUCCAUCUCUUGCACACUGGA	::: :::::::::::: :	AAGAGUCUGCAAGAGAUGGUA	Cleavage
miR2950a	Ga05g00793.F1	3.5	18.384	2120	2140	UUCCAUCUCUUGCACACUGGA	: :: ::::::.::::: :.:	UACAAUGUGCAGGAGAUCGGA	Cleavage
miR2950a	Ga09g01824.F1	3.5	21.096	845	865	UUCCAUCUCUUGCACACUGGA	:::: ::..: ::::::::	AGCAGUUUGUGAUAGAUGGAA	Cleavage
miR2950a	Ga10g00713.N1	3.5	24.819	1297	1317	UUCCAUCUCUUGCACACUGGA	..:: : :..::::::::::	AUUAGAGAGUGAGAGAUGGAA	Cleavage
miR2950a	Ga08g02600.F1	3.5	21.46	1911	1931	UUCCAUCUCUUGCACACUGGA	:: :: ::::::::::::.	GCCCCUGAGCAAGAGAUGGAG	Cleavage
miR2950a	Ga01g02345.M1	3.5	22.073	282	302	UUCCAUCUCUUGCACACUGGA	.::: ::..::::::::.:	CUCAGAAUGUGAGAGAUGGGA	Cleavage
miR319e	Ga08g01610.F3	3.5	11.639	512	532	UUGGACUGAAGGGAGCUCCCU	:: :::::::.::. ::::::	AGCGAGCUCCUUUUUGUCCAA	Cleavage
miR319e	Ga11g01745.F2	3.5	24.949	605	625	UUGGACUGAAGGGAGCUCCCU	:::::.:::..::::::	CGUCAGCUCUCUUUGGUCCAA	Cleavage
miR319e	Ga05g03792.F1	3.5	24.834	1221	1241	UUGGACUGAAGGGAGCUCCCU	:: ::::::: :.:::::.:	CGGAAGCUCCCAUUAGUCCGA	Translation
miR319e	Ga09g01735.F2	3.5	20.221	556	576	UUGGACUGAAGGGAGCUCCCU	: ::::::::.: :::::::	AUGGAGCUCCUUGAAGUCCAA	Cleavage
miR319e	Ga05g02699.F1	3.5	21.199	773	793	UUGGACUGAAGGGAGCUCCCU	:.:::..::::.::.:::	GCCGGGCUUUCUUCGGUUCAA	Cleavage
miR319e	Ga04g01931.F2	3.5	18.959	1628	1648	UUGGACUGAAGGGAGCUCCCU	:::::.:::::: ::.::	ACUGAGCUUCCUUCAUUCUAA	Cleavage
miR319e	Ga09g00940.F1	3.5	21.343	3491	3511	UUGGACUGAAGGGAGCUCCCU	:::.:..:::.:::.:::	CUAGAGUUUUCUUUAGUUCAA	Cleavage
miR319e	Ga03g00658.F1	3.5	17.741	659	679	UUGGACUGAAGGGAGCUCCCU	:::::::.:::..:: .::	CUGGAGCUCUCUUUGGUGUAA	Cleavage
miR319e	Ga05g02908.F2	3.5	23.306	1147	1167	UUGGACUGAAGGGAGCUCCCU	::::.::. :::.::.:::	CUGGAGUUCUAUUCGGUUCAA	Translation
miR319e	Ga12g00685.N1	3.5	19.608	1251	1271	UUGGACUGAAGGGAGCUCCCU	: : ::::..:::::::.::	AAGAAGCUUUCUUCAGUUCAU	Cleavage
miR319e	Ga05g00657.F2	3.5	20.628	1017	1037	UUGGACUGAAGGGAGCUCCCU	: ::: :::: ::::::.::.	AAGGAUCUCCAUUCAGUUCAG	Translation
miR319e	Ga12g00229.F1	3.5	15.29	1266	1286	UUGGACUGAAGGGAGCUCCCU	: ::::: :.::::.:: :::	AUGGAGCCCUCUUCGGUACAA	Cleavage
miR319e	Ga07g01934.F2	3.5	24.526	644	664	UUGGACUGAAGGGAGCUCCCU	: ::::: .::::::::....	AAGGAGCCUCCUUCAGUUUGG	Cleavage
miR319e	Ga11g03364.F1	3.5	19.624	402	422	UUGGACUGAAGGGAGCUCCCU	: :: ::.:.:::.::::::	ACGGCUCUUCUUUCGGUCCAA	Cleavage
miR319e	Ga13g01700.F1	3.5	17.835	1974	1994	UUGGACUGAAGGGAGCUCCCU	::::: ..: :::::::::	UAGGAGCGUUCGUCAGUCCAA	Translation
miR319e	Ga08g02533.F3	3.5	23.35	1523	1543	UUGGACUGAAGGGAGCUCCCU	:: :::...::::::..::	CAGGUGCUUUUUUCAGUUUAA	Cleavage
miR319e	Ga05g03389.M1	3.5	14.528	2754	2774	UUGGACUGAAGGGAGCUCCCU	: .:::...:::.::::::	UAGAGGCUUUUUUCGGUCCAA	Cleavage
miR3476	Ga05g03077.C9	3.5	18.895	39	59	UGAACUGGGUUUGUUGGCUGC	::::::.:::::.: ::::..	GCAGCCGACAAAUCGAGUUUG	Cleavage
miR3476	Ga10g02643.F1	3.5	10.756	33	55	UGAACUGGGUUUGUUG--GCUGC	:.::: ::.:::::.:::::::	GUAGCUUCAGCAAACUCAGUUCA	Cleavage
miR3476	Ga01g02396.F1	3.5	13.919	1026	1046	UGAACUGGGUUUGUUGGCUGC	:.: :.::..:::.:.:::::	GUAUCUAAUGAACUCGGUUCA	Cleavage
miR3476	Ga05g00633.F1	3.5	16.77	390	410	UGAACUGGGUUUGUUGGCUGC	.::::::::::.: .::::	CUAGCCAACAAAUCAGGUUCC	Cleavage
miR3476	Ga05g01140.F1	3.5	14.668	288	308	UGAACUGGGUUUGUUGGCUGC	:: ::::::.:....:::::	CCAUCCAACAGAUUUGGUUCA	Cleavage
miR3476	Ga10g01686.F1	3.5	14.497	365	385	UGAACUGGGUUUGUUGGCUGC	:: :::. ::::::.:::::	UCACCCAGAAAACCCGGUUCA	Cleavage
miR3476	Ga04g01790.N2	3.5	19.761	1047	1067	UGAACUGGGUUUGUUGGCUGC	::::.:::..:::::::	UGGCCCAAUAAAUUCAGUUCA	Cleavage
miR3476	Ga11g02732.F3	3.5	17.872	1707	1727	UGAACUGGGUUUGUUGGCUGC	:::.:: :::: ::.:::::	CCAGUCACCAAAGCCGGUUCA	Cleavage
miR3476	Ga11g00020.F2	3.5	18.9	888	908	UGAACUGGGUUUGUUGGCUGC	::::.:::..:::::::	UGGCCCAAUAAAUUCAGUUCA	Cleavage
miR3476	Ga04g01401.N4	3.5	18.352	848	868	UGAACUGGGUUUGUUGGCUGC	: .::::::::.: ..:::::	GAGGCCAACAAGCAUGGUUCA	Cleavage
miR3476	Ga11g03686.C1	3.5	17.284	899	919	UGAACUGGGUUUGUUGGCUGC	::: :: :::::::.:::::	GCAAGCAUCAAACCCGGUUCA	Cleavage
miR3476	Ga14g00758.N1	3.5	21.527	4475	4495	UGAACUGGGUUUGUUGGCUGC	: .:..:::::.:: ::::::	GGGGUUAACAAGCCAAGUUCA	Cleavage
miR3476	Ga11g02354.F2	3.5	20.886	3100	3120	UGAACUGGGUUUGUUGGCUGC	:.: : :.::..:::::::::	GUAACAAGCAGGCCCAGUUCA	Cleavage
miR3476	Ga09g02032.F12	3.5	19.42	1535	1555	UGAACUGGGUUUGUUGGCUGC	: ::::::.::.::.. ::::	GAAGCCAAUAAGCCUGAUUCA	Cleavage
miR3476	Ga06g01336.N1	3.5	24.847	2236	2256	UGAACUGGGUUUGUUGGCUGC	: .:..:::::.:: ::::::	GGGGUUAACAAGCCAAGUUCA	Cleavage
miR3476	Ga11g00278.N1	3.5	20.495	194	214	UGAACUGGGUUUGUUGGCUGC	.::::::...:::: ::::	UGGGCCAACGGGCCCAAUUCA	Cleavage
miR3476	Ga08g00484.N2	3.5	18.529	423	443	UGAACUGGGUUUGUUGGCUGC	:::::::...:::: :::.	UGAGCCAACGGGCCCAAUUCG	Cleavage
miR3476	Ga04g00182.N2	3.5	24.368	368	388	UGAACUGGGUUUGUUGGCUGC	.:::::::..:::: :::.	UGGGCCAACAGGCCCAAUUCG	Cleavage
miR3476	Ga11g00684.N1	3.5	16.244	204	224	UGAACUGGGUUUGUUGGCUGC	.::::::..::::: :::.	UGGGCCAACGGACCCAAUUCG	Cleavage
miR3476	Ga04g00484.N1	3.5	17.009	490	510	UGAACUGGGUUUGUUGGCUGC	:::::.::..:.::::: :	UAAGCCAGCAGGCUCAGUUGA	Cleavage
miR3476	Ga11g00589.N1	3.5	18.802	380	400	UGAACUGGGUUUGUUGGCUGC	:::::::...:::: :::.	UGAGCCAACGGGCCCAAUUCG	Cleavage
miR3476	Ga06g02233.N1	3.5	19.186	163	183	UGAACUGGGUUUGUUGGCUGC	.::::::..::::: :::.	UGGGCCAACGGACCCAAUUCG	Cleavage
miR3476	Ga09g00566.N1	3.5	23.215	339	359	UGAACUGGGUUUGUUGGCUGC	.:::::::..:::: :::.	UGGGCCAACAGGCCCAAUUCG	Cleavage
miR3476	Ga09g01225.N1	3.5	9.307	1019	1039	UGAACUGGGUUUGUUGGCUGC	:::.:.: ::..:::::::	CAAGCUAGCCAAUUCAGUUCA	Cleavage
miR3476	Ga03g00683.N1	3.5	22.06	409	429	UGAACUGGGUUUGUUGGCUGC	.::::::...:::: ::::	UGGGCCAACGGGCCCAAUUCA	Cleavage
miR3476	Ga04g00164.N1	3.5	21.993	245	265	UGAACUGGGUUUGUUGGCUGC	.:::::::..:::: :::.	UGGGCCAACAGGCCCAAUUCG	Cleavage
miR3476	Ga01g00565.F1	3.5	23.9	347	367	UGAACUGGGUUUGUUGGCUGC	.:::::::..:::: :::.	UGGGCCAACAGGCCCAAUUCG	Cleavage
miR3476	Ga13g00458.N1	3.5	20.205	347	367	UGAACUGGGUUUGUUGGCUGC	.::::::..::::: :::.	UGGGCCAACGGACCCAAUUCG	Cleavage
miR3476	Ga11g00590.N1	3.5	18.802	334	354	UGAACUGGGUUUGUUGGCUGC	:::::::...:::: :::.	UGAGCCAACGGGCCCAAUUCG	Cleavage
miR3476	Ga14g00900.N2	3.5	17.55	1263	1283	UGAACUGGGUUUGUUGGCUGC	.::::::..::::: :::.	UGGGCCAACGGACCCAAUUCG	Cleavage
miR3476	Ga08g01851.P1	3.5	18.819	67	87	UGAACUGGGUUUGUUGGCUGC	.::::::..::::: :::.	UGGGCCAACGGACCCAAUUCG	Cleavage
miR3476	Ga01g00955.N1	3.5	20.329	1449	1469	UGAACUGGGUUUGUUGGCUGC	.::::::..::::: :::.	UGGGCCAACGGACCCAAUUCG	Cleavage
miR3476	Ga01g00660.F1	3.5	21.373	293	313	UGAACUGGGUUUGUUGGCUGC	.::::::...:::: ::::	UGGGCCAACGGGCCCAAUUCA	Cleavage
miR3476	Ga01g01133.N1	3.5	21.051	254	274	UGAACUGGGUUUGUUGGCUGC	.::::::...:::: ::::	UGGGCCAACGGGCCCAAUUCA	Cleavage
miR3476	Ga09g02246.F1	3.5	18.341	903	923	UGAACUGGGUUUGUUGGCUGC	.:.::::::.:.: :::::	UGGGUCAACAAGCUCCGUUCA	Cleavage
miR3476	Ga07g01371.N1	3.5	22.733	1827	1847	UGAACUGGGUUUGUUGGCUGC	.:::::::..:::: :::.	UGGGCCAACAGGCCCAAUUCG	Cleavage
miR3476	Ga01g00809.F5	3.5	15.081	2589	2609	UGAACUGGGUUUGUUGGCUGC	:::::.::::::::: : :	UGAGCCAGCAAACCCAGAUGA	Cleavage
miR3476	Ga10g01167.P1	3.5	19.862	5482	5502	UGAACUGGGUUUGUUGGCUGC	.:::::::..:::: :::.	UGGGCCAACAGGCCCAAUUCG	Cleavage
miR3476	Ga04g00487.P1	3.5	21.509	9330	9350	UGAACUGGGUUUGUUGGCUGC	.::::::...:::: ::::	UGGGCCAACGGGCCCAAUUCA	Cleavage
miR3476	Ga11g02200.F1	3.5	10.34	16	36	UGAACUGGGUUUGUUGGCUGC	:::: :::::.::::::	AUCGCCAUCAAACUCAGUUCU	Cleavage
miR3476	Ga04g00538.M1	3.5	17.908	151	171	UGAACUGGGUUUGUUGGCUGC	: :: ::::::::::: :::	GAAGACAACAAACCCAAUUCC	Cleavage
miR3476	Ga01g00880.F1	3.5	1.101	2853	2873	UGAACUGGGUUUGUUGGCUGC	.: ::::::.::::: ::.:	CUACCCAACAGACCCAUUUUA	Cleavage
miR3476	Ga08g01826.F1	3.5	9.754	2680	2700	UGAACUGGGUUUGUUGGCUGC	.: :::::.: :.:::::::	CUAUCCAACGAUCUCAGUUCA	Translation
miR3476	Ga02g00558.N1	3.5	9.04	172	192	UGAACUGGGUUUGUUGGCUGC	: : ::::.::::::: ::.:	GGACCCAAUAAACCCAAUUUA	Cleavage
miR3627c	Ga11g00464.F1	3.5	17.35	1219	1239	UGCCAUCGGCCUGCGACAAGG	::.:::::..:::::::	AUAGGUUGCAGGUUGAUGGCA	Cleavage
miR3627c	Ga14g00785.F1	3.5	22.592	2837	2857	UGCCAUCGGCCUGCGACAAGG	::::.:::::: ::::: :	GAUUGUUGCAGGCGGAUGGAA	Cleavage
miR3627c	Ga11g03719.F1	3.5	23.507	213	233	UGCCAUCGGCCUGCGACAAGG	::::.:.: :.::.:::::	AAUUGUUGUAUGUCGGUGGCA	Translation
miR3627c	Ga11g01014.F3	3.5	21.185	766	786	UGCCAUCGGCCUGCGACAAGG	: : :: ::::::: ::::::	CAUGGUGGCAGGCCAAUGGCA	Cleavage
miR3627c	Ga12g01658.F4	3.5	21.747	1041	1061	UGCCAUCGGCCUGCGACAAGG	::: : :::::: ::::::	AAUUGGCUCAGGCCAAUGGCA	Cleavage
miR3627c	Ga11g02647.F1	3.5	24.05	1147	1167	UGCCAUCGGCCUGCGACAAGG	::: : :::::: ::::::	AAUUGGCUCAGGCCAAUGGCA	Cleavage
miR390a	Ga12g01627.F1	3.5	13.996	260	280	AAGCUCAGGAGGGAUAGCGCC	::.::::::: :::::::::	GGUGCUAUCCGACCUGAGCUU	Translation
miR390a	Ga04g00594.F3	3.5	17.498	781	801	AAGCUCAGGAGGGAUAGCGCC	::.:.:::.:::.:::: :::	GGUGUUAUUCCUUCUGAUCUU	Cleavage
miR390a	Ga07g00129.F2	3.5	20.96	4207	4227	AAGCUCAGGAGGGAUAGCGCC	::::.:.:::.::. ::::::	GGCGUUGUCCUUCUCGAGCUU	Cleavage
miR390a	Ga01g02182.F4	3.5	12.669	3050	3070	AAGCUCAGGAGGGAUAGCGCC	:.:::.:::::..: :::::	AGUGCUGUCCCUUUUAAGCUU	Cleavage
miR390a	Ga02g00014.F1	3.5	16.585	658	678	AAGCUCAGGAGGGAUAGCGCC	::.: : :.:::::::::.::	GGUGGUCUUCCUCCUGAGUUU	Cleavage
miR390a	Ga02g01271.F1	3.5	11.498	60	80	AAGCUCAGGAGGGAUAGCGCC	:.:: :::.:::.::::::	AGUGCAAUCUCUCUUGAGCUC	Cleavage
miR390a	Ga01g00245.F1	3.5	23.215	471	491	AAGCUCAGGAGGGAUAGCGCC	:::.::.::::::::.:	GAAGCUGUCUCUCCUGAGUUG	Cleavage
miR390a	Ga13g01751.F2	3.5	15.295	571	591	AAGCUCAGGAGGGAUAGCGCC	: ::::::::.:: :: ::::	GACGCUAUCCUUCAUGCGCUU	Cleavage
miR390a	Ga11g03750.F3	3.5	18.165	1529	1549	AAGCUCAGGAGGGAUAGCGCC	.:::.::..::.::::::	CAUGCUGUCUUUCUUGAGCUC	Cleavage
miR390a	Ga11g02989.F1	3.5	18.841	299	319	AAGCUCAGGAGGGAUAGCGCC	:::.:.:.::.::::.::	AAAGCUGUUCUUCUUGAGUUU	Cleavage
miR390a	Ga07g00440.F1	3.5	15.797	206	226	AAGCUCAGGAGGGAUAGCGCC	.:::.::..:::: :::::	AUUGCUGUCUUUCCUAAGCUU	Cleavage
miR390a	Ga09g00351.C1	3.5	12.526	1582	1602	AAGCUCAGGAGGGAUAGCGCC	.:::::.:::..::: :::	UUUGCUAUUCCUUUUGAUCUU	Cleavage
miR390a	Ga14g00288.F1	3.5	14.866	2169	2189	AAGCUCAGGAGGGAUAGCGCC	::.:.:..:::::::: ::	AACGUUGUUUCUCCUGAGGUU	Cleavage
miR390a	Ga06g00425.F3	3.5	14.904	1473	1493	AAGCUCAGGAGGGAUAGCGCC	.:::::.:::..::: :::	UUUGCUAUUCCUUUUGAUCUU	Cleavage
miR390a	Ga10g01459.F1	3.5	18.365	1073	1093	AAGCUCAGGAGGGAUAGCGCC	: .:::: ::.: ::::::::	GCUGCUAACCUUGCUGAGCUU	Cleavage
miR390a	Ga13g00838.F2	3.5	18.497	465	485	AAGCUCAGGAGGGAUAGCGCC	: :: ::::..:.:::.:.::	GUCGAUAUCUUUUCUGGGUUU	Cleavage
miR390a	Ga08g00418.F2	3.5	20.409	3310	3330	AAGCUCAGGAGGGAUAGCGCC	: :.:..:::::::::::	UUGGGUGUUUCUCCUGAGCUU	Cleavage
miR390a	Ga11g01651.F1	3.5	17.3	1327	1347	AAGCUCAGGAGGGAUAGCGCC	: :.:.::::.:::::::	UCGGGUGUUCCUCUUGAGCUU	Cleavage
miR390a	Ga08g01417.F1	3.5	18.495	417	437	AAGCUCAGGAGGGAUAGCGCC	: .:.:::::..::::.::	UCCUUUGUCCCUUUUGAGUUU	Cleavage
miR390a	Ga07g01459.N1	3.5	12.105	93	113	AAGCUCAGGAGGGAUAGCGCC	: .:::::.:.:::.:.::	UACUUUAUCCUUUCUGGGUUU	Cleavage
miR390a	Ga11g01062.F1	3.5	21.52	656	676	AAGCUCAGGAGGGAUAGCGCC	.:::: ::::.:::: :::	UUUGCUAACCCUUCUGACCUU	Cleavage
miR390a	Ga07g02345.M1	3.5	12.586	1042	1062	AAGCUCAGGAGGGAUAGCGCC	.:: :::::::.: :::::	AAUGCAAUCCCUCUUAAGCUU	Cleavage
miR390a	Ga13g00082.F2	3.5	18.582	742	762	AAGCUCAGGAGGGAUAGCGCC	.:::. ..:::.:::::::	CUUGCUGCUUCUCUUGAGCUU	Cleavage
miR390a	Ga13g00818.N1	3.5	23.015	1570	1590	AAGCUCAGGAGGGAUAGCGCC	.:: ::::.::::::: ::	ACUGCCAUCCUUCCUGAGAUU	Cleavage
miR390a	Ga08g01418.F1	3.5	18.495	417	437	AAGCUCAGGAGGGAUAGCGCC	: .:.:::::..::::.::	UCCUUUGUCCCUUUUGAGUUU	Cleavage
miR390a	Ga08g00269.F2	3.5	17.03	694	714	AAGCUCAGGAGGGAUAGCGCC	.:.: ::: ::::::::::	AAUGUUCUCCAUCCUGAGCUU	Translation
miR390a	Ga06g01031.F1	3.5	13.247	43	63	AAGCUCAGGAGGGAUAGCGCC	.:: ::::.:::: :::::	ACUGCCAUCCUUCCUUAGCUU	Cleavage
miR393a	Ga14g01099.N1	3.5	18.925	2028	2049	UCCAAAGGGAUCGCAUUGAUCC	::.::::: :::::::::::	GGGUCAAUACGAUCCCUUUGAG	Cleavage
miR393a	Ga02g00029.F1	3.5	24.43	1480	1501	UCCAAAGGGAUCGCAUUGAUCC	::.::::::: .:..::::::.	GGGUCAAUGCCGUUUCUUUGGG	Cleavage
miR393a	Ga10g00178.F1	3.5	15.518	96	116	UCCAAAGGGAUCGCAUUGAUCC	:::::: ::: :::::::::::	GGAUCA-UGCUAUCCCUUUGGA	Cleavage
miR393a	Ga12g00211.F1	3.5	18.825	300	320	UCCAAAGGGAUCGCAUUGAUCC	:::::: ::::::::::: :::	GGAUCA-UGCGAUCCCUUCGGA	Cleavage
miR393a	Ga10g02748.F1	3.5	18.33	714	735	UCCAAAGGGAUCGCAUUGAUCC	:::: :: ::::.::::::::	GGAUGCAUUCGAUUCCUUUGGA	Cleavage
miR393a	Ga02g01076.F3	3.5	11.48	3049	3070	UCCAAAGGGAUCGCAUUGAUCC	:::::::.::::.:::: :	CCAUCAAUGUGAUCUCUUUAGC	Cleavage
miR393a	Ga03g01094.P1	3.5	18.395	536	557	UCCAAAGGGAUCGCAUUGAUCC	::::.::::..::::::	UUGCAAAUGUGAUCUUUUUGGA	Cleavage
miR393a	Ga11g00946.F2	3.5	12.985	987	1008	UCCAAAGGGAUCGCAUUGAUCC	: :.:::.:::...::::::	UAAGCGAUGUGAUUUUUUUGGA	Cleavage
miR393a	Ga13g01812.N1	3.5	13.942	260	281	UCCAAAGGGAUCGCAUUGAUCC	::.:::.:.:.:::::: :	AAUUCGAUGUGGUUCCUUUGAA	Cleavage
miR393a	Ga13g01432.M1	3.5	15.651	5301	5322	UCCAAAGGGAUCGCAUUGAUCC	::::::: ::::::: ::.	ACUUCAAUGCAAUCCCUUCGGG	Cleavage
miR393a	Ga05g00505.M1	3.5	13.133	1680	1701	UCCAAAGGGAUCGCAUUGAUCC	:.::::: ::..::::::.	AACUUAAUGCAAUUUCUUUGGG	Cleavage
miR393a	Ga08g02170.M11	3.5	14.343	3719	3740	UCCAAAGGGAUCGCAUUGAUCC	:..:::: ::.:.::::::	UACUUGAUGCAAUUCUUUUGGA	Cleavage
miR393a	Ga05g02812.F1	3.5	10.866	604	625	UCCAAAGGGAUCGCAUUGAUCC	.::.:: :::::.::::: :	CAGUCGAUUCGAUCUCUUUGAA	Cleavage
miR393a	Ga01g01440.F1	3.5	18.632	755	775	UCCAAAGGGAUCGCAUUGAUCC	: ::::: :.::::..::::::	GAAUCAA-GUGAUCUUUUUGGA	Cleavage
miR393a	Ga03g00351.F1	3.5	16.897	106	127	UCCAAAGGGAUCGCAUUGAUCC	: :.: ::.:.::.::::::.	UGCUUAUUGUGGUCUCUUUGGG	Cleavage
miR393a	Ga03g00307.F1	3.5	18.144	1252	1273	UCCAAAGGGAUCGCAUUGAUCC	:.:: :.:.:::::::::	UACUUAAAGUGGUCCCUUUGGU	Cleavage
miR393a	Ga05g01214.F1	3.5	15.687	6019	6040	UCCAAAGGGAUCGCAUUGAUCC	::: ::: ::::::::::	UAUUCAUUGCCAUCCCUUUGGU	Cleavage
miR393a	Ga01g02175.F2	3.5	20.625	1763	1784	UCCAAAGGGAUCGCAUUGAUCC	::::: .:.:: :::::::	UCUUCAAUUUGGUCACUUUGGA	Cleavage
miR393a	Ga01g00602.F1	3.5	14.344	752	773	UCCAAAGGGAUCGCAUUGAUCC	:..:: ::::.:.:::::.	UAUUUGAUUCGAUUCUUUUGGG	Cleavage
miR393a	Ga12g01868.C4	3.5	17.561	2558	2579	UCCAAAGGGAUCGCAUUGAUCC	::: ::.::::.::::: :	AACUCAUUGUGAUCUCUUUGCA	Cleavage
miR393a	Ga08g00964.F8	3.5	22.361	778	799	UCCAAAGGGAUCGCAUUGAUCC	: .: ::: .:::::.:::::.	GAGUGAAUAUGAUCCUUUUGGG	Cleavage
miR393a	Ga12g01472.F2	3.5	17.097	2857	2878	UCCAAAGGGAUCGCAUUGAUCC	:::: :::: :..::::::	AUUUCAAGGCGAGCUUUUUGGA	Translation
miR393a	Ga11g01584.F1	3.5	18.277	2755	2776	UCCAAAGGGAUCGCAUUGAUCC	:::: ::::::..:::: :	UCUUCAAGGCGAUCUUUUUGAA	Cleavage
miR393a	Ga10g00148.F5	3.5	22.748	3769	3790	UCCAAAGGGAUCGCAUUGAUCC	::: :::: :..:::::::	CACUCACUGCGCUUUCUUUGGA	Translation
miR394a	Ga13g00619.F4	3.5	17.063	2103	2122	UUGGCAUUCUGUCCACCUCC	:::::.::::::::::	UUUUGUGGAUAGAAUGCCAA	Cleavage
miR394a	Ga07g01518.F1	3.5	22.259	1177	1196	UUGGCAUUCUGUCCACCUCC	: ::::: :..:::::::::	GAAGGUGAAUGGAAUGCCAA	Cleavage
miR394a	Ga12g02520.F4	3.5	14.616	2856	2875	UUGGCAUUCUGUCCACCUCC	:: :::: .::::.::::::	GGUGGUGAGCAGAGUGCCAA	Cleavage
miR394a	Ga01g00593.F1	3.5	21.28	547	566	UUGGCAUUCUGUCCACCUCC	:.:::: :::::::::.:	CGGGGUGCACAGAAUGCUAC	Cleavage
miR394a	Ga05g01899.F1	3.5	23.356	1854	1873	UUGGCAUUCUGUCCACCUCC	::::::::..::.::: .:	CGAGGUGGAUGGAGUGCAGA	Cleavage
miR394a	Ga03g01371.F1	3.5	20.952	2773	2792	UUGGCAUUCUGUCCACCUCC	:.:::::: :::::::: :	UGGGGUGGAGAGAAUGCCUA	Translation
miR394a	Ga10g00250.P2	3.5	15.984	1214	1233	UUGGCAUUCUGUCCACCUCC	:::::: :::::::::. :	UGAGGUGAACAGAAUGCUUA	Cleavage
miR394a	Ga05g03527.F3	3.5	13.35	409	428	UUGGCAUUCUGUCCACCUCC	:::: :::.:::.::.:::	GGAGAAGGAUAGAGUGUCAA	Cleavage
miR394a	Ga09g02292.F1	3.5	15.502	946	965	UUGGCAUUCUGUCCACCUCC	::: ::::..::::: :::	AGAGUUGGAUGGAAUGGCAA	Cleavage
miR394a	Ga10g02395.F2	3.5	16.15	1037	1056	UUGGCAUUCUGUCCACCUCC	:: :::::.:::.::...:	CGAUGUGGAUAGAGUGUUGA	Cleavage
miR394a	Ga03g00084.F3	3.5	14.996	2371	2390	UUGGCAUUCUGUCCACCUCC	::::: ::.:::::: .::	CGAGGUUGAUAGAAUGGUAA	Cleavage
miR394a	Ga09g02223.F2	3.5	17.837	2525	2544	UUGGCAUUCUGUCCACCUCC	::::: ::.:::::: .::	UGAGGUUGAUAGAAUGGUAA	Cleavage
miR394a	Ga04g01273.M6	3.5	13.574	8718	8737	UUGGCAUUCUGUCCACCUCC	:::: :::.:::.::: ::	AGAGGAGGAUAGAGUGCAAA	Cleavage
miR394a	Ga13g02391.F1	3.5	19.382	2162	2181	UUGGCAUUCUGUCCACCUCC	:::: ::::::::::...	UGAGGCAGACAGAAUGCUGG	Cleavage
miR3954a	Ga03g01673.F9	3.5	14.777	3199	3220	UUGGACAGAGUAAUCACGGUCG	.:.:: :::::.::::::. ::	UGGCCCUGAUUGCUCUGUUAAA	Cleavage
miR3954a	Ga09g00051.F3	3.5	10.849	2522	2543	UUGGACAGAGUAAUCACGGUCG	:: :: ::::::::.:::. ::	CGUCCUUGAUUACUUUGUUGAA	Cleavage
miR3954a	Ga10g01537.N1	3.5	19.592	1834	1855	UUGGACAGAGUAAUCACGGUCG	::.: :.::::::: :::::	GCACUGGGGUUACUCUUUCCAA	Cleavage
miR3954a	Ga03g00288.N1	3.5	9.965	1418	1439	UUGGACAGAGUAAUCACGGUCG	::: ::::.:::::::::	AAACCAAGAUUGCUCUGUCCAU	Cleavage
miR3954a	Ga08g02021.F1	3.5	18.304	153	174	UUGGACAGAGUAAUCACGGUCG	: .:.: ::::..::::::..:	CUGCUGAGAUUGUUCUGUCUGA	Cleavage
miR3954a	Ga02g01082.C1	3.5	14.668	374	395	UUGGACAGAGUAAUCACGGUCG	:.: :::::::.::::.::	UAAUCACGAUUACUUUGUCUAA	Cleavage
miR3954a	Ga01g01209.F1	3.5	15.059	2945	2966	UUGGACAGAGUAAUCACGGUCG	: .:: ::::::::::.:.:	AAAGUGUCAUUACUCUGUUCGA	Cleavage
miR3954a	Ga08g01000.F3	3.5	17.723	301	322	UUGGACAGAGUAAUCACGGUCG	::. : ::::::.::::.::	GAACUCUAAUUACUUUGUCUAA	Cleavage
miR3954a	Ga11g03223.F1	3.5	22.366	40	61	UUGGACAGAGUAAUCACGGUCG	::: .::.::.:::::::	AAGACGUCGUUGCUUUGUCCAA	Cleavage
miR3954a	Ga13g00241.F1	3.5	19.703	246	267	UUGGACAGAGUAAUCACGGUCG	:: :::::.::.::: :::	CUUCCAUGAUUGCUUUGUACAA	Cleavage
miR3954a	Ga05g02333.F1	3.5	12.164	1122	1143	UUGGACAGAGUAAUCACGGUCG	:::: :::..::::: :::	CAUCCGUUAUUGUUCUGUACAA	Cleavage
miR3954a	Ga03g02419.F1	3.5	14.527	3765	3786	UUGGACAGAGUAAUCACGGUCG	: .:.: : :::::.::::.::	CUGCUGGGUUUACUUUGUCUAA	Cleavage
miR3954a	Ga11g00230.F1	3.5	16.107	3191	3212	UUGGACAGAGUAAUCACGGUCG	.:. ::::.:::::::.::	AUGCUUGGAUUGCUCUGUCUAA	Cleavage
miR395b	Ga08g00053.F1	3.5	9.636	1271	1291	CUGAAGUGUUUGGGGGAACUC	:::::::.:::::::. :::	GAGUUCCUCCAAACAUAUCAU	Cleavage
miR395b	Ga13g01742.F2	3.5	22.018	2381	2401	CUGAAGUGUUUGGGGGAACUC	:::::.::..:::.:.::..:	GAGUUUCCUUAAAUAUUUUGG	Cleavage
miR395b	Ga08g02477.F1	3.5	21.862	743	763	CUGAAGUGUUUGGGGGAACUC	:::::.::..:::.:.::..:	GAGUUUCCUUAAAUAUUUUGG	Cleavage
miR395b	Ga05g02395.F1	3.5	5.583	177	198	CUGAAGUGUUUGGG-GGAACUC	:::::.: :::::::::::::	GAGUUUCUCCCAAACACUUCAU	Cleavage
miR395b	Ga06g01979.F1	3.5	4.053	2	22	CUGAAGUGUUUGGGGGAACUC	:.::::...:::..::::::	GGGUUCUUUCAAGUACUUCAU	Cleavage
miR395b	Ga12g00451.F1	3.5	20.533	469	489	CUGAAGUGUUUGGGGGAACUC	:::::. :.::..::::::.:	GAGUUUGCUCAGGCACUUCGG	Cleavage
miR395b	Ga09g01948.N1	3.5	13.602	1039	1059	CUGAAGUGUUUGGGGGAACUC	::::.::::::: :.::::	CAGUUUCCCCAAAGAUUUCAU	Cleavage
miR395b	Ga12g01039.F1	3.5	13.892	1168	1188	CUGAAGUGUUUGGGGGAACUC	::::::::.:::: :: :::	CAGUUCCCCUAAACUCUCCAG	Cleavage
miR395b	Ga03g02427.F1	3.5	7.366	1801	1821	CUGAAGUGUUUGGGGGAACUC	::::::....::.:.::.::	AAGUUCCUUUGAAUAUUUUAG	Cleavage
miR395b	Ga05g02379.F1	3.5	11.135	59	79	CUGAAGUGUUUGGGGGAACUC	::::: :::::::.:::::	GAGUUAACCCAAACGCUUCAA	Cleavage
miR395b	Ga12g00174.P1	3.5	16.561	318	338	CUGAAGUGUUUGGGGGAACUC	:.:: :.:::::::.::::.	GGGUGCUCCCAAACGCUUCGC	Cleavage
miR395b	Ga11g01084.F3	3.5	19.275	3273	3293	CUGAAGUGUUUGGGGGAACUC	:. :::::::::.::. ::::	GGAUUCCCCCAAGCAUAUCAG	Cleavage
miR395b	Ga08g02491.F1	3.5	19.75	798	818	CUGAAGUGUUUGGGGGAACUC	.:::.:.:..::::.::::	AGGUUUCUCUGAACAUUUCAC	Cleavage
miR395b	Ga06g01805.F3	3.5	16.034	1223	1243	CUGAAGUGUUUGGGGGAACUC	.:::..:::::: ::::::	UGGUUUUCCCAAAAACUUCAC	Cleavage
miR395b	Ga04g00948.F4	3.5	18.712	2694	2713	CUGAAGUGUUUGGGGGAACUC	:::: ::..::::::.:::::	GAGU-CCUUCAAACAUUUCAG	Cleavage
miR395b	Ga07g01735.F4	3.5	13.87	1543	1563	CUGAAGUGUUUGGGGGAACUC	::::: :::::.::.::.:	UAGUUCACCCAAGCAUUUUAC	Cleavage
miR395b	Ga11g01766.N1	3.5	13.295	167	187	CUGAAGUGUUUGGGGGAACUC	: ::::::. :.::::::::	AACUUCCCCUUAGCACUUCAG	Translation
miR395b	Ga07g00590.F2	3.5	19.472	688	708	CUGAAGUGUUUGGGGGAACUC	::: :.::.::: :::::::	AAGUGCUCCUAAAAACUUCAG	Cleavage
miR395b	Ga03g01148.F1	3.5	21.263	952	972	CUGAAGUGUUUGGGGGAACUC	::: :..::::...::::::	AAGUCCUUCCAAGUGCUUCAG	Cleavage
miR395b	Ga07g01575.F1	3.5	15.509	825	845	CUGAAGUGUUUGGGGGAACUC	.:::.::: .:..:::::::	AGGUUUCCCAGAGUACUUCAG	Cleavage
miR395b	Ga12g00171.P1	3.5	21.223	843	863	CUGAAGUGUUUGGGGGAACUC	:.:::..::::::::::	UCUCUUCCCUGAACACUUCAG	Cleavage
miR395b	Ga07g00511.F4	3.5	12.741	2921	2941	CUGAAGUGUUUGGGGGAACUC	.::::.:: ::...::::::	AGGUUCUCCAAAGUGCUUCAG	Cleavage
miR395b	Ga01g00561.F2	3.5	19.648	891	911	CUGAAGUGUUUGGGGGAACUC	::: :::.:::..::::..:	UAGUACCCUCAAGUACUUUGG	Cleavage
miR395b	Ga09g02107.F1	3.5	10.431	799	819	CUGAAGUGUUUGGGGGAACUC	::::::::: :..:::::	UUAUUCCCCCAAUCGUUUCAG	Cleavage
miR395b	Ga11g02684.F2	3.5	24.493	502	522	CUGAAGUGUUUGGGGGAACUC	::::..::.:..::::::	CCAUUCCUUCAGAUGCUUCAG	Cleavage
miR395b	Ga05g00809.M3	3.5	15.734	2861	2881	CUGAAGUGUUUGGGGGAACUC	:::::: ::::::::..:	UCCUUCCCCAAAACACUUUGG	Cleavage
miR395b	Ga05g01453.F1	3.5	9.626	492	512	CUGAAGUGUUUGGGGGAACUC	::::.....::::.::.::	UUGUUCUUUUGAACAUUUUAG	Cleavage
miR395b	Ga02g01409.F1	3.5	14.871	598	618	CUGAAGUGUUUGGGGGAACUC	:::.::::..:.:.::..:	UCGUUUCCCCGGAUAUUUUGG	Cleavage
miR395b	Ga07g00006.F1	3.5	11.912	759	779	CUGAAGUGUUUGGGGGAACUC	:::..:...::.::::.::	UUGUUUUCUUGAAUACUUUAG	Cleavage
miR395b	Ga09g00272.F1	3.5	15.748	1487	1507	CUGAAGUGUUUGGGGGAACUC	::::....:..::.:::::	AUGUUCUUUUAGGCAUUUCAG	Cleavage
miR395b	Ga12g02268.F1	3.5	19.365	1768	1788	CUGAAGUGUUUGGGGGAACUC	:::::..:.::.: :::::	UCGUUCCUUCGAAUAAUUCAG	Cleavage
miR395b	Ga09g00445.F1	3.5	20.621	493	513	CUGAAGUGUUUGGGGGAACUC	.:: :::::::::..:::.	CGGUGCCCCCAAACGUUUCGC	Cleavage
miR395b	Ga03g01388.F1	3.5	18.272	2602	2622	CUGAAGUGUUUGGGGGAACUC	:::.::.::::.:.:: ::	UUGUUUCCUCAAAUAUUUGAG	Cleavage
miR395b	Ga01g00693.F3	3.5	18.294	823	843	CUGAAGUGUUUGGGGGAACUC	:::::..:.:::: :::.:	UUGUUCCUUCGAACAAUUCGG	Cleavage
miR395b	Ga05g02546.F7	3.5	14.243	650	670	CUGAAGUGUUUGGGGGAACUC	::::..:::: .:.:::::	UUGUUCUUCCAAUUAUUUCAG	Cleavage
miR395b	Ga09g00523.F1	3.5	19.242	904	924	CUGAAGUGUUUGGGGGAACUC	.: :.::....:::::::::	UGGGUUCCUUGGACACUUCAG	Cleavage
miR396e	Ga11g03643.F1	3.5	17.221	673	693	UUCCACAGCUUUCUUGAACUU	:: :::.::::.::: :::::	AAAUUCGAGAAGGCUUUGGAA	Cleavage
miR396e	Ga11g03217.F1	3.5	9.69	841	861	UUCCACAGCUUUCUUGAACUU	::::: :::::.:.:: ::::	AAGUUGAAGAAGGUUGAGGAA	Cleavage
miR396e	Ga11g01616.F1	3.5	18.861	1792	1812	UUCCACAGCUUUCUUGAACUU	::: :.:: .:::::::::::	AAGAUUAAUGAAGCUGUGGAA	Cleavage
miR396e	Ga08g02071.F1	3.5	16.14	794	814	UUCCACAGCUUUCUUGAACUU	:: ::.:::::.::: :::::	AAUUUUAAGAAGGCUUUGGAA	Cleavage
miR396e	Ga08g00709.F3	3.5	21.686	2103	2124	UUCCACAGCUUUCUUGA-ACUU	:.:: :::: ::::::::::::	AGGUGUCAAAAAAGCUGUGGAA	Cleavage
miR396e	Ga05g03158.F1	3.5	18.834	302	322	UUCCACAGCUUUCUUGAACUU	:. ::::::: ::.:::::.:	AGUUUCAAGAUAGUUGUGGGA	Translation
miR396e	Ga12g01914.N7	3.5	12.959	1944	1964	UUCCACAGCUUUCUUGAACUU	.::::.: ::::.:::::::	GAGUUUACCAAAGUUGUGGAA	Cleavage
miR396e	Ga05g02712.F1	3.5	13.612	1183	1203	UUCCACAGCUUUCUUGAACUU	.:::: :::::: .:::::.:	GAGUUGAAGAAACUUGUGGGA	Cleavage
miR396e	Ga06g00605.F1	3.5	24.745	316	336	UUCCACAGCUUUCUUGAACUU	::::::::.:::::::	AUCGACAAGAAAGUUGUGGAA	Cleavage
miR396e	Ga01g02321.F2	3.5	20.348	772	792	UUCCACAGCUUUCUUGAACUU	:::::::::::::::.	GUAGUCAAGAAAGCUGUGGGC	Cleavage
miR396e	Ga08g00186.F3	3.5	12.969	2004	2024	UUCCACAGCUUUCUUGAACUU	::::.. :::::.::::::	UAGUUUGUGAAAGUUGUGGAU	Cleavage
miR396e	Ga01g01947.F1	3.5	17.355	1357	1377	UUCCACAGCUUUCUUGAACUU	: ::::: :::::::::::	CAAUUCAAUAAAGCUGUGGAU	Cleavage
miR396e	Ga05g02424.F2	3.5	15.114	1684	1704	UUCCACAGCUUUCUUGAACUU	: ::..::::::.::::::	UACUUUGAGAAAGUUGUGGAU	Cleavage
miR396e	Ga09g00818.F1	3.5	22.792	1833	1853	UUCCACAGCUUUCUUGAACUU	::::.: :.::::::::: :	CAGUUUAUGGAAGCUGUGGUA	Cleavage
miR396e	Ga03g01674.F1	3.5	19.472	439	459	UUCCACAGCUUUCUUGAACUU	.:::::::::::.:: :::	UGGUUCAAGAAAGUUGAAGAA	Cleavage
miR396e	Ga01g01977.F1	3.5	6.862	1273	1293	UUCCACAGCUUUCUUGAACUU	.:: : .::::::::::::..	GAGAUAGAGAAAGCUGUGGGG	Cleavage
miR396e	Ga01g02067.F2	3.5	16.686	1198	1218	UUCCACAGCUUUCUUGAACUU	::::.:.:::: ::::::	ACCUUCAGGGAAGCAGUGGAA	Cleavage
miR396e	Ga09g00817.F1	3.5	14.481	492	512	UUCCACAGCUUUCUUGAACUU	::::::::.::.::: ::	GUGUUCAAGAGAGUUGUUGAU	Cleavage
miR396e	Ga08g02537.F3	3.5	13.093	71	91	UUCCACAGCUUUCUUGAACUU	: :::::::::.:: :: :::	AUGUUCAAGAAGGCAGUAGAA	Cleavage
miR396e	Ga07g01588.F2	3.5	18.614	3263	3283	UUCCACAGCUUUCUUGAACUU	: ::::::: : :.:::::::	ACGUUCAAGCACGUUGUGGAA	Translation
miR396e	Ga01g00330.F1	3.5	13.84	1537	1557	UUCCACAGCUUUCUUGAACUU	: ::::::: ::: ::::::.	AUGUUCAAGCAAGGUGUGGAG	Cleavage
miR396e	Ga01g01979.C1	3.5	6.699	4897	4917	UUCCACAGCUUUCUUGAACUU	.:: : .::::::::::::..	GAGAUAGAGAAAGCUGUGGGG	Cleavage
miR396e	Ga11g02073.P1	3.5	13.887	2005	2025	UUCCACAGCUUUCUUGAACUU	::::::::: .::::::.	UGUUUCAAGAAAUUUGUGGAG	Cleavage
miR396e	Ga05g01835.F1	3.5	11.949	531	551	UUCCACAGCUUUCUUGAACUU	::...:.:::.:::::::	ACUUUUGGGGAAGUUGUGGAA	Cleavage
miR396e	Ga12g00030.F3	3.5	20.542	1400	1420	UUCCACAGCUUUCUUGAACUU	::::.::.:::.:::: :.	GUGUUCGAGGAAGUUGUGAAG	Cleavage
miR396e	Ga13g02242.F1	3.5	13.947	2001	2021	UUCCACAGCUUUCUUGAACUU	:.: :::::::::::::	GUCCUUACGAAAGCUGUGGAA	Cleavage
miR397a	Ga10g01776.F1	3.5	11.423	730	750	UCAUUGAGUGCAGCGUUGAUG	::::::.::::: ::::: ::	CAUCAAUGCUGCCCUCAACGA	Cleavage
miR397a	Ga13g02044.F1	3.5	16.003	131	151	UCAUUGAGUGCAGCGUUGAUG	:::: :::.:::: ::::::.	CAUCUACGUUGCAAUCAAUGG	Cleavage
miR397a	Ga01g01763.F1	3.5	13.798	1350	1370	UCAUUGAGUGCAGCGUUGAUG	:::::::: :.:::..:::.	GAUCAACGCAGUACUUGAUGG	Cleavage
miR397a	Ga06g01136.N1	3.5	14.636	678	698	UCAUUGAGUGCAGCGUUGAUG	:::::.:::::: : :::::	AAUCAAUGCUGCAAUGAAUGA	Cleavage
miR397a	Ga09g00406.F1	3.5	11.787	1472	1492	UCAUUGAGUGCAGCGUUGAUG	::..:.:.:::::: :::::	GAUUGAUGUUGCACUAAAUGA	Cleavage
miR397a	Ga09g00406.F1	3.5	14.562	673	693	UCAUUGAGUGCAGCGUUGAUG	..:::: :::::.:..::::	UGUCAAGCCUGCAUUUGAUGA	Cleavage
miR397a	Ga07g02406.F1	3.5	15.897	1411	1431	UCAUUGAGUGCAGCGUUGAUG	::..:.:.:::::: :::::	AAUUGAUGUUGCACUAAAUGA	Cleavage
miR397a	Ga07g02406.F1	3.5	15.492	709	729	UCAUUGAGUGCAGCGUUGAUG	..:::: :::::.:..::::	UGUCAAGCCUGCAUUUGAUGA	Cleavage
miR397a	Ga05g01020.F1	3.5	15.626	748	768	UCAUUGAGUGCAGCGUUGAUG	:::::.:: :::::::: ::	AAUCAAUGCGGCACUCAACGA	Cleavage
miR397a	Ga11g01607.F1	3.5	13.227	2595	2615	UCAUUGAGUGCAGCGUUGAUG	:::::::: :.:::..:::.	GAUCAACGCAGUACUUGAUGG	Cleavage
miR397a	Ga07g00314.F1	3.5	15.811	893	913	UCAUUGAGUGCAGCGUUGAUG	.:::::. ::: :::::.:::	UAUCAAUUCUGAACUCAGUGA	Translation
miR397a	Ga07g00312.F1	3.5	14.249	891	911	UCAUUGAGUGCAGCGUUGAUG	.:::::. ::: :::::.:::	UAUCAAUUCUGAACUCAGUGA	Translation
miR397a	Ga11g02923.N11	3.5	11.84	1144	1164	UCAUUGAGUGCAGCGUUGAUG	: ::::.::::.::::: ::	CUUCAAUGCUGUACUCACUGU	Cleavage
miR397a	Ga05g01248.F1	3.5	15.627	2322	2342	UCAUUGAGUGCAGCGUUGAUG	:::: .::: .:::::::::	GAUCAUUGCUAUACUCAAUGA	Translation
miR397a	Ga05g03204.F1	3.5	20.652	597	617	UCAUUGAGUGCAGCGUUGAUG	:::::.::::::::: :.	GGACAACGUUGCACUCAAGGG	Cleavage
miR397a	Ga13g02262.F1	3.5	15.607	472	492	UCAUUGAGUGCAGCGUUGAUG	:::.:.: ::::::::::	UGCCAAUGUUACACUCAAUGA	Translation
miR397a	Ga05g03044.F1	3.5	18.696	1573	1593	UCAUUGAGUGCAGCGUUGAUG	..: ::.::::::. ::::::	UGUAAAUGCUGCAUACAAUGA	Cleavage
miR397a	Ga07g01546.N1	3.5	12.92	604	624	UCAUUGAGUGCAGCGUUGAUG	::::::.: :::::::: :	AUUCAACGUUUCACUCAAUCA	Translation
miR397a	Ga04g00721.F1	3.5	19.393	1193	1213	UCAUUGAGUGCAGCGUUGAUG	:.:::: ::.::::.:::.	GUUUAACGAUGUACUCGAUGG	Cleavage
miR397a	Ga06g01572.N1	3.5	17.02	538	558	UCAUUGAGUGCAGCGUUGAUG	.::::. :::::::.:: ::	GGUCAAUUCUGCACUUAAGGA	Cleavage
miR397a	Ga13g00963.F1	3.5	9.7	1212	1232	UCAUUGAGUGCAGCGUUGAUG	:: :: :::::: :::::::	AAUAAAAGCUGCAAUCAAUGA	Cleavage
miR397a	Ga14g00114.F3	3.5	17.126	520	540	UCAUUGAGUGCAGCGUUGAUG	.:..: ::::: ::::::::	AGUUGAGGCUGCUCUCAAUGA	Cleavage
miR398	Ga05g02571.F3	3.5	9.668	9	29	UGUGUUCUCAGGUCGCCCCUG	::::::::: :: :::::::.	CAGGGGCGAACUAAGAACACG	Cleavage
miR398	Ga03g02432.F1	3.5	15.188	2171	2191	UGUGUUCUCAGGUCGCCCCUG	:.::::.:::.:::::..: :	CGGGGGUGACUUGAGAGUAAA	Cleavage
miR398	Ga08g02686.F1	3.5	15.385	80	100	UGUGUUCUCAGGUCGCCCCUG	.: ::.:::: :::::.:::	AGGUGGUGACCAGAGAAUACA	Translation
miR398	Ga05g00993.F1	3.5	18.006	990	1010	UGUGUUCUCAGGUCGCCCCUG	::: : :.::::::::..::	AAGGAGAGGCCUGAGAAUGCA	Cleavage
miR398	Ga07g00487.F2	3.5	16.284	2387	2407	UGUGUUCUCAGGUCGCCCCUG	:: ::::::.:::::::	CUCGGCAGACCUGGGAACACA	Cleavage
miR398	Ga13g01984.F1	3.5	16.901	563	583	UGUGUUCUCAGGUCGCCCCUG	::: :.:::::::::::	UCUGGGACAUCUGAGAACACA	Cleavage
miR399e	Ga10g02517.F7	3.5	14.159	642	662	UGCCAAAGGAGAAUUGCCCUG	..: ::: ::::::::::::	UGGAGCAUAUCUCCUUUGGCA	Cleavage
miR399e	Ga07g01194.F4	3.5	14.795	2275	2295	UGCCAAAGGAGAAUUGCCCUG	:: :::::::.::.:::: ::	CAUGGCAAUUUUCUUUUGUCA	Cleavage
miR399e	Ga14g00499.F2	3.5	15.908	331	351	UGCCAAAGGAGAAUUGCCCUG	.:::::: :: .::::::::	AGGGGCAAAUCAUCUUUGGCA	Translation
miR399e	Ga07g00461.F1	3.5	15.524	1752	1772	UGCCAAAGGAGAAUUGCCCUG	:::::: ::.::.::::: :	AAGGGCACUUUUCUUUUGGAA	Cleavage
miR399e	Ga11g03139.F1	3.5	16.637	757	777	UGCCAAAGGAGAAUUGCCCUG	::..:::::.::::::..	UCAGGUGAUUCUUCUUUGGUG	Cleavage
miR399e	Ga08g01151.F1	3.5	13.403	400	420	UGCCAAAGGAGAAUUGCCCUG	::::::::.:. ::::::	UUGGGCAAUUUUUGUUUGGCU	Cleavage
miR399e	Ga10g00861.F8	3.5	18.353	3938	3958	UGCCAAAGGAGAAUUGCCCUG	::: : :::::.::::::::	CAGCACUAUUCUUCUUUGGCA	Cleavage
miR399e	Ga11g03503.F1	3.5	17.251	1992	2012	UGCCAAAGGAGAAUUGCCCUG	:::.::: .:.::::::.:	UUGGGUAAUGUUUCUUUGGUA	Cleavage
miR399e	Ga04g00614.F4	3.5	8.973	826	846	UGCCAAAGGAGAAUUGCCCUG	:::::: :: .::::::::	ACGGGCAAAUCAUCUUUGGCA	Translation
miR403	Ga04g01369.F3	3.5	9.42	4	24	UUAGAUUCACGCACAAACUCG	:::::::::.::: :::: :	AGAGUUUGUGUGUGUAUCUCA	Cleavage
miR403	Ga04g01368.F2	3.5	9.42	4	24	UUAGAUUCACGCACAAACUCG	:::::::::.::: :::: :	AGAGUUUGUGUGUGUAUCUCA	Cleavage
miR403	Ga11g03449.F1	3.5	14.509	3901	3921	UUAGAUUCACGCACAAACUCG	: ::::::: ::::::.:.:	AGUGUUUGUGAGUGAAUUUGA	Translation
miR403	Ga12g01953.N1	3.5	12.231	663	683	UUAGAUUCACGCACAAACUCG	: ::::::::. :::::.::	CUAGUUUGUGUUUGAAUUUAU	Translation
miR403	Ga11g01014.F3	3.5	14.695	193	213	UUAGAUUCACGCACAAACUCG	:::: ::::.:::.:: :::	AGAGUCUGUGUGUGGAUAUAA	Cleavage
miR403	Ga01g00287.M1	3.5	13.986	1937	1957	UUAGAUUCACGCACAAACUCG	:::::: :. :::::::::	GAAGUUUGGGUUUGAAUCUAA	Translation
miR403	Ga12g02007.F1	3.5	23.141	616	636	UUAGAUUCACGCACAAACUCG	::::::::. :::: ::::	AAAGUUUGUGUUUGAAGCUAA	Translation
miR403	Ga10g00128.N1	3.5	12.34	2108	2128	UUAGAUUCACGCACAAACUCG	:: ::::::::::.:::	UUCGUGGGUGCGUGAAUUUAA	Cleavage
miR403	Ga09g01044.C1	3.5	14.86	130	150	UUAGAUUCACGCACAAACUCG	: :::: :.::::::.:::	UUAAUUUGAGUGUGAAUUUAA	Cleavage
miR403	Ga10g01997.F1	3.5	21.318	1686	1706	UUAGAUUCACGCACAAACUCG	::::: :::::: .:.:::	GCAGUUUAUGCGUGUGUUUAA	Cleavage
miR403	Ga03g02294.F1	3.5	17.697	369	389	UUAGAUUCACGCACAAACUCG	: : ::: ::.:::::::::	CUAAUUUAUGUGUGAAUCUAU	Cleavage
miR408	Ga12g00734.F2	3.5	8.77	148	168	ACAGGGAACAGGCUGAGCAUG	.:: .:.:::::::::::: :	UAUAUUUAGCCUGUUCCCUUU	Cleavage
miR408	Ga08g01786.F1	3.5	22.047	420	440	ACAGGGAACAGGCUGAGCAUG	: :::::::.::::..:::	GAAGCUCAGCUUGUUUUCUGG	Cleavage
miR408	Ga03g01845.P2	3.5	14.196	834	854	ACAGGGAACAGGCUGAGCAUG	::::.::::::::. :::	GUUGCUUAGCCUGUUUGCUGC	Cleavage
miR408	Ga01g00637.N1	3.5	5.403	3133	3153	ACAGGGAACAGGCUGAGCAUG	: ::::::.:::::.:: :	ACUCCUCAGCUUGUUCUCUUU	Cleavage
miR408	Ga14g01057.F2	3.5	14.229	293	313	ACAGGGAACAGGCUGAGCAUG	.: :: :::.:::::..:::	GGUACUAAGCUUGUUCUUUGU	Cleavage
miR414b	Ga02g00220.F1	3.5	24.343	673	693	AGGAUGAUGAUGGUGACGGGC	.: :::.:::::::::: :	CAUCAUCAUCAUCAUCAUCAU	Cleavage
miR414b	Ga11g00976.F1	3.5	9.25	277	297	AGGAUGAUGAUGGUGACGGGC	.: :::.:::::::::: :	CAUCAUCAUCAUCAUCAUCAU	Cleavage
miR414b	Ga01g00323.F1	3.5	13.657	76	96	AGGAUGAUGAUGGUGACGGGC	::::::.::::.:..:: :	CGCCGUCAUCAUCGUUGUCAU	Cleavage
miR414b	Ga01g00323.F1	3.5	7.734	933	953	AGGAUGAUGAUGGUGACGGGC	:.::::.::::.::.:: :	CACUGUCAUCAUCGUCGUCGU	Cleavage
miR414b	Ga01g01143.F2	3.5	6.869	465	485	AGGAUGAUGAUGGUGACGGGC	::.: :::.:::::::::: :	GCUCUUCAUCAUCAUCAUCAU	Cleavage
miR414b	Ga01g01143.F2	3.5	2.47	486	506	AGGAUGAUGAUGGUGACGGGC	.: :::.:::::::::: :	CAUCAUCAUCAUCAUCAUCAU	Cleavage
miR414b	Ga07g01619.F2	3.5	13.233	633	653	AGGAUGAUGAUGGUGACGGGC	:...::::.:.::::::::.	GUUUGUCAUCGUCAUCAUCUC	Cleavage
miR414b	Ga13g00397.F1	3.5	10.211	1719	1739	AGGAUGAUGAUGGUGACGGGC	:::: :::.::::::.::: :	GCCCAUCAUCAUCAUUAUCAU	Cleavage
miR414b	Ga09g01640.F1	3.5	20.091	860	880	AGGAUGAUGAUGGUGACGGGC	::.. :::::.:::::::..:	GCUUUUCACCGUCAUCAUUUU	Cleavage
miR414b	Ga07g00957.F1	3.5	16.086	60	80	AGGAUGAUGAUGGUGACGGGC	::: ::::::::::::::	CCCCAUCACCAUCAUCAUCAA	Cleavage
miR414b	Ga12g02462.N1	3.5	12.005	287	307	AGGAUGAUGAUGGUGACGGGC	::.: :::.:::::::::: :	GCUCAUCAUCAUCAUCAUCAU	Cleavage
miR414b	Ga13g01738.F1	3.5	15.405	2541	2561	AGGAUGAUGAUGGUGACGGGC	.:::::.::::::::::	CAUCGUCAUCAUCAUCAUCAG	Cleavage
miR414b	Ga08g00723.F9	3.5	17.528	1280	1300	AGGAUGAUGAUGGUGACGGGC	:..: :::.:::.:::::::	GUUCUUCAUCAUUAUCAUCCA	Cleavage
miR414b	Ga08g01336.N1	3.5	9.458	286	306	AGGAUGAUGAUGGUGACGGGC	::.:: ::.:::: :::::::	GCUCGACAUCAUCUUCAUCCU	Cleavage
miR414b	Ga09g01676.F1	3.5	6.969	621	641	AGGAUGAUGAUGGUGACGGGC	.: :::::::.: ::::::	CGUCAUCACCAUUACCAUCCU	Cleavage
miR414b	Ga01g00051.P1	3.5	9.719	321	341	AGGAUGAUGAUGGUGACGGGC	:.:::::::::::::: : :	CCUCGUCACCAUCAUCACCAU	Cleavage
miR414b	Ga11g03586.F1	3.5	16.265	2055	2075	AGGAUGAUGAUGGUGACGGGC	:.::::..:::: :::::.:	CCUCGUCGUCAUCUUCAUCUU	Cleavage
miR414b	Ga11g02335.F1	3.5	20.857	48	68	AGGAUGAUGAUGGUGACGGGC	.:::::.::::::::::	CGUCGUCAUCAUCAUCAUCAC	Cleavage
miR414b	Ga08g01107.F1	3.5	10.018	102	122	AGGAUGAUGAUGGUGACGGGC	:::. : .::::.::::::::	GCCUAUGGCCAUUAUCAUCCU	Cleavage
miR414b	Ga06g01687.N1	3.5	7.955	141	161	AGGAUGAUGAUGGUGACGGGC	:..::::::::: :.:::.:	CCUUGUCACCAUCUUUAUCUU	Cleavage
miR414b	Ga08g01819.F5	3.5	5.999	699	719	AGGAUGAUGAUGGUGACGGGC	:..: :::.:::::::::: :	GUUCAUCAUCAUCAUCAUCAU	Cleavage
miR414b	Ga08g02600.F1	3.5	19.994	283	303	AGGAUGAUGAUGGUGACGGGC	:.:: :::.:::::::.:: :	GUCCUUCAUCAUCAUCGUCGU	Cleavage
miR414b	Ga09g00963.F2	3.5	18.933	3112	3132	AGGAUGAUGAUGGUGACGGGC	:..: :::.:::::::::: :	GUUCAUCAUCAUCAUCAUCAU	Cleavage
miR414b	Ga12g00469.R1	3.5	6.901	2487	2507	AGGAUGAUGAUGGUGACGGGC	.: :::.:::::::::: :	CAUCAUCAUCAUCAUCAUCAU	Cleavage
miR414b	Ga09g00786.N2	3.5	18.843	452	472	AGGAUGAUGAUGGUGACGGGC	::::::.:.::::::::	CACCGUCAUCGUCAUCAUCGA	Cleavage
miR414b	Ga06g01647.F1	3.5	10.701	506	526	AGGAUGAUGAUGGUGACGGGC	::.: :::::::::.:::.:	GCUCUGCACCAUCAUUAUCUU	Cleavage
miR414b	Ga06g01648.F1	3.5	10.748	519	539	AGGAUGAUGAUGGUGACGGGC	::.: :::::::::.:::.:	GCUCUACACCAUCAUUAUCUU	Cleavage
miR414b	Ga06g01649.F4	3.5	12.804	1336	1356	AGGAUGAUGAUGGUGACGGGC	::.: :::::::::.:::.:	GCUCUGCACCAUCAUUAUCUU	Cleavage
miR414b	Ga08g01953.F1	3.5	15.03	180	200	AGGAUGAUGAUGGUGACGGGC	:::.::::::::::::	GAAUUUCAUCAUCAUCAUCCU	Cleavage
miR414b	Ga05g00921.P1	3.5	12.166	2667	2687	AGGAUGAUGAUGGUGACGGGC	:. ::.::::::::::::.	CCUGGUUACCAUCAUCAUCUC	Cleavage
miR414b	Ga08g02339.F1	3.5	14.778	553	573	AGGAUGAUGAUGGUGACGGGC	:..: :::.:::::::::: :	GUUCAUCAUCAUCAUCAUCAU	Cleavage
miR414b	Ga05g03170.N2	3.5	9.282	606	626	AGGAUGAUGAUGGUGACGGGC	:..: :::.:::::::::: :	GUUCAUCAUCAUCAUCAUCAU	Cleavage
miR414b	Ga02g01353.F1	3.5	11.112	88	108	AGGAUGAUGAUGGUGACGGGC	.:: ::::::::::::::	AUCCAUCACCAUCAUCAUCAA	Cleavage
miR414b	Ga14g01526.F1	3.5	17.025	4786	4806	AGGAUGAUGAUGGUGACGGGC	::: :::.:::.:::::: :	CCCCAUCAUCAUUAUCAUCAU	Cleavage
miR414b	Ga09g00823.N1	3.5	16.995	520	540	AGGAUGAUGAUGGUGACGGGC	:.:: :::.::::::: ::.:	GUCCAUCAUCAUCAUCUUCUU	Cleavage
miR414b	Ga05g00922.F1	3.5	12.166	2761	2781	AGGAUGAUGAUGGUGACGGGC	:. ::.::::::::::::.	CCUGGUUACCAUCAUCAUCUC	Cleavage
miR414b	Ga09g02158.N1	3.5	17.025	1988	2008	AGGAUGAUGAUGGUGACGGGC	::: :::.:::.:::::: :	CCCCAUCAUCAUUAUCAUCAU	Cleavage
miR414b	Ga10g02079.F1	3.5	9.509	1957	1977	AGGAUGAUGAUGGUGACGGGC	..:::::: :::::::::.	UUUCGUCACAAUCAUCAUCUG	Cleavage
miR414b	Ga14g01235.F1	3.5	17.025	2200	2220	AGGAUGAUGAUGGUGACGGGC	::: :::.:::.:::::: :	CCCCAUCAUCAUUAUCAUCAU	Cleavage
miR414b	Ga14g01689.F1	3.5	17.025	1327	1347	AGGAUGAUGAUGGUGACGGGC	::: :::.:::.:::::: :	CCCCAUCAUCAUUAUCAUCAU	Cleavage
miR414b	Ga04g00979.F1	3.5	8.657	777	797	AGGAUGAUGAUGGUGACGGGC	:..: :::.:::: :::::::	GUUCCUCAUCAUCCUCAUCCU	Cleavage
miR414b	Ga12g01770.N1	3.5	16.329	73	93	AGGAUGAUGAUGGUGACGGGC	:..: :::.:::::::::: :	GUUCAUCAUCAUCAUCAUCGU	Cleavage
miR414b	Ga06g00931.F1	3.5	3.509	21	41	AGGAUGAUGAUGGUGACGGGC	:..: :::.:::: :::::::	GUUCAUCAUCAUCCUCAUCCU	Cleavage
miR414b	Ga14g01700.F1	3.5	17.025	2468	2488	AGGAUGAUGAUGGUGACGGGC	::: :::.:::.:::::: :	CCCCAUCAUCAUUAUCAUCAU	Cleavage
miR414b	Ga14g01292.F1	3.5	17.025	4837	4857	AGGAUGAUGAUGGUGACGGGC	::: :::.:::.:::::: :	CCCCAUCAUCAUUAUCAUCAU	Cleavage
miR414b	Ga14g01408.F1	3.5	17.025	495	515	AGGAUGAUGAUGGUGACGGGC	::: :::.:::.:::::: :	CCCCAUCAUCAUUAUCAUCAU	Cleavage
miR414b	Ga06g00314.F1	3.5	6.812	252	272	AGGAUGAUGAUGGUGACGGGC	:..: :::.:::::::::: :	GUUCAUCAUCAUCAUCAUCAU	Cleavage
miR414b	Ga14g01858.F1	3.5	12.265	24	44	AGGAUGAUGAUGGUGACGGGC	::: :::.:::.:::::: :	CCCCAUCAUCAUUAUCAUCAU	Cleavage
miR414b	Ga02g01543.N1	3.5	8.609	536	556	AGGAUGAUGAUGGUGACGGGC	:..: :::.:::::::::: :	GUUCUUCAUCAUCAUCAUCAU	Cleavage
miR414b	Ga09g01080.F1	3.5	6.548	1976	1996	AGGAUGAUGAUGGUGACGGGC	:.: ::.:::::::.::..:	UCUCAUCGCCAUCAUUAUUUU	Cleavage
miR477f	Ga04g00602.N1	3.5	20.394	2104	2124	ACUCUCCCUCAAGGGCUUCUG	.:::::: ::::.:::.:.:	UAGAAGCACUUGGGGGGGGGG	Cleavage
miR477f	Ga14g00167.F3	3.5	16.836	50	70	ACUCUCCCUCAAGGGCUUCUG	::::::.:: :::::::: :	AAGAAGCUCUGGAGGGAGAUU	Translation
miR477f	Ga08g02308.F1	3.5	19.69	310	330	ACUCUCCCUCAAGGGCUUCUG	.:::::.::::::: ::::	AGGAAGCUCUUGAGGUUGAGU	Cleavage
miR477f	Ga14g00646.F2	3.5	13.869	612	632	ACUCUCCCUCAAGGGCUUCUG	:::..::::::::::: :	GGCAAGUUCUUGAGGGAGAUU	Cleavage
miR477f	Ga14g00393.F1	3.5	16.087	1611	1631	ACUCUCCCUCAAGGGCUUCUG	: ::::::.:::: ::::: :	CUGAAGCCUUUGAAGGAGACU	Cleavage
miR477f	Ga10g02753.F3	3.5	22.24	2987	3007	ACUCUCCCUCAAGGGCUUCUG	:::::::: :::::::. :	UUGAAGCCCUAGAGGGAGGAU	Translation
miR477f	Ga11g02790.F1	3.5	20.487	1054	1074	ACUCUCCCUCAAGGGCUUCUG	.::: ..::: :::::::::	GGGAACUUCUUAAGGGAGAGU	Translation
miR477f	Ga08g01503.F2	3.5	16.356	1080	1100	ACUCUCCCUCAAGGGCUUCUG	::. .::::::::::: ::	GUGAGAUCCUUGAGGGAGUGU	Cleavage
miR477f	Ga11g03400.F1	3.5	13.904	223	243	ACUCUCCCUCAAGGGCUUCUG	::: ..::::.:::.:.::	UUGAAUUUCUUGGGGGGGGGU	Cleavage
miR477f	Ga05g03296.P1	3.5	13.552	2238	2258	ACUCUCCCUCAAGGGCUUCUG	.:: ...::::::::::::	AGGAUUUUUUUGAGGGAGAGU	Cleavage
miR482e	Ga05g03081.F2	3.5	23.373	712	733	UUGCCGAUUCCACCCAUGCCUA	:.:::::::: ::..:.::.::	UGGGCAUGGGCGGGGUUGGUAA	Cleavage
miR482e	Ga11g02054.F4	3.5	19.43	743	764	UUGCCGAUUCCACCCAUGCCUA	.::.:::::::: :: :::::	GGGGUAUGGGUGGUAUAGGCAA	Cleavage
miR482e	Ga06g01791.F2	3.5	19.785	877	898	UUGCCGAUUCCACCCAUGCCUA	: ::.::::: ::::: :::::	UUGGUAUGGGAGGAAUGGGCAA	Cleavage
miR482e	Ga10g00238.F1	3.5	24.487	661	682	UUGCCGAUUCCACCCAUGCCUA	: :::::::: :: :::::.::	UCGGCAUGGGGGGCAUCGGUAA	Cleavage
miR482e	Ga06g01231.P1	3.5	17.924	1122	1143	UUGCCGAUUCCACCCAUGCCUA	: ::..:::::::: :.::::.	UUGGUGUGGGUGGAUUUGGCAG	Cleavage
miR482e	Ga08g02570.F1	3.5	22.084	1066	1087	UUGCCGAUUCCACCCAUGCCUA	:::::::: :::.:::: ::	AUGGCAUGGGAGGAGUCGGGAA	Cleavage
miR482e	Ga05g02944.F1	3.5	21.921	630	651	UUGCCGAUUCCACCCAUGCCUA	: ::::: :: :::::.::.::	UUGGCAUUGGAGGAAUUGGUAA	Cleavage
miR482e	Ga05g00316.M1	3.5	20.192	3639	3660	UUGCCGAUUCCACCCAUGCCUA	:: :::::::::.:.:: ::	AUGGAAUGGGUGGAGUUGGGAA	Cleavage
miR482e	Ga11g00420.C1	3.5	15.992	711	732	UUGCCGAUUCCACCCAUGCCUA	:: :::::::: ::.::.::	GUGGAAUGGGUGGUAUUGGUAA	Cleavage
miR482e	Ga11g00582.F2	3.5	19.912	886	907	UUGCCGAUUCCACCCAUGCCUA	:::::::: ::::::::	GUGAAAUGGGUGGCAUCGGCAA	Cleavage
miR482e	Ga05g02709.F1	3.5	18.339	129	150	UUGCCGAUUCCACCCAUGCCUA	::::::::::: :::::	GCACAAUGGGUGGAAUAGGCAA	Cleavage
miR482e	Ga11g02517.N2	3.5	18.125	1449	1470	UUGCCGAUUCCACCCAUGCCUA	: :::::: ::::::: ::.:	CAAGCAUGGUUGGAAUCAGCGA	Cleavage
miR482e	Ga11g01171.M1	3.5	19.358	1530	1551	UUGCCGAUUCCACCCAUGCCUA	:: :.: ::::::::.::::.	UAUGUAGUGGUGGAAUUGGCAG	Cleavage
miR482e	Ga13g02112.F1	3.5	19.142	2077	2098	UUGCCGAUUCCACCCAUGCCUA	: :::: ::::: .:.:::::	GAUGCAUAGGUGGUGUUGGCAA	Cleavage
miR482e	Ga12g00275.N1	3.5	21.736	1516	1537	UUGCCGAUUCCACCCAUGCCUA	: :.:: :::: :::.:::::	CAAGUAUUGGUGCAAUUGGCAA	Translation
miR482e	Ga02g00291.F1	3.5	16.799	1199	1220	UUGCCGAUUCCACCCAUGCCUA	: : :::::::::: .::::.	CAUGGAUGGGUGGAACUGGCAG	Cleavage
miR5225a	Ga08g02375.N1	3.5	17.075	456	477	UCUGUCGCAGGGGAGAUGGCUG	::: ::::..::::: :::::	GAGCAAUCUUUCCUGCAACAGA	Cleavage
miR5225a	Ga12g01896.N1	3.5	12.099	1422	1443	UCUGUCGCAGGGGAGAUGGCUG	:: ::::.:.:::: :::.::.	CAUCCAUUUUCCCUUCGAUAGG	Cleavage
miR5225a	Ga05g01213.F5	3.5	16.396	1943	1964	UCUGUCGCAGGGGAGAUGGCUG	:..::::..:::: ::::::	AUGUUAUCUUUCCUGGGACAGA	Cleavage
miR5225a	Ga05g00012.F1	3.5	23.345	442	463	UCUGUCGCAGGGGAGAUGGCUG	:: .. :.::::::::::..::	CACUUCUUUCCCCUGCGAUGGA	Cleavage
miR5225a	Ga03g01038.F1	3.5	13.684	984	1005	UCUGUCGCAGGGGAGAUGGCUG	: ::::::.::::: :::::	AACCCAUCUUCCCUGGUACAGA	Cleavage
miR5225a	Ga05g01991.F1	3.5	13.756	1101	1122	UCUGUCGCAGGGGAGAUGGCUG	: ::::::.::::: :::::	AACCCAUCUUCCCUGGUACAGA	Cleavage
miR5225a	Ga06g01888.F2	3.5	20.331	198	219	UCUGUCGCAGGGGAGAUGGCUG	.:.:: : :..::::::::::	GGGUCAGCCCUUCUGCGACAGA	Cleavage
miR5225a	Ga14g00649.N1	3.5	19.403	559	580	UCUGUCGCAGGGGAGAUGGCUG	::::::.:: ::::...::	AUACCAUCUUCCAUGCGGUGGA	Translation
miR5225a	Ga14g01290.N1	3.5	18.812	332	353	UCUGUCGCAGGGGAGAUGGCUG	.:.:.::::.::.:::.:.	UUUUCGUUUCCCUUGUGACGGG	Cleavage
miR5225a	Ga14g01655.F1	3.5	18.812	90	111	UCUGUCGCAGGGGAGAUGGCUG	.:.:.::::.::.:::.:.	UUUUCGUUUCCCUUGUGACGGG	Cleavage
miR5225a	Ga05g01355.F2	3.5	18.27	1270	1291	UCUGUCGCAGGGGAGAUGGCUG	:.:::::: .::.:.::::	CUUCUAUCUCCAUUGUGGCAGA	Translation
miR5225a	Ga14g01435.F2	3.5	18.812	502	523	UCUGUCGCAGGGGAGAUGGCUG	.:.:.::::.::.:::.:.	UUUUCGUUUCCCUUGUGACGGG	Cleavage
miR5225a	Ga14g01479.F1	3.5	18.812	871	892	UCUGUCGCAGGGGAGAUGGCUG	.:.:.::::.::.:::.:.	UUUUCGUUUCCCUUGUGACGGG	Cleavage
miR5225a	Ga14g01853.F1	3.5	19.211	757	778	UCUGUCGCAGGGGAGAUGGCUG	.:.:.::::.::.:::.:.	UUUUCGUUUCCCUUGUGACGGG	Cleavage
miR5225a	Ga09g02288.M1	3.5	18.812	1898	1919	UCUGUCGCAGGGGAGAUGGCUG	.:.:.::::.::.:::.:.	UUUUCGUUUCCCUUGUGACGGG	Cleavage
miR5225a	Ga14g01449.F1	3.5	18.812	1887	1908	UCUGUCGCAGGGGAGAUGGCUG	.:.:.::::.::.:::.:.	UUUUCGUUUCCCUUGUGACGGG	Cleavage
miR5225a	Ga14g01308.F1	3.5	18.812	853	874	UCUGUCGCAGGGGAGAUGGCUG	.:.:.::::.::.:::.:.	UUUUCGUUUCCCUUGUGACGGG	Cleavage
miR5225a	Ga14g01232.F1	3.5	18.812	1302	1323	UCUGUCGCAGGGGAGAUGGCUG	.:.:.::::.::.:::.:.	UUUUCGUUUCCCUUGUGACGGG	Cleavage
miR5225a	Ga14g01128.F1	3.5	18.812	2050	2071	UCUGUCGCAGGGGAGAUGGCUG	.:.:.::::.::.:::.:.	UUUUCGUUUCCCUUGUGACGGG	Cleavage
miR5225a	Ga04g00750.F1	3.5	15.77	3223	3244	UCUGUCGCAGGGGAGAUGGCUG	.: ::: ::: ::::.::.:::	UAACCACCUCACCUGUGAUAGA	Cleavage
miR5225a	Ga14g01307.F1	3.5	18.812	1901	1922	UCUGUCGCAGGGGAGAUGGCUG	.:.:.::::.::.:::.:.	UUUUCGUUUCCCUUGUGACGGG	Cleavage
miR5225a	Ga06g00096.M1	3.5	14.278	3497	3518	UCUGUCGCAGGGGAGAUGGCUG	.: ::: ::: ::::.::.:::	UAACCACCUCACCUGUGAUAGA	Cleavage
miR5225a	Ga03g01745.N7	3.5	18.812	5258	5279	UCUGUCGCAGGGGAGAUGGCUG	.:.:.::::.::.:::.:.	UUUUCGUUUCCCUUGUGACGGG	Cleavage
miR5225a	Ga13g01995.F1	3.5	13.552	1135	1156	UCUGUCGCAGGGGAGAUGGCUG	::: ::.:.::.::::::	AAAACAUGUCUCUUGUGACAGA	Cleavage
miR5225a	Ga06g00135.F1	3.5	17.336	579	600	UCUGUCGCAGGGGAGAUGGCUG	: ::: :::::. :.::::::	AAACCAGCUCCCUCGUGACAGA	Cleavage
miR5225a	Ga06g00132.F1	3.5	15.744	623	644	UCUGUCGCAGGGGAGAUGGCUG	: ::: :::::.::.:: :::	AAACCAGCUCCCUUGUGAAAGA	Cleavage
miR5225a	Ga08g01701.F2	3.5	20.263	363	384	UCUGUCGCAGGGGAGAUGGCUG	::: :::: :::::::::	GUUACAUGUCCCGUGCGACAGA	Translation
miR5225a	Ga06g00133.F1	3.5	15.757	531	552	UCUGUCGCAGGGGAGAUGGCUG	: ::: :::::.::.:: :::	AAACCAGCUCCCUUGUGAAAGA	Cleavage
miR530	Ga01g02179.N1	3.5	16.914	160	180	UGCAUUUGCACCUGCACCUUC	:::::::::: ::.:: ::::	GAAGGUGCAGAUGUAAUUGCA	Translation
miR530	Ga02g00931.F1	3.5	10.117	428	448	UGCAUUUGCACCUGCACCUUC	::::::: ::::: :..::::	GAAGGUGAAGGUGAAGGUGCA	Cleavage
miR530	Ga11g00091.N1	3.5	15.733	556	576	UGCAUUUGCACCUGCACCUUC	::: ::::::::::::::	CAAGAUGCAGGUGCAAAUGGC	Cleavage
miR530	Ga11g02542.F1	3.5	23.047	1807	1827	UGCAUUUGCACCUGCACCUUC	::::::. ::::::: ::::	AAAGGUGUUGGUGCAACUGCA	Cleavage
miR530	Ga06g01396.F1	3.5	19.633	4313	4333	UGCAUUUGCACCUGCACCUUC	:.: :::::: :::::::::	GGAAGUGCAGUUGCAAAUGCU	Translation
miR530	Ga11g03190.F1	3.5	24.362	286	306	UGCAUUUGCACCUGCACCUUC	:. ::::::::::::..:: :	GGUGGUGCAGGUGCAGGUGAA	Cleavage
miR530	Ga02g00200.N1	3.5	12.904	1414	1434	UGCAUUUGCACCUGCACCUUC	::: :: :::: :::::::::	GAAAGUACAGGGGCAAAUGCA	Translation
miR530	Ga03g00586.F1	3.5	24.36	1166	1186	UGCAUUUGCACCUGCACCUUC	:.:: ::..::::::: ::::	GGAGAUGUGGGUGCAAUUGCA	Cleavage
miR530	Ga03g00393.F2	3.5	18.691	811	831	UGCAUUUGCACCUGCACCUUC	::.: ::::::::..:::::	GAGGAGGCAGGUGCGGAUGCA	Cleavage
miR530	Ga06g00276.F1	3.5	16.793	1548	1568	UGCAUUUGCACCUGCACCUUC	::::: ::::::::..::.	CAAGGUCCAGGUGCAGGUGUC	Cleavage
miR530	Ga13g00596.F1	3.5	13.894	1779	1798	UGCAUUUGCACCUGCACCUUC	:::::: :::::: :::::::	GAAGGU-CAGGUGAAAAUGCA	Cleavage
miR530	Ga04g00259.F2	3.5	18.067	1994	2013	UGCAUUUGCACCUGCACCUUC	:::::: :::::: :::::::	GAAGGU-CAGGUGAAAAUGCA	Cleavage
miR530	Ga01g00038.F1	3.5	13.603	1436	1455	UGCAUUUGCACCUGCACCUUC	:::::: :::::: :::::::	GAAGGU-CAGGUGAAAAUGCA	Cleavage
miR530	Ga01g00811.F1	3.5	20.718	295	315	UGCAUUUGCACCUGCACCUUC	::::::: ::::..::::	AUUGGUGCAGUUGCAGGUGCA	Translation
miR530	Ga10g00830.F1	3.5	19.244	2746	2766	UGCAUUUGCACCUGCACCUUC	:::::. :::::::.:::	AUAGGUGUUGGUGCAAGUGCU	Cleavage
miR530	Ga09g00290.M2	3.5	16.72	5602	5622	UGCAUUUGCACCUGCACCUUC	:: :: ::::::.::::::	AAAUGUACAGGUGUAAAUGCU	Cleavage
miR530	Ga07g01751.F2	3.5	11.145	261	281	UGCAUUUGCACCUGCACCUUC	.:: ::::: ::.:.:::::	AGAGAUGCAGAUGUAGAUGCA	Translation
miR530	Ga09g00680.F1	3.5	22.688	160	180	UGCAUUUGCACCUGCACCUUC	: :::::::::::::: :	GUUGUUGCAGGUGCAAAUGGA	Cleavage
miR530	Ga01g01295.F2	3.5	18.844	3205	3225	UGCAUUUGCACCUGCACCUUC	:: ::::: :::::::::	UCAGUUGCAGUUGCAAAUGCC	Translation
miR530	Ga07g01627.M1	3.5	20.004	1351	1371	UGCAUUUGCACCUGCACCUUC	::: ..::::::.:::::	CCUGGUAUGGGUGCAGAUGCA	Cleavage
miR530	Ga06g00708.F1	3.5	13.538	651	671	UGCAUUUGCACCUGCACCUUC	.:: : ::: ::::::::::	CGAGAUCCAGAUGCAAAUGCA	Translation
miR535e	Ga06g00757.F1	3.5	15.853	1463	1483	UGACAACGAGAGAGAGCACGU	:.:::.:::::.:: :::::	AUGUGUUCUCUUUCUUUGUCC	Cleavage
miR535e	Ga05g03683.F1	3.5	14.318	1748	1767	UGACAACGAGAGAGAGCACGU	::::.:: ::::::::::::	UCGUGUUC-CUCUCGUUGUCA	Cleavage
miR535e	Ga08g00730.F4	3.5	16.332	2162	2182	UGACAACGAGAGAGAGCACGU	..:::::::::.::: :: ::	GUGUGCUCUCUUUCGAUGACA	Cleavage
miR535e	Ga08g02703.N1	3.5	15.597	732	752	UGACAACGAGAGAGAGCACGU	:.: :::.:::.:.:::::..	AUGGGCUUUCUUUUGUUGUUG	Cleavage
miR535e	Ga07g00593.F7	3.5	11.124	219	239	UGACAACGAGAGAGAGCACGU	::::::::::: :::::	CACUGCUCUCUCUCUUUGUCC	Cleavage
miR535e	Ga02g01232.F2	3.5	15.243	3437	3457	UGACAACGAGAGAGAGCACGU	::::.:: ::::::::.:	UUUUGCUUUCACUCGUUGUUA	Translation
miR535e	Ga12g01319.N15	3.5	16.011	1597	1617	UGACAACGAGAGAGAGCACGU	::::.:::::. ::::::	AAAUGCUUUCUCUUAUUGUCA	Cleavage
miR535e	Ga02g01233.F3	3.5	15.243	1042	1062	UGACAACGAGAGAGAGCACGU	::::.:: ::::::::.:	UUUUGCUUUCACUCGUUGUUA	Translation
miR535e	Ga03g01062.N1	3.5	14.881	103	123	UGACAACGAGAGAGAGCACGU	::::::.:::.: :::::	UGAUGCUCUUUCUUGGUGUCA	Cleavage
miR535e	Ga14g01970.F1	3.5	14.881	103	123	UGACAACGAGAGAGAGCACGU	::::::.:::.: :::::	UGAUGCUCUUUCUUGGUGUCA	Cleavage
miR535e	Ga04g00334.F4	3.5	23.051	221	241	UGACAACGAGAGAGAGCACGU	: : ::::::::::::: ::	AAGGGCUCUCUCUCGUUUUCU	Cleavage
miR535e	Ga09g01118.F1	3.5	16.759	351	371	UGACAACGAGAGAGAGCACGU	:. :: : :::::.:::::::	AUUUGAUAUCUCUUGUUGUCA	Cleavage
miR535e	Ga05g00613.F1	3.5	1.508	13	33	UGACAACGAGAGAGAGCACGU	: ::::::::: ::::::	CUUUUCUCUCUCUCUUUGUCA	Cleavage
miR535e	Ga13g01288.F3	3.5	15.384	852	872	UGACAACGAGAGAGAGCACGU	::::: :.: :.:::::::	UGGUGCUAUUUAUUGUUGUCA	Translation
miR535e	Ga11g03349.F1	3.5	16.151	4219	4239	UGACAACGAGAGAGAGCACGU	.: :: ::::::::: ::::	UUGCGCACUCUCUCGUCGUCA	Cleavage
miR7484e	Ga14g00923.F1	3.5	11.424	1072	1092	UAGAUCUAAUGUAUAAGGACU	:::..::.::::::: ::.::	AGUUUUUGUACAUUAAAUUUA	Cleavage
miR7484e	Ga12g00038.F1	3.5	8.465	1279	1299	UAGAUCUAAUGUAUAAGGACU	::::.::.::..::::::: :	AGUCUUUGUAUGUUAGAUCAA	Cleavage
miR7484e	Ga01g00176.F1	3.5	8.93	2368	2388	UAGAUCUAAUGUAUAAGGACU	:::::::::::.::: ::: :	AGUCCUUAUACGUUAAAUCAA	Cleavage
miR7484e	Ga11g03683.F3	3.5	13.605	2398	2418	UAGAUCUAAUGUAUAAGGACU	::::::::::.:::::: : :	AGUCCUUAUAUAUUAGACCAA	Cleavage
miR7484e	Ga06g00121.F4	3.5	15.895	1067	1087	UAGAUCUAAUGUAUAAGGACU	:::::::.::: ::::::: :	AGUCCUUGUACUUUAGAUCAA	Translation
miR7484e	Ga04g00023.P1	3.5	13.041	3764	3784	UAGAUCUAAUGUAUAAGGACU	::::.::.::..::::::: :	AGUCUUUGUAUGUUAGAUCAA	Cleavage
miR7484e	Ga06g02076.F2	3.5	15.94	4265	4285	UAGAUCUAAUGUAUAAGGACU	:::..::.::::::::::. :	AGUUUUUGUACAUUAGAUUAA	Cleavage
miR7484e	Ga05g02690.F1	3.5	19.211	2671	2691	UAGAUCUAAUGUAUAAGGACU	.::..::.::::::.:::.:	GGUUUUUGUACAUUGGAUUUU	Cleavage
miR7484e	Ga11g00760.N2	3.5	8.524	415	435	UAGAUCUAAUGUAUAAGGACU	::::. :::::.::::::: :	AGUCUCUAUACGUUAGAUCAA	Cleavage
miR7484e	Ga06g00246.F5	3.5	18.928	501	521	UAGAUCUAAUGUAUAAGGACU	::::: :.::.:::::::: :	AGUCCAUGUAUAUUAGAUCAA	Cleavage
miR7484e	Ga07g02401.F1	3.5	12.62	659	679	UAGAUCUAAUGUAUAAGGACU	::::.:: :::.::::::: :	AGUCUUUCUACGUUAGAUCAA	Cleavage
miR7484e	Ga10g02533.F2	3.5	9.603	1333	1353	UAGAUCUAAUGUAUAAGGACU	::::. :.::::::::::: :	AGUCUCUGUACAUUAGAUCAA	Cleavage
miR7484e	Ga04g01921.F1	3.5	12.319	1938	1958	UAGAUCUAAUGUAUAAGGACU	::::: ::::::::::.:. :	AGUCCAUAUACAUUAGGUUAA	Cleavage
miR7484e	Ga12g00130.F1	3.5	13.03	2424	2444	UAGAUCUAAUGUAUAAGGACU	:::. ::.::::::::::: :	AGUUAUUGUACAUUAGAUCAA	Cleavage
miR7484e	Ga03g00072.F3	3.5	10.753	2158	2178	UAGAUCUAAUGUAUAAGGACU	::::: ::::..::::::: :	AGUCCCUAUAUGUUAGAUCAA	Cleavage
miR7484e	Ga06g00124.F6	3.5	22.572	1305	1325	UAGAUCUAAUGUAUAAGGACU	::::: ::::..::::::: :	AGUCCCUAUAUGUUAGAUCAA	Cleavage
miR7484e	Ga06g02021.F2	3.5	18.971	1341	1361	UAGAUCUAAUGUAUAAGGACU	::::: :.::::::::::. :	AGUCCCUGUACAUUAGAUUAA	Cleavage
miR7484e	Ga06g02021.F2	3.5	12.778	2275	2295	UAGAUCUAAUGUAUAAGGACU	: ::. :.::::::::::: :	ACUCUAUGUACAUUAGAUCAA	Cleavage
miR7484e	Ga07g00582.F2	3.5	15.991	1747	1767	UAGAUCUAAUGUAUAAGGACU	::::: :.::::::::::. :	AGUCCCUGUACAUUAGAUUGA	Cleavage
miR7484e	Ga13g02558.F6	3.5	6.803	3836	3856	UAGAUCUAAUGUAUAAGGACU	:::: :::::::::.:::. :	AGUCAUUAUACAUUGGAUUAA	Cleavage
miR7484e	Ga06g02190.P2	3.5	12.773	3537	3557	UAGAUCUAAUGUAUAAGGACU	::::. :.::::::::::: :	AGUCUCUGUACAUUAGAUCAA	Cleavage
miR7484e	Ga10g02747.F3	3.5	14.917	2016	2036	UAGAUCUAAUGUAUAAGGACU	:::.::.::..::::::: :	UGUCUUUGUAUGUUAGAUCAA	Cleavage
miR7484e	Ga04g00029.N1	3.5	12.345	958	978	UAGAUCUAAUGUAUAAGGACU	::::: : ::::::::::: :	AGUCCAUCUACAUUAGAUCAA	Cleavage
miR7484e	Ga14g01462.N1	3.5	9.755	310	330	UAGAUCUAAUGUAUAAGGACU	:::::: ::.:::.:::.:	CGUCCUUUUAUAUUGGAUUUU	Cleavage
miR7484e	Ga09g00857.P1	3.5	10.932	3260	3280	UAGAUCUAAUGUAUAAGGACU	:::.:..::::::::::	AUGGCUUGUGUAUUAGAUCUA	Cleavage
miR7484e	Ga10g02707.F1	3.5	13.808	476	496	UAGAUCUAAUGUAUAAGGACU	: ::::::::.:: ::::: :	AUUCCUUAUAUAUCAGAUCAA	Cleavage
miR7484e	Ga13g01483.F1	3.5	11.167	405	425	UAGAUCUAAUGUAUAAGGACU	::::::: .:::::::.:	UCUCCUUAUUUAUUAGAUUUU	Cleavage
miR7484e	Ga13g01169.F4	3.5	12.079	1854	1874	UAGAUCUAAUGUAUAAGGACU	: ::.::::..:::: ::.::	AAUCUUUAUGUAUUAAAUUUA	Cleavage
miR7484e	Ga01g02322.F1	3.5	10.862	3437	3457	UAGAUCUAAUGUAUAAGGACU	: :..::::::.::::::. :	AAUUUUUAUACGUUAGAUUAA	Cleavage
miR7484e	Ga11g00512.F2	3.5	7.753	4079	4099	UAGAUCUAAUGUAUAAGGACU	: :.::::::::::::: : :	AAUUCUUAUACAUUAGAACAA	Cleavage
miR7484e	Ga10g02224.F1	3.5	15.226	942	962	UAGAUCUAAUGUAUAAGGACU	:.:::.::. ::::::.::	CUUUCUUGUAUCUUAGAUUUA	Translation
miR7484e	Ga01g01670.F2	3.5	15.371	438	458	UAGAUCUAAUGUAUAAGGACU	:..::::.:::::::: :.	UUUUUUUAUGCAUUAGAUGUG	Cleavage
miR7484e	Ga11g03484.F2	3.5	13.036	2640	2660	UAGAUCUAAUGUAUAAGGACU	:..:::::..::::.:.:.	CUUUUUUAUAUGUUAGGUUUG	Cleavage
miR7484e	Ga03g01280.C1	3.5	9.408	1985	2005	UAGAUCUAAUGUAUAAGGACU	:..::.::: ::::::.::	UAUUUUUGUACUUUAGAUUUA	Translation
miR7484e	Ga08g00931.F1	3.5	20.004	3590	3610	UAGAUCUAAUGUAUAAGGACU	::.::: .::::::::.:.	GAUCUUUAGGCAUUAGAUUUG	Cleavage
miR7484e	Ga05g01321.C2	3.5	11.05	1850	1870	UAGAUCUAAUGUAUAAGGACU	: :.: ::::.:::.:::::	AUUUCAUAUAUAUUGGAUCUC	Cleavage
miR7484e	Ga01g01317.F1	3.5	22.414	708	728	UAGAUCUAAUGUAUAAGGACU	: ::: :: :.:::::::::.	ACUCCAUAGAUAUUAGAUCUG	Cleavage
miR7484e	Ga05g03905.N1	3.5	10.913	487	507	UAGAUCUAAUGUAUAAGGACU	: ::: :.::.:::::::: :	AAUCCAUGUAUAUUAGAUCAA	Cleavage
miR7505c	Ga10g01421.F1	3.5	16.788	1527	1547	UUCAGAGACCAUCCCUUGCUU	::: :.:::: :::.::::::	AAGGAGGGGAGGGUUUCUGAA	Translation
miR7505c	Ga13g00733.F2	3.5	20.081	1683	1703	UUCAGAGACCAUCCCUUGCUU	:::::: :.::::. :::::	CAGCAAGUGGUGGUUGCUGAA	Cleavage
miR7505c	Ga13g00737.F1	3.5	19.662	1756	1776	UUCAGAGACCAUCCCUUGCUU	:::::: :.::::. :::::	CAGCAAGCGGUGGUUGCUGAA	Cleavage
miR7505c	Ga10g01961.F1	3.5	19.297	1507	1527	UUCAGAGACCAUCCCUUGCUU	:::::::: ::.:::::.	UUACAAGGGAUUGUUUCUGAG	Translation
miR7505c	Ga04g00430.F2	3.5	16.23	2273	2293	UUCAGAGACCAUCCCUUGCUU	.: : ::::::::: ::::::	GAUCUAGGGAUGGUAUCUGAA	Cleavage
miR7505c	Ga01g00628.F1	3.5	12.18	727	747	UUCAGAGACCAUCCCUUGCUU	.::::: ::::::.: ::.:	UGGCAAGUGAUGGUUUAUGGA	Cleavage
miR7505c	Ga10g02123.F1	3.5	21.283	1027	1047	UUCAGAGACCAUCCCUUGCUU	.::::: ::::: :::::..	UGGCAAGUGAUGGCCUCUGGG	Cleavage
miR7505c	Ga05g02248.P1	3.5	19.83	854	874	UUCAGAGACCAUCCCUUGCUU	: :::: :::::::.::: :.	AUGCAAUGGAUGGUUUCUCAG	Cleavage
miR7505c	Ga09g02601.P12	3.5	22.888	222	242	UUCAGAGACCAUCCCUUGCUU	: : ::::: ::::.:::::.	AUGGAAGGGUUGGUUUCUGAG	Cleavage
miR7505c	Ga02g00311.F2	3.5	19.396	1027	1047	UUCAGAGACCAUCCCUUGCUU	::::: :.:: ::::::.:	UUGCAAGAGGUGCUCUCUGGA	Cleavage
miR7505c	Ga13g01060.C2	3.5	14.596	1547	1567	UUCAGAGACCAUCCCUUGCUU	::::: ::::: ::.::.:	UUGCAAGUGAUGGCCUUUGGA	Cleavage
miR7505c	Ga02g00589.C1	3.5	24.37	987	1007	UUCAGAGACCAUCCCUUGCUU	: :::::.::::::.:: :	UUGGAAGGGGUGGUCUUUGCA	Cleavage
miR7505c	Ga07g00411.F1	3.5	20.45	2016	2036	UUCAGAGACCAUCCCUUGCUU	: :.::::::::.: ::::	CUGAAGGGGAUGGUUUGUGAA	Cleavage
miR7505c	Ga08g00681.F1	3.5	19.521	1533	1553	UUCAGAGACCAUCCCUUGCUU	: :::: :.::::.:::::.	AUGCAAAAGGUGGUUUCUGAG	Cleavage
miR7508a	Ga06g01534.F1	3.5	18.532	3203	3222	UUCCCGGCUUCUUUUCUUGC	:::::.:.::::::. :::.	GCAAGGAGAGAAGCUCGGAG	Cleavage
miR7508a	Ga08g00933.F1	3.5	24.444	1094	1113	UUCCCGGCUUCUUUUCUUGC	::::::::.:.::..:: ::	GCAAGAAAGGGAGUUGGAAA	Cleavage
miR7508a	Ga05g00129.F1	3.5	24.244	606	625	UUCCCGGCUUCUUUUCUUGC	::::::::.:.::..:: ::	GCAAGAAAGGGAGUUGGAAA	Cleavage
miR7508a	Ga11g00111.F1	3.5	19.005	625	644	UUCCCGGCUUCUUUUCUUGC	:::::::::::: .::: ::	GCAAGAAAAGAAAUCGGAAA	Cleavage
miR7508a	Ga11g00325.F2	3.5	14.89	437	456	UUCCCGGCUUCUUUUCUUGC	:..::.::::::::.: :::	GUGAGGAAAGAAGCUGAGAA	Cleavage
miR7508a	Ga05g02959.F1	3.5	15.837	7	26	UUCCCGGCUUCUUUUCUUGC	:::::.:::: :::: ::::	GCAAGGAAAGUAGCCUGGAA	Translation
miR7508a	Ga05g02963.N1	3.5	17.333	63	82	UUCCCGGCUUCUUUUCUUGC	:::::::::: :::: ::.:	GCAAGAAAAGUAGCCUGGGA	Translation
miR7508a	Ga03g00051.N1	3.5	20.416	817	836	UUCCCGGCUUCUUUUCUUGC	:::::.:.::::::. :::.	GCAAGGAGAGAAGCUCGGAG	Cleavage
miR7508a	Ga03g02455.F1	3.5	18.574	88	107	UUCCCGGCUUCUUUUCUUGC	:::::::::::: : :::.:	GCAAGAAAAGAACCAGGGGA	Cleavage
miR7508a	Ga11g00105.F1	3.5	22.195	172	191	UUCCCGGCUUCUUUUCUUGC	:::: ::::::: ::::::	GCAAAAAAAGAAACCGGGAU	Cleavage
miR7508a	Ga13g00535.P21	3.5	23.832	4633	4652	UUCCCGGCUUCUUUUCUUGC	: :::::::::::..:: ::	GAAAGAAAAGAAGUUGGAAA	Cleavage
miR7508a	Ga08g01360.F6	3.5	14.899	2549	2568	UUCCCGGCUUCUUUUCUUGC	: :.:::::::::: ::::.	GGAGGAAAAGAAGCAGGGAG	Cleavage
miR7508a	Ga03g01531.F1	3.5	14.082	1487	1506	UUCCCGGCUUCUUUUCUUGC	: :.::::::::::.: :::	GAAGGAAAAGAAGCUGAGAA	Cleavage
miR7508a	Ga11g00766.F1	3.5	14.809	642	661	UUCCCGGCUUCUUUUCUUGC	:: ::::::::: ..:::::	GCUAGAAAAGAACUUGGGAA	Cleavage
miR7508a	Ga01g02298.F2	3.5	19.839	442	461	UUCCCGGCUUCUUUUCUUGC	:. :::::::::::.: :::	GUCAGAAAAGAAGCUGAGAA	Cleavage
miR7508a	Ga11g02160.F1	3.5	24.387	1172	1191	UUCCCGGCUUCUUUUCUUGC	:::.: ::::::::.: :::	GCAGGUAAAGAAGCUGUGAA	Cleavage
miR7508a	Ga08g01970.F1	3.5	20.526	435	454	UUCCCGGCUUCUUUUCUUGC	:. :::::.::::::: :::	GUUAGAAAGGAAGCCGAGAA	Cleavage
miR7508a	Ga10g01240.F1	3.5	9.055	1133	1152	UUCCCGGCUUCUUUUCUUGC	: :::.: ::::::.:::::	GGAAGGACAGAAGCUGGGAA	Cleavage
miR7508a	Ga11g01233.N1	3.5	12.818	93	112	UUCCCGGCUUCUUUUCUUGC	:. :::::::::::.: :::	GUUAGAAAAGAAGCUGUGAA	Cleavage
miR7508a	Ga10g00716.N6	3.5	18.842	2421	2440	UUCCCGGCUUCUUUUCUUGC	::::.::::::.:: :::	AGAAGAGAAGAAGUCGAGAA	Cleavage
miR7508a	Ga13g02436.N1	3.5	21.637	1650	1669	UUCCCGGCUUCUUUUCUUGC	:.::.:::::::: ::::	AAAGGAGAAGAAGCCUGGAA	Cleavage
miR7508a	Ga05g02138.F18	3.5	17.211	2776	2795	UUCCCGGCUUCUUUUCUUGC	:::::::::::..: :::	CGAAGAAAAGAAGUUGAGAA	Cleavage
miR7508a	Ga03g01997.F4	3.5	14.114	1836	1855	UUCCCGGCUUCUUUUCUUGC	::::::::::::..:: :	UCAAGAAAAGAAGUUGGAAU	Cleavage
miR7508a	Ga10g00719.N4	3.5	17.48	2420	2439	UUCCCGGCUUCUUUUCUUGC	::::.::::::.:: :::	AGAAGAGAAGAAGUCGAGAA	Cleavage
miR7508a	Ga12g02648.F14	3.5	15.874	2386	2405	UUCCCGGCUUCUUUUCUUGC	::::::::::::..:: :	UCAAGAAAAGAAGUUGGAAU	Cleavage
miR7508a	Ga11g01389.M1	3.5	15.528	229	248	UUCCCGGCUUCUUUUCUUGC	:::.:::::: .::::::	AGAAGGAAAGAAUUCGGGAA	Cleavage
miR7508a	Ga10g00706.N4	3.5	18.867	2355	2374	UUCCCGGCUUCUUUUCUUGC	::::.::::::.:: :::	AGAAGAGAAGAAGUCGAGAA	Cleavage
miR7508a	Ga10g00713.N1	3.5	16.094	2031	2050	UUCCCGGCUUCUUUUCUUGC	::::.::::::.:: :::	AGAAGAGAAGAAGUCGAGAA	Cleavage
miR7508a	Ga08g00449.F1	3.5	21.849	1698	1717	UUCCCGGCUUCUUUUCUUGC	::::::. :::::::::.	UCAAGAAGUGAAGCCGGGGC	Cleavage
miR7508a	Ga08g02759.F2	3.5	18.43	171	190	UUCCCGGCUUCUUUUCUUGC	::::::::::::. :::.	AAAAGAAAAGAAGCUCGGAG	Cleavage
miR7508a	Ga09g02427.F2	3.5	20.881	3768	3787	UUCCCGGCUUCUUUUCUUGC	:..:.::::.::::: :::	UCGGGGAAAGGAGCCGUGAA	Cleavage
miR7508a	Ga13g02136.F2	3.5	17.38	1534	1553	UUCCCGGCUUCUUUUCUUGC	:::::::::::::: ::.	ACAAGAAAAGAAGCCUCGAG	Cleavage
miR7508a	Ga07g01490.M1	3.5	17.286	578	597	UUCCCGGCUUCUUUUCUUGC	...::.::::::: :::::	UUGGGAGAAGAAGCAGGGAA	Cleavage
miR7508a	Ga08g00716.M1	3.5	13.322	2933	2952	UUCCCGGCUUCUUUUCUUGC	..::::::::: ..:::::	UUGAGAAAAGAAUUUGGGAA	Cleavage
miR7508a	Ga02g00590.F3	3.5	23.781	1264	1283	UUCCCGGCUUCUUUUCUUGC	:::::::::::::. : ::	CCAAGAAAAGAAGCUAGAAA	Cleavage
miR7508a	Ga09g02171.F2	3.5	20.045	2963	2982	UUCCCGGCUUCUUUUCUUGC	::.:::::::::..: ::.	ACAGGAAAAGAAGUUGAGAG	Cleavage
miR7508a	Ga13g00332.F1	3.5	9.916	37	56	UUCCCGGCUUCUUUUCUUGC	::::::::::: :.:: ::	CCAAGAAAAGAAACUGGUAA	Cleavage
miR7508a	Ga02g00583.F1	3.5	23.215	146	165	UUCCCGGCUUCUUUUCUUGC	::.::::::::::: :::	UCAGGAAAAGAAGCCAAGAA	Cleavage
miR7508a	Ga01g01175.N2	3.5	16.361	14	33	UUCCCGGCUUCUUUUCUUGC	::.::::::::::: :::	UCAGGAAAAGAAGCCAAGAA	Cleavage
miR7508a	Ga01g00962.F1	3.5	12.807	680	699	UUCCCGGCUUCUUUUCUUGC	..:::::.:::: .:::::	AUGAGAAAGGAAGAUGGGAA	Cleavage
miR7508a	Ga09g00266.N2	3.5	13.911	347	366	UUCCCGGCUUCUUUUCUUGC	::::::.:::::..:: .:	UCAAGAAGAGAAGUUGGUGA	Cleavage
miR7508a	Ga14g00142.F1	3.5	24.545	315	334	UUCCCGGCUUCUUUUCUUGC	..::...:::::..:::::	UUGAGGGGAGAAGUUGGGAA	Cleavage
miR7508a	Ga14g00313.F1	3.5	24.367	205	224	UUCCCGGCUUCUUUUCUUGC	:::.: ::::::..:::::	GCAGGCCAAGAAGUUGGGAA	Cleavage
miR7508a	Ga05g01562.F1	3.5	15.327	415	434	UUCCCGGCUUCUUUUCUUGC	:::: ::.::::..:::::	GCAAUUAAGGAAGUUGGGAA	Cleavage
miR7508a	Ga11g01839.F1	3.5	19.307	229	248	UUCCCGGCUUCUUUUCUUGC	:: : .:.::.:::::::::	GCCAUGAGAGGAGCCGGGAA	Cleavage
miR7508a	Ga10g00908.F1	3.5	16.531	1702	1721	UUCCCGGCUUCUUUUCUUGC	.: :::.:::::.:::::	UAGAAAAAGGAAGCUGGGAA	Cleavage
miR7508a	Ga08g01872.F1	3.5	19.115	923	942	UUCCCGGCUUCUUUUCUUGC	:: ..:::::::.:::::	UAAAAGGAAGAAGCUGGGAA	Cleavage
miR7510a	Ga13g01326.F1	3.5	19.868	756	776	CAUGGCCUUUAGCGACGCUUU	.:.:.::.:::::.: :::::	GAGGUGUUGCUAAGGACCAUG	Cleavage
miR7510a	Ga02g01150.N3	3.5	15.575	290	310	CAUGGCCUUUAGCGACGCUUU	::: : :.:::.:::::.:::	AAAACCUUGCUGAAGGCUAUG	Cleavage
miR7510a	Ga09g01724.F1	3.5	22.619	2598	2618	CAUGGCCUUUAGCGACGCUUU	::: ::::.::.:::: :::	UAAGGGUCGUUAGAGGCGAUG	Cleavage
miR7510a	Ga14g00617.F2	3.5	19.666	364	384	CAUGGCCUUUAGCGACGCUUU	:::: :::.: :::::.:::	CAAGCCUCGUUUAAGGCUAUG	Translation
miR7510a	Ga10g01411.F1	3.5	17.741	569	589	CAUGGCCUUUAGCGACGCUUU	.:: : ::::::::::.:::	GAAUCCUCGCUAAAGGUCAUU	Cleavage
miR7510a	Ga10g00501.F2	3.5	16.141	100	120	CAUGGCCUUUAGCGACGCUUU	.::.:.:::::::::::	UUUUUGUUGUUAAAGGCCAUG	Cleavage
miR7510a	Ga05g02860.F2	3.5	14.037	446	466	CAUGGCCUUUAGCGACGCUUU	..: ::: ::::::::.:::	GGAUCGUGGCUAAAGGUCAUU	Cleavage
miR7510a	Ga08g00157.F2	3.5	17.867	598	618	CAUGGCCUUUAGCGACGCUUU	..: : :.::::::::::::	GGAUCAUUGCUAAAGGCCAUU	Cleavage
miR7512	Ga05g00618.F1	3.5	17.115	644	664	UGCUACUUGUAGUUAUGCAUG	::::::: .:::::: :::.:	CAUGCAUUGCUACAAAUAGUA	Cleavage
miR7512	Ga03g01808.M1	3.5	17.045	615	636	UGCUACUUGUAGUU-AUGCAUG	:::::: ::.:::::::::::	CAUGCAGCAAUUACAAGUAGCA	Cleavage
miR7512	Ga12g00045.F1	3.5	12.896	604	624	UGCUACUUGUAGUUAUGCAUG	:::.: ::::..:::::::	AAUGUAGAACUGUAAGUAGCU	Cleavage
miR7512	Ga12g00294.F1	3.5	13.159	802	822	UGCUACUUGUAGUUAUGCAUG	: ::::::: .:::::.:::	AAGGCAUAACAGCAAGUGGCA	Translation
miR7512	Ga01g00528.F2	3.5	15.233	631	651	UGCUACUUGUAGUUAUGCAUG	:::::..::::::::: :	CUGGCAUAGUUACAAGUAGGA	Cleavage
miR7512	Ga11g02183.N1	3.5	12.891	700	720	UGCUACUUGUAGUUAUGCAUG	::: : ::::::::: ::::	GAUGGAAAACUACAAGAAGCA	Cleavage
miR7512	Ga03g02039.F1	3.5	22.089	1314	1335	UGCUACUUGUAGUU-AUGCAUG	: :::.: ::::.:::::.:::	CUUGCGUGAACUGCAAGUGGCA	Cleavage
miR7512	Ga01g00934.F1	3.5	22.22	1036	1056	UGCUACUUGUAGUUAUGCAUG	: ::::: .::::::::.:.	CCUGCAUUGCUACAAGUGGUC	Cleavage
miR7512	Ga03g00263.F1	3.5	18.252	785	805	UGCUACUUGUAGUUAUGCAUG	: :::: :.:::.: ::::::	CUUGCAAAGCUAUAUGUAGCA	Cleavage
miR7512	Ga08g01627.F1	3.5	13.683	1192	1212	UGCUACUUGUAGUUAUGCAUG	: ::. :::.:::::: ::::	CUUGUCUAAUUACAAGGAGCA	Cleavage
miR7512	Ga08g01515.F1	3.5	18.001	747	767	UGCUACUUGUAGUUAUGCAUG	: ::.. ::.:::::::.::.	CCUGUGCAAUUACAAGUGGCG	Cleavage
miR7512	Ga13g00880.F1	3.5	18.943	2006	2026	UGCUACUUGUAGUUAUGCAUG	: : :::.:.:.:::::.:.:	CUUUCAUGAUUGCAAGUGGUA	Cleavage
miR7512	Ga01g01876.F2	3.5	22.189	2627	2647	UGCUACUUGUAGUUAUGCAUG	: : :::.:.:.:::::.:.:	CCUACAUGAUUGCAAGUGGUA	Cleavage
miR7512	Ga08g01743.N2	3.5	17.419	2198	2218	UGCUACUUGUAGUUAUGCAUG	:::: .:.:::::::.::	UUUGCAGGAUUACAAGUGGCC	Cleavage
miR7512	Ga07g00753.F1	3.5	17.636	1157	1177	UGCUACUUGUAGUUAUGCAUG	:: :::::::. :::.:::	ACUGAAUAACUAUCAGUGGCA	Cleavage
miR7512	Ga10g01882.M1	3.5	20.34	1541	1561	UGCUACUUGUAGUUAUGCAUG	:: :::::::. :::.:::	ACUGAAUAACUAUCAGUGGCA	Cleavage
miR827	Ga04g00379.F4	3.5	20.303	804	824	UUUGUUUAUGGUCAUCUAAGC	::::::::::::.:..: .::	GCUUAGAUGACCGUGGAGGAA	Cleavage
miR827	Ga11g01510.C1	3.5	18.338	3328	3348	UUUGUUUAUGGUCAUCUAAGC	:::: :::::.:::::..::	GCUUUGAUGAUCAUAAGUAAU	Cleavage
miR827	Ga02g00183.N1	3.5	14.076	13	33	UUUGUUUAUGGUCAUCUAAGC	:.:::::::...::::: .::	GUUUAGAUGGUUAUAAAAGAA	Cleavage
miR827	Ga09g02344.F1	3.5	13.33	1443	1463	UUUGUUUAUGGUCAUCUAAGC	:.::.:::::.:: :..::::	GUUUGGAUGAUCAAAGGCAAA	Cleavage
miR827	Ga05g02546.F7	3.5	12.056	2840	2860	UUUGUUUAUGGUCAUCUAAGC	:.::::::::: . :::::::	GUUUAGAUGACAGAAAACAAA	Translation
miR827	Ga04g00489.F1	3.5	9.447	1774	1794	UUUGUUUAUGGUCAUCUAAGC	::::::: :: ::::::::.	ACUUAGAUAACAAUAAACAAG	Translation
miR827	Ga11g01174.F2	3.5	13.676	1230	1251	UUUGUUUAUGGUCAUC-UAAGC	::: : ::::::::::::::.:	GCUGAUGAUGACCAUAAACAGA	Cleavage
miR827	Ga14g01676.F2	3.5	16.457	5421	5441	UUUGUUUAUGGUCAUCUAAGC	::::::::. :::..:::.:	UCUUAGAUGGACAUGGACAGA	Translation
miR827	Ga14g01616.P1	3.5	16.457	5802	5822	UUUGUUUAUGGUCAUCUAAGC	::::::::. :::..:::.:	UCUUAGAUGGACAUGGACAGA	Translation
miR827	Ga04g01716.F2	3.5	13.924	483	503	UUUGUUUAUGGUCAUCUAAGC	:::: :: ::.:::..:::::	GCUUUGAAGAUCAUGGACAAA	Cleavage
miR827	Ga05g02529.P1	3.5	11.003	225	245	UUUGUUUAUGGUCAUCUAAGC	:.::: :: ::::::::..::	GUUUACAUUACCAUAAAUGAA	Cleavage
miR827	Ga01g01188.F2	3.5	14.509	454	474	UUUGUUUAUGGUCAUCUAAGC	:::: :: ::.:::..:::::	GCUUUGAAGAUCAUGGACAAA	Cleavage
miR827	Ga08g01419.F4	3.5	9.793	660	680	UUUGUUUAUGGUCAUCUAAGC	:.::: :: :.:::.::::::	GUUUAAAUUAUCAUGAACAAA	Cleavage
miR827	Ga04g00062.F1	3.5	16.33	1099	1119	UUUGUUUAUGGUCAUCUAAGC	:::: :: :::::::::::	ACUUAAAUCACCAUAAACAAC	Cleavage
miR827	Ga04g00992.F6	3.5	14.344	3659	3679	UUUGUUUAUGGUCAUCUAAGC	:::::::.::::::::	UUGAAGAUGACUAUAAACAAU	Cleavage
miR827	Ga13g00477.F2	3.5	17.143	2129	2149	UUUGUUUAUGGUCAUCUAAGC	.:::::::.::: ::.:::	AUUUAGAUGGCCAAAAGCAAC	Cleavage
miR827	Ga11g03554.F1	3.5	12.092	794	814	UUUGUUUAUGGUCAUCUAAGC	:::::: ::::::::::	UUGAAGAUGAACAUAAACAAA	Translation
miR827	Ga11g00448.F1	3.5	13.268	1202	1222	UUUGUUUAUGGUCAUCUAAGC	.::::::::.:: ::::::	UUUUAGAUGAUCAACAACAAA	Cleavage
miR827	Ga13g00719.F1	3.5	10.685	42	62	UUUGUUUAUGGUCAUCUAAGC	:::::::: ::::::::	AGGAAGAUGACCCUAAACAAA	Cleavage
miR827	Ga09g02484.F3	3.5	15.151	1106	1126	UUUGUUUAUGGUCAUCUAAGC	.::.::::.::: ::::.:.	AUUUGGAUGGCCAAAAACGAG	Cleavage
miR827	Ga11g02176.F4	3.5	19.497	3013	3033	UUUGUUUAUGGUCAUCUAAGC	:::::..:::.::::::	CAAAAGAUGGUCAUGAACAAA	Cleavage
miR827	Ga10g01072.P6	3.5	8.319	3805	3825	UUUGUUUAUGGUCAUCUAAGC	.:::::::::::: :: :.:	CUUUAGAUGACCAUCAAGAGA	Cleavage
miR827	Ga07g01203.F15	3.5	14.43	1488	1508	UUUGUUUAUGGUCAUCUAAGC	:.:.:::.:::..:::::	UAAUGGGUGAUCAUGGACAAA	Cleavage
miR827	Ga05g01631.F1	3.5	23.684	1201	1221	UUUGUUUAUGGUCAUCUAAGC	::.:::::.:::.::: :.	UAUUGGAUGAUCAUGAACCAG	Cleavage
miR827	Ga04g01180.N3	3.5	11.305	1066	1086	UUUGUUUAUGGUCAUCUAAGC	:::::::... ::::::.:	AAUUAGAUGGUUCUAAACAGA	Cleavage
miR827	Ga09g00524.F1	3.5	12.703	785	805	UUUGUUUAUGGUCAUCUAAGC	: : :::::::::.:::::	UCAUUGAUGACCAUGAACAAC	Cleavage
miR827	Ga11g01691.F1	3.5	17.769	1344	1364	UUUGUUUAUGGUCAUCUAAGC	:::::::.. :::..::::	AGUUAGAUGGUGAUAGGCAAA	Translation
miR827	Ga02g01406.F1	3.5	10.813	1107	1127	UUUGUUUAUGGUCAUCUAAGC	::.:.::::.:: ::.:::	AGUUGGGUGACUAUUAAUAAA	Cleavage
miR827	Ga12g00235.F1	3.5	14.238	1152	1172	UUUGUUUAUGGUCAUCUAAGC	.: :::::.:.::.::..::	UUUAAGAUGGCUAUGAAUGAA	Cleavage
miR827	Ga09g00502.N1	3.5	12.903	1025	1045	UUUGUUUAUGGUCAUCUAAGC	.: .:.: ::::::::::::	CUUGGGGUUACCAUAAACAAA	Cleavage
miR827	Ga10g01538.N1	3.5	16.04	1826	1846	UUUGUUUAUGGUCAUCUAAGC	.::: ::::..::::: :::	UUUUAUAUGAUUAUAAAGAAA	Cleavage
miR827	Ga07g00167.F5	3.5	18.005	1119	1139	UUUGUUUAUGGUCAUCUAAGC	.::: ::::.:::.: ::::	CUUUAUAUGAUCAUGACCAAA	Cleavage
miR827	Ga13g02575.F1	3.5	16.514	95	115	UUUGUUUAUGGUCAUCUAAGC	.: ::::::::: :::.::.	AUUGAGAUGACCAAAAAUAAG	Cleavage
miR827	Ga04g00832.P1	3.5	20.993	528	548	UUUGUUUAUGGUCAUCUAAGC	: : :.::.:.:::::::::	UCCUUGGUGGCUAUAAACAAA	Cleavage
miR827	Ga08g01550.F5	3.5	23.588	4927	4947	UUUGUUUAUGGUCAUCUAAGC	::: : : ::::::::::::	UCUUCGUUUACCAUAAACAAA	Cleavage
miR827	Ga09g01141.M1	3.5	20.728	4576	4596	UUUGUUUAUGGUCAUCUAAGC	.:: :::::::::::::	CUAGGGAGGACCAUAAACAAA	Cleavage
miR827	Ga12g02687.F1	3.5	17.653	416	436	UUUGUUUAUGGUCAUCUAAGC	: ::::::::::..::.:	CGUAAGAUGACCAUGGACGAC	Cleavage
miR827	Ga09g01309.F2	3.5	11.736	508	528	UUUGUUUAUGGUCAUCUAAGC	::: ::::::::::: ::	UGUUACAUGACCAUAAAGAAU	Cleavage
miR8633	Ga04g00529.F1	3.5	8.9	2774	2795	UAAGUGAAGAAAGAGGUAGGUU	:: .::..:: ::::::::::.	AAAUUAUUUCAUUCUUCACUUG	Cleavage
miR8633	Ga08g00967.F2	3.5	4.04	7	28	UAAGUGAAGAAAGAGGUAGGUU	:.:::.:.:::::: :..::::	AGCCUGCUUCUUUCCUUGCUUA	Cleavage
miR8633	Ga07g00555.F1	3.5	16.475	478	499	UAAGUGAAGAAAGAGGUAGGUU	.::.:..::.::::: ::::::	GACUUGUCUUUUUCUCCACUUA	Cleavage
miR8633	Ga11g02465.F1	3.5	7.728	18	39	UAAGUGAAGAAAGAGGUAGGUU	:::.:::. :::::::::: ::	AACUUACUACUUUCUUCACAUA	Cleavage
miR8633	Ga12g00962.F1	3.5	11.095	758	779	UAAGUGAAGAAAGAGGUAGGUU	:::: :::::: ::::.:.:::	AACCCACCUCUGUCUUUAUUUA	Translation
miR8633	Ga05g03278.F1	3.5	11.719	2340	2361	UAAGUGAAGAAAGAGGUAGGUU	.::: .:.:::::.:::::::	GACCCGCUUCUUUUUUCACUUU	Cleavage
miR8633	Ga14g00449.N1	3.5	11.26	80	101	UAAGUGAAGAAAGAGGUAGGUU	::.:: :.:::::.::::.::	AAUCUUCUUCUUUUUUCAUUUU	Cleavage
miR8633	Ga02g00766.F1	3.5	12.668	988	1009	UAAGUGAAGAAAGAGGUAGGUU	:::.: ::.::::::.:::::	AACUUUGCUUUUUCUUUACUUA	Cleavage
miR8633	Ga04g01435.N1	3.5	7.815	538	559	UAAGUGAAGAAAGAGGUAGGUU	.:.::::::.:: ::::::: :	GAUCUACCUUUUGCUUCACUCA	Translation
miR8633	Ga04g00355.F1	3.5	12.927	156	177	UAAGUGAAGAAAGAGGUAGGUU	:.::...:::::.::::.::	UAUCUGUUUCUUUUUUCAUUUU	Cleavage
miR8633	Ga08g01387.F2	3.5	9.088	676	697	UAAGUGAAGAAAGAGGUAGGUU	:::: :.:::::.::::.::	UACCUUCUUCUUUUUUCAUUUU	Cleavage
miR8633	Ga08g01387.F2	3.5	9.718	22	43	UAAGUGAAGAAAGAGGUAGGUU	:: ::::: ::::..::::	ACGCUCCCUCUCUCUUUGCUUA	Translation
miR8633	Ga04g01806.N20	3.5	20.216	2502	2523	UAAGUGAAGAAAGAGGUAGGUU	::.::. :::::::::: :::	CACUUAUGUCUUUCUUCAGUUA	Cleavage
miR8633	Ga06g00352.F1	3.5	3.086	2566	2587	UAAGUGAAGAAAGAGGUAGGUU	:::.::.::::::: :::	GUACUAUCUUUUUCUUCUCUUC	Cleavage
miR8633	Ga05g01470.F2	3.5	17.668	2781	2802	UAAGUGAAGAAAGAGGUAGGUU	:...: :::::::.::::.::	AGUUUCCCUCUUUUUUCAUUUU	Cleavage
miR8633	Ga01g01296.P2	3.5	8.05	1398	1419	UAAGUGAAGAAAGAGGUAGGUU	:: .::..:.::::::: ::::	AAAUUAUUUUUUUCUUCUCUUA	Cleavage
miR8633	Ga03g01421.F1	3.5	14.143	179	200	UAAGUGAAGAAAGAGGUAGGUU	: :::::::.:::.::: :::	ACCCUACCUUUUUUUUCUCUUU	Cleavage
miR8633	Ga05g01431.F5	3.5	17.19	3730	3751	UAAGUGAAGAAAGAGGUAGGUU	: :::::.::::: ::...:::	ACCCUACUUCUUUAUUUGUUUA	Cleavage
miR8633	Ga11g01641.F2	3.5	18.557	1510	1531	UAAGUGAAGAAAGAGGUAGGUU	..:::: .:::: ::::::::.	GGCCUAAUUCUUCCUUCACUUG	Translation
miR8633	Ga13g01263.F1	3.5	17.232	2067	2088	UAAGUGAAGAAAGAGGUAGGUU	:...:. ::.::::::::.::.	AGUUUGGCUUUUUCUUCAUUUG	Cleavage
miR8633	Ga03g00167.F1	3.5	10.105	12	33	UAAGUGAAGAAAGAGGUAGGUU	::.:: . ::::::::.::::.	AAUCUUUAUCUUUCUUUACUUG	Cleavage
miR8633	Ga06g01726.F1	3.5	5.146	51	72	UAAGUGAAGAAAGAGGUAGGUU	:.:.: ::.::::::.:::::	AGCUUUACUUUUUCUUUACUUA	Cleavage
miR8633	Ga11g00059.F1	3.5	14.829	1408	1429	UAAGUGAAGAAAGAGGUAGGUU	: ::::..::: :.::::.:::	ACCCUAUUUCUCUUUUCAUUUA	Translation
miR8633	Ga01g01374.F1	3.5	14.498	431	452	UAAGUGAAGAAAGAGGUAGGUU	:: : .::.:::::::::::.	AAGAUUUCUUUUUCUUCACUUG	Cleavage
miR8633	Ga07g02204.P1	3.5	16.454	630	652	UAAGUGAAGAAAGAG-GUAGGUU	:.:::: :::::::::...:::	CAUCUACACUCUUUCUUUGUUUA	Cleavage
miR8633	Ga01g00115.F1	3.5	17.79	1472	1493	UAAGUGAAGAAAGAGGUAGGUU	:..: .::.:::::::::::	CAUUUUUCUUUUUCUUCACUUU	Cleavage
miR8633	Ga12g02178.F1	3.5	9.635	642	663	UAAGUGAAGAAAGAGGUAGGUU	:.:...:.::::::::.::.	UUCUUGUUUUUUUCUUCAUUUG	Cleavage
miR8633	Ga05g00369.F2	3.5	5.189	5838	5859	UAAGUGAAGAAAGAGGUAGGUU	:.:: :.:::::.::: ::::	CAUCUUCUUCUUUUUUCUCUUA	Cleavage
miR8633	Ga13g01698.M1	3.5	11.245	4810	4831	UAAGUGAAGAAAGAGGUAGGUU	:..:: : :.:::::::::::	AGUCUUCGUUUUUCUUCACUUC	Cleavage
miR8633	Ga12g01127.M1	3.5	11.39	1196	1217	UAAGUGAAGAAAGAGGUAGGUU	:: :::.: .::::::.::::	AAACUAUCCUUUUCUUUACUUC	Cleavage
miR8633	Ga05g00200.F4	3.5	13.987	91	112	UAAGUGAAGAAAGAGGUAGGUU	.::: .:::::::::.::: :	CGCCUCUCUCUUUCUUUACUCA	Cleavage
miR8633	Ga13g01702.F1	3.5	11.31	2953	2974	UAAGUGAAGAAAGAGGUAGGUU	:..:: : :.:::::::::::	AGUCUUCGUUUUUCUUCACUUC	Cleavage
miR8633	Ga04g01793.F7	3.5	12.423	614	635	UAAGUGAAGAAAGAGGUAGGUU	::. :.:::::::::.::::	UACUGUCUUCUUUCUUCGCUUA	Cleavage
miR8634b	Ga14g01303.M1	3.5	14.039	1875	1895	UUGGUAUGGAGGAUGGAAAAG	::::::.::::: .::::::	CUUUUCUAUCCUAUAUACCAC	Cleavage
miR8634b	Ga07g01458.M1	3.5	11.013	1786	1806	UUGGUAUGGAGGAUGGAAAAG	::::::.:::::: :::.::	CUUUUCUAUCCUCGAUAUCAC	Cleavage
miR8634b	Ga14g01657.F1	3.5	14.039	2040	2060	UUGGUAUGGAGGAUGGAAAAG	::::::.::::: .::::::	CUUUUCUAUCCUAUAUACCAC	Cleavage
miR8634b	Ga14g01451.F1	3.5	14.039	1875	1895	UUGGUAUGGAGGAUGGAAAAG	::::::.::::: .::::::	CUUUUCUAUCCUAUAUACCAC	Cleavage
miR8634b	Ga14g01158.F1	3.5	14.039	1859	1879	UUGGUAUGGAGGAUGGAAAAG	::::::.::::: .::::::	CUUUUCUAUCCUAUAUACCAC	Cleavage
miR8634b	Ga11g00914.F1	3.5	11.717	3060	3081	UUGGU-AUGGAGGAUGGAAAAG	.::::::::.:::::: :::::	UUUUUCCAUUCUCCAUGACCAA	Cleavage
miR8634b	Ga14g01482.F1	3.5	14.039	1872	1892	UUGGUAUGGAGGAUGGAAAAG	::::::.::::: .::::::	CUUUUCUAUCCUAUAUACCAC	Cleavage
miR8634b	Ga14g01014.F1	3.5	14.039	1874	1894	UUGGUAUGGAGGAUGGAAAAG	::::::.::::: .::::::	CUUUUCUAUCCUAUAUACCAC	Cleavage
miR8634b	Ga04g01398.F16	3.5	10.246	1612	1632	UUGGUAUGGAGGAUGGAAAAG	::::::::::::.: :::: :	CUUUUCCAUCCUUCCUACCCA	Cleavage
miR8634b	Ga14g01049.F1	3.5	15.353	2243	2263	UUGGUAUGGAGGAUGGAAAAG	:::::.:::..::..:::.:.	CUUUUUCAUUUUCUGUACUAG	Cleavage
miR8634b	Ga11g00481.N4	3.5	8.861	63	83	UUGGUAUGGAGGAUGGAAAAG	.::::::::.. .:::.::::	UUUUUCCAUUUGUCAUGCCAA	Translation
miR8634b	Ga07g01268.F3	3.5	10.022	3008	3028	UUGGUAUGGAGGAUGGAAAAG	.::::::::..:.: ::.:::	UUUUUCCAUUUUUCCUAUCAA	Cleavage
miR8634b	Ga09g01675.F3	3.5	12.362	2778	2798	UUGGUAUGGAGGAUGGAAAAG	:::: :::::::. .::::::	CUUUGCCAUCCUUGGUACCAA	Cleavage
miR8634b	Ga11g00478.F1	3.5	9.543	63	83	UUGGUAUGGAGGAUGGAAAAG	.::::::::.. .:::.::::	UUUUUCCAUUUGUCAUGCCAA	Translation
miR8634b	Ga11g00485.N1	3.5	9.104	59	79	UUGGUAUGGAGGAUGGAAAAG	.::::::::.. .:::.::::	UUUUUCCAUUUGUCAUGCCAA	Translation
miR8634b	Ga11g00479.F1	3.5	8.965	63	83	UUGGUAUGGAGGAUGGAAAAG	.::::::::.. .:::.::::	UUUUUCCAUUUGUCAUGCCAA	Translation
miR8634b	Ga08g01934.F1	3.5	16.944	1191	1211	UUGGUAUGGAGGAUGGAAAAG	::::::::.:::::::. :	GUUUUCCAUUCUCCAUAUAAC	Cleavage
miR8634b	Ga10g01326.F1	3.5	10.421	4675	4695	UUGGUAUGGAGGAUGGAAAAG	.:::::: ::::::::: ::	UUUUUCCCUCCUCCAUAACAC	Cleavage
miR8634b	Ga04g00961.F2	3.5	11.965	3021	3041	UUGGUAUGGAGGAUGGAAAAG	:::::..:..:..::::.::	GUUUUCUGUUUUUUAUACUAA	Cleavage
miR8634b	Ga10g00434.N1	3.5	21.548	435	455	UUGGUAUGGAGGAUGGAAAAG	:::::::::.:::::: ::	GUUUUCCAUCUUCCAUAAAAA	Cleavage
miR8634b	Ga13g01599.F1	3.5	17.145	1151	1171	UUGGUAUGGAGGAUGGAAAAG	::::.:. :::.::::.:::	AUUUUUCGACCUUCAUAUCAA	Cleavage
miR8634b	Ga03g01199.M1	3.5	20.374	3694	3714	UUGGUAUGGAGGAUGGAAAAG	.:: :.::: ::.::::::::	UUUGUUCAUACUUCAUACCAA	Cleavage
miR8634b	Ga03g00265.F2	3.5	14.326	3555	3575	UUGGUAUGGAGGAUGGAAAAG	.:: :.::: ::.::::::::	UUUGUUCAUACUUCAUACCAA	Cleavage
miR8634b	Ga11g02021.F1	3.5	20.362	1129	1149	UUGGUAUGGAGGAUGGAAAAG	.:: ::..:::::..:.::::	UUUGUCUGUCCUCUGUGCCAA	Cleavage
miR8634b	Ga11g02749.F2	3.5	4.755	97	117	UUGGUAUGGAGGAUGGAAAAG	::: :.. ::::.::::::::	CUUCUUUUUCCUUCAUACCAA	Cleavage
miR8634b	Ga04g00973.F1	3.5	9.139	1550	1570	UUGGUAUGGAGGAUGGAAAAG	.::::.: :.:::: ::::::	UUUUUUCUUUCUCCUUACCAA	Cleavage
miR8634b	Ga11g03466.N5	3.5	5.533	570	590	UUGGUAUGGAGGAUGGAAAAG	.::::.. ::::::::...::	UUUUUUUUUCCUCCAUGUUAA	Cleavage
miR8634b	Ga12g02252.M2	3.5	6.582	4172	4192	UUGGUAUGGAGGAUGGAAAAG	:::::: :.::: ::::.::	GUUUUCCUUUCUCAAUACUAA	Cleavage
miR8634b	Ga04g01347.F3	3.5	2.001	274	294	UUGGUAUGGAGGAUGGAAAAG	: :::::::..:: ::::::	CCUUUCCAUUUUCAAUACCAU	Cleavage
miR8634b	Ga13g00058.F2	3.5	9.959	96	116	UUGGUAUGGAGGAUGGAAAAG	:::: ..:.:::.::::.::	GUUUUGUGUUCUCUAUACUAA	Cleavage
miR8634b	Ga11g02346.F1	3.5	12.705	2077	2097	UUGGUAUGGAGGAUGGAAAAG	::: .::::.::::: ::::	GUUUCUCAUCUUCCAUUCCAA	Cleavage
miR8634b	Ga12g01215.F1	3.5	13.638	2275	2295	UUGGUAUGGAGGAUGGAAAAG	:::::..::::::.:::	ACACUCCAUUUUCCAUAUCAA	Cleavage
miR8634b	Ga07g02057.F5	3.5	10.546	1233	1253	UUGGUAUGGAGGAUGGAAAAG	:::::: : .::::::.:::	GUUUUCCCUGUUCCAUAUCAA	Cleavage
miR8634b	Ga14g00170.F1	3.5	11.877	428	448	UUGGUAUGGAGGAUGGAAAAG	::::.: :: ::.:::::::	AUUUUUCUUCGUCUAUACCAA	Translation
miR8634b	Ga08g00449.F1	3.5	24.483	789	809	UUGGUAUGGAGGAUGGAAAAG	:::.:::::.:::::.:	AAGUUCUAUCCUUCAUACUAC	Cleavage
miR8634b	Ga09g02322.F1	3.5	11.383	68	88	UUGGUAUGGAGGAUGGAAAAG	:: :...::.:::::.::::	GUUCUUUGUCUUCCAUGCCAA	Cleavage
miR8634b	Ga05g03537.N1	3.5	10.277	35	55	UUGGUAUGGAGGAUGGAAAAG	:.:::.::.::::::::	CCAAUUCAUUCUUCAUACCAA	Cleavage
miR8634b	Ga07g00424.F2	3.5	16.119	2725	2745	UUGGUAUGGAGGAUGGAAAAG	.::: :.:::::.::::::.	UUUUGGCGUCCUCUAUACCAG	Cleavage
miR8634b	Ga06g01087.M2	3.5	14.351	3048	3068	UUGGUAUGGAGGAUGGAAAAG	::.:::..:::::::.:.	AAGUUUCAUUUUCCAUACUAG	Cleavage
miR8634b	Ga06g00604.F8	3.5	16.522	3550	3570	UUGGUAUGGAGGAUGGAAAAG	: ::::::::::.. :.::.:	CAUUUCCAUCCUUUUUGCCGA	Cleavage
miR8634b	Ga10g01725.F2	3.5	17.518	2425	2445	UUGGUAUGGAGGAUGGAAAAG	: ::::::: ::: :::.:::	CGUUUCCAUGCUCAAUAUCAA	Cleavage
miR8646a	Ga01g02132.F3	3.5	15.203	3107	3127	UAGUGAGGAUGGGAAAUUUGU	::::::::. ::::.:::::	ACAAAUUUUACAUCUUCACUC	Cleavage
miR8646a	Ga05g04040.N1	3.5	17.552	2083	2103	UAGUGAGGAUGGGAAAUUUGU	::: :::.:::: :::::.	GAAAACUUCUCAUCAUCACUG	Cleavage
miR8646a	Ga14g01367.F1	3.5	15.024	1023	1043	UAGUGAGGAUGGGAAAUUUGU	:.:::::::..::: :.:.::	AUAAAUUUCUUAUCAUUAUUA	Cleavage
miR8646a	Ga05g03318.F1	3.5	20.828	2560	2580	UAGUGAGGAUGGGAAAUUUGU	:.:.::::::.::.:: :.::	AUAGAUUUCCUAUUCUAAUUA	Cleavage
miR8646a	Ga09g00889.F1	3.5	7.086	149	169	UAGUGAGGAUGGGAAAUUUGU	::::::::..:::.:.:.:	CCAAAUUUCUUAUCUUUAUUU	Cleavage
miR8646a	Ga13g01726.C1	3.5	13.486	3903	3923	UAGUGAGGAUGGGAAAUUUGU	::::::::::::.::: .:	CCAAAUUUCCCAUUCUCCUUU	Cleavage
miR8646a	Ga05g00630.F2	3.5	11.591	441	461	UAGUGAGGAUGGGAAAUUUGU	:::::::::::::::..	UAAAAUUUCCCAUCCUCGUCU	Cleavage
miR8646a	Ga05g02208.F1	3.5	14.452	1305	1325	UAGUGAGGAUGGGAAAUUUGU	:::::::.::: :.:::.:.	UCAAAUUUUCCAACUUCAUUG	Cleavage
miR8646a	Ga01g02321.F2	3.5	1.652	78	98	UAGUGAGGAUGGGAAAUUUGU	:.:: ::::::::..:::.:	AUAAUUUUCCCAUUUUCAUUU	Cleavage
miR8646a	Ga01g01858.F5	3.5	18.484	931	951	UAGUGAGGAUGGGAAAUUUGU	:::::::.::::..:: .::	UCAAAUUUUCCAUUUUCCUUA	Cleavage
miR8646a	Ga11g02400.N1	3.5	9.604	118	138	UAGUGAGGAUGGGAAAUUUGU	:.::: ::.::::..:..:::	AUAAAAUUUCCAUUUUUGCUA	Cleavage
miR8646a	Ga08g01806.N1	3.5	19.598	120	140	UAGUGAGGAUGGGAAAUUUGU	:.. ::::.:.:::.:::.::	AUGUAUUUUCUAUCUUCAUUA	Cleavage
miR8646a	Ga03g01365.F1	3.5	16.827	1946	1966	UAGUGAGGAUGGGAAAUUUGU	.::::: :::::::.:::. :	GCAAAUAUCCCAUCUUCAUGA	Cleavage
miR8646a	Ga02g00715.F2	3.5	24.531	1786	1806	UAGUGAGGAUGGGAAAUUUGU	.:::. ::.::::.::..:::	GCAAGCUUUCCAUUCUUGCUA	Cleavage
miR8646a	Ga07g02390.F2	3.5	12.377	1265	1285	UAGUGAGGAUGGGAAAUUUGU	.:.::::.:.::..:::::	UUAGAUUUUCUAUUUUCACUU	Cleavage
miR8646a	Ga03g02239.P1	3.5	15.256	1717	1737	UAGUGAGGAUGGGAAAUUUGU	..::::::.:::.:::..:	UUGAAUUUCUCAUUCUCGUUU	Cleavage
miR8646a	Ga03g01822.N1	3.5	8.757	696	716	UAGUGAGGAUGGGAAAUUUGU	.::::::.:: ::.:.:.::	UUAAAUUUUCCUUCUUUAUUA	Translation
miR8646a	Ga07g01854.F1	3.5	13.983	1516	1536	UAGUGAGGAUGGGAAAUUUGU	:::::::::..:::.::	CUGUAUUUCCCAUUUUCAUUA	Cleavage
miR8646a	Ga09g00435.F1	3.5	14.065	1174	1194	UAGUGAGGAUGGGAAAUUUGU	::::.::::.::::.::	UGUCAUUUUCCAUUCUCAUUA	Cleavage
miR8646a	Ga05g01119.F4	3.5	17.321	77	97	UAGUGAGGAUGGGAAAUUUGU	:::.:: ::::::::.:: :	UCAAGUUGCCCAUCCUUACGA	Cleavage
miR8646a	Ga11g02343.F1	3.5	14.142	827	847	UAGUGAGGAUGGGAAAUUUGU	..::::::.:: .::::::.	UUGAAUUUCUCAAUCUCACUG	Cleavage
miR8646a	Ga10g01190.M9	3.5	6.6	8073	8093	UAGUGAGGAUGGGAAAUUUGU	: .::::.:::::.:.:.::	UCUGAUUUUCCAUCUUUAUUA	Cleavage
miR8646a	Ga12g01761.F2	3.5	3.008	178	198	UAGUGAGGAUGGGAAAUUUGU	: :::::::::::: :::. :	AAAAAUUUCCCAUCAUCAUCA	Cleavage
miR8646a	Ga12g01778.F4	3.5	10.604	1905	1925	UAGUGAGGAUGGGAAAUUUGU	:::::.::::..:.:.::	UUUAAUUUUCCAUUUUUAUUA	Cleavage
miR8646a	Ga07g01808.F1	3.5	11.283	1971	1991	UAGUGAGGAUGGGAAAUUUGU	:::::::::: :.:.:::	UGAAAUUUCCCAGCUUUACUU	Cleavage
miR8646a	Ga13g00550.N1	3.5	12.177	2924	2944	UAGUGAGGAUGGGAAAUUUGU	:::::::.: ::::::.:	CAAAAUUUCUCCUCCUCAUUC	Translation
miR8646a	Ga08g00368.F3	3.5	10.41	494	514	UAGUGAGGAUGGGAAAUUUGU	::::::...::.:::::.	CUCAAUUUCUUGUCUUCACUG	Cleavage
miR8646a	Ga14g00038.F1	3.5	11.215	2527	2547	UAGUGAGGAUGGGAAAUUUGU	..::: :::::::..: ::::	GUAAAAUUCCCAUUUUAACUA	Cleavage
miR8646a	Ga04g00776.F1	3.5	16.389	2093	2113	UAGUGAGGAUGGGAAAUUUGU	: ::.:::..::::::.: ::	AGAAGUUUUUCAUCCUUAAUA	Cleavage
miR8646a	Ga02g01293.F1	3.5	10.194	5446	5466	UAGUGAGGAUGGGAAAUUUGU	... ::::..::::.:.::::	GUGUAUUUUUCAUCUUUACUA	Cleavage
[truncated: 4,941 more rows]
