# Supplementary material for: A comprehensive landscape of the Gossypium arboreum circRNAome under multiple abiotic stresses
Source: Front Plant Sci. 2026 Mar 10;17:1791897. doi: 10.3389/fpls.2026.1791897 (PMC13008959; doi:10.3389/fpls.2026.1791897)
Supplement: Supplementary file 9 [file Table6.xlsx]

## Sheet: rep1
Supplemental Table 6. Detected candidates circRNA formation sites in chloroplast
circRNA_ID	chr	circRNA_start	circRNA_end	junction_reads
BSJ:428|639	chloroplast	428	639	41
BSJ:428|660	chloroplast	428	660	44
BSJ:436|573	chloroplast	436	573	5
BSJ:457|1107	chloroplast	457	1107	6
BSJ:457|1482	chloroplast	457	1482	2
BSJ:475|647	chloroplast	475	647	8
BSJ:479|616	chloroplast	479	616	348
BSJ:479|629	chloroplast	479	629	4
BSJ:479|690	chloroplast	479	690	20
BSJ:492|968	chloroplast	492	968	2
BSJ:574|780	chloroplast	574	780	96
BSJ:574|798	chloroplast	574	798	12
BSJ:590|756	chloroplast	590	756	5
BSJ:654|1469	chloroplast	654	1469	5
BSJ:661|798	chloroplast	661	798	11
BSJ:661|1329	chloroplast	661	1329	12
BSJ:799|1004	chloroplast	799	1004	20
BSJ:846|1516	chloroplast	846	1516	7
BSJ:868|1499	chloroplast	868	1499	2
BSJ:1057|1308	chloroplast	1057	1308	3
BSJ:1057|1447	chloroplast	1057	1447	4
BSJ:1093|1236	chloroplast	1093	1236	7
BSJ:13961|14120	chloroplast	13961	14120	37
BSJ:36236|36541	chloroplast	36236	36541	5
BSJ:36344|36526	chloroplast	36344	36526	11
BSJ:40783|40973	chloroplast	40783	40973	29
BSJ:59243|59410	chloroplast	59243	59410	12
BSJ:59492|59641	chloroplast	59492	59641	3
BSJ:65136|65279	chloroplast	65136	65279	4
BSJ:81644|81853	chloroplast	81644	81853	3
BSJ:81686|81860	chloroplast	81686	81860	2
BSJ:81899|82086	chloroplast	81899	82086	6
