# Supplementary material for: A comprehensive landscape of the Gossypium arboreum circRNAome under multiple abiotic stresses
Source: Front Plant Sci. 2026 Mar 10;17:1791897. doi: 10.3389/fpls.2026.1791897 (PMC13008959; doi:10.3389/fpls.2026.1791897)
Supplement: Supplementary file 10 [file Table7.xlsx]

## Sheet: Sheet1
Supplemental Table 7. Primers used in this study
Sense	sequence (5'-3')	Antisense	sequence (5'-3')
Circ-Ga06g277-S	TGTGACGATGATACATGTGAC	Circ-Ga06g277-A	CTCTGCATCCAAGTATGCGTT
Circ-Ga12g107-S	ATGCGGTGGTGGAGGGTTGTT	Circ-Gal2g107-A	GGAAAGGCCATGTGCTCACCA
Circ-Ga01g227-S	CATATGACACCAGTGGTCCTC	Circ-Ga01g227-A	TCGTACAAGGAAACCTTGAAG
Circ-Ga10g196-S	AACTCTACTCAACAAATCAAG	Circ-Ga10g196-A	TGTGCGCCTCTGTAGTAAGAA
Circ-Ga09g303-S	ATGCCGATCACGGGAAAAAGG	Circ-Ga09g303-A	GATCCGAGCTTTAGCATGCCA
Circ-Ga01g228-S	ATGCTTCAGAATTTCTCGGAC	Circ-Ga01g228-A	CTTCATTGCACCACTCAAGCT
Circ-Ga05g477-S	GTGGAAGTTTGCCAACGCATA	Circ-Ga05g477-A	AATGGCCACAATATTGTAGCA
Circ-Ga14g178-S	GAACGGTTCATCTTCCGGATT	Circ-Gal4g178-A	CAACGGTTTTATTCTGGCACC
Circ-Ga08g162-S	CAAGAGCTCTTGTAGAGAAGG	Circ-Ga08g162-A	GAGGCATTGCGGGGAGTGTTC
Circ-Ga01g044-S	TTCACTTCTGGGGCAACAGCT	Circ-Ga01g044-A	TGAGAAGCATTGCAGTAATCG
Circ-Ga04g084-S	GGACTTTCCATCCTTTCATCT	Circ-Ga04g084-A	AACCAAGATCCTGAAGTGTTG
Circ-Ga01g181-S	ATTGAAGCATTTCCTGGTGTT	Circ-Ga01g181-A	ACCCATGTTGCTTTTAGTTAA
Circ-Ga04g114-S	CTATCGCCTAATTTCCACTGA	Circ-Ga04g114-A	CGAGTCTGCCCATCTTGAGAA
Circ-Ga02g089-S	TAGAGAATTGGGGAACCGTTA	Circ-Ga02g089-A	CTTCAATTTCTCGTTCGATTT
Circ-Ga03g217-S	ATGCCCATATCCTCTTTGATC	Circ-Ga03g217-A	TCCTTGTTTCTCATCCTCCAT
Circ-Gallg150-S	GGGTGAGACTGTGAAAGCTAG	Circ-Gallg150-A	GCACTCCAGACACCAACCTCT
Circ-Ga12g007-S	GTTTGTGGGAGATATATTGTT	Circ-Ga12g007-A	GTCTTTACATCTCTATGGACA
Circ-Ga13g044-S	GAGGGTTCTGCAGAACTGGAT	Circ-Ga13g044-A	CAACAAAATTACGGATTGACT
Circ-Ga13g151-S	GGGGCAGATATCCGAAATCTT	Circ-Ga13g151-A	TCTTGCATGCCTTCCAGCAAT
Circ-Gal3g300-S	TGTTATTAGCCGTTGTTCCTG	Circ-Ga13g300-A	TTTCATCTTGCCTGCATCTAA
Circ-Ga14g118-S	TTCGCCAGCTGTACTGCCTAC	Circ-Ga14g118-A	AAGGGCCAAAGGCTCATGCCA
Circ-Ga03g127-S	ACCTGCTTGGGATACTACTAC	Circ-Ga03g127-A	CCACCTACAACTCTTATGGTT
Circ-Ga03g269-S	GAGACTCAAATCCACCCTCTG	Circ-Ga03g269-A	ATTTATCAACGGCTCGGGTAG
Circ-Ga06g240-S	CCTGAGCTTGTTGATGAAAGT	Circ-Ga06g240-A	CCAATAGGCTGATCGATGATA
Circ-Ga07g014-S	GTCCGTGAAGGAATTGAAATT	Circ-Ga07g014-A	TGGAGAGAAAAAGCCATCCAC
Circ-Ga09g115-S	CGGCCGAAGGGAAGCTGATAT	Circ-Ga09g115-A	GTTGGAAAAACCGAATGCCAG
Circ-Ga10g082-S	AGGAGGCAATGAACCAAAACA	Circ-Ga10g082-A	CTTGACAATCTTGGCACCAGC
